# Supplementary material for: Altered gut microbiota in Rett syndrome
Source: Microbiome. 2016 Jul 30;4:41. doi: 10.1186/s40168-016-0185-y (PMC4967335; doi:10.1186/s40168-016-0185-y)
Supplement: Additional file 18: Table S6. — Correspondences among deposited metagenomics data and samples, unrarefied OTU tables and taxonomic classifications of the 16S and ITS1 datasets. (XLSX 449 kb) [file 40168_2016_185_MOESM18_ESM.xlsx]

## Sheet: Sample_metadata_16S
Study_accession	Secondary_accession	Sample_accession	Experiment_accession	Run_accession	file_name	Sample_unique_name	Age	Health_status
PRJEB12607	SAMEA3861881	ERS1049015	ERX1305639	ERR1233701	RETT1_16S.MID92.fastq	HC10	2	Healthy
PRJEB12607	SAMEA3861882	ERS1049016	ERX1305640	ERR1233702	RETT1_16S.MID94.fastq	HC13	18	Healthy
PRJEB12607	SAMEA3861883	ERS1049017	ERX1305641	ERR1233703	RETT1_16S.MID105.fastq	HC15	11	Healthy
PRJEB12607	SAMEA3861884	ERS1049018	ERX1305642	ERR1233704	RETT1_16S.MID106.fastq	HC20	4	Healthy
PRJEB12607	SAMEA3861885	ERS1049019	ERX1305643	ERR1233705	RETT1_16S.MID121.fastq	HC21	5	Healthy
PRJEB12607	SAMEA3861886	ERS1049020	ERX1305644	ERR1233706	RETT1_16S.MID122.fastq	HC22	15	Healthy
PRJEB12607	SAMEA3861887	ERS1049021	ERX1305645	ERR1233707	RETT1_16S.MID125.fastq	HC23	11	Healthy
PRJEB12607	SAMEA3861888	ERS1049022	ERX1305646	ERR1233708	RETT1_16S.MID84.fastq	HC27	9	Healthy
PRJEB12607	SAMEA3861889	ERS1049023	ERX1305647	ERR1233709	RETT1_16S.MID85.fastq	HC29	16	Healthy
PRJEB12607	SAMEA3861890	ERS1049024	ERX1305648	ERR1233710	RETT1_16S.MID91.fastq	HC30	12	Healthy
PRJEB12607	SAMEA3861891	ERS1049025	ERX1305649	ERR1233711	RETT2_16S.MID85.fastq	HC31	24	Healthy
PRJEB12607	SAMEA3861892	ERS1049026	ERX1305650	ERR1233712	RETT2_16S.MID91.fastq	HC32	32	Healthy
PRJEB12607	SAMEA3861893	ERS1049027	ERX1305651	ERR1233713	RETT2_16S.MID92.fastq	HC33	32	Healthy
PRJEB12607	SAMEA3861894	ERS1049028	ERX1305652	ERR1233714	RETT2_16S.MID94.fastq	HC34	25	Healthy
PRJEB12607	SAMEA3861895	ERS1049029	ERX1305653	ERR1233715	RETT2_16S.MID147.fastq	HC35	26	Healthy
PRJEB12607	SAMEA3861896	ERS1049030	ERX1305654	ERR1233716	RETT2_16S.MID105.fastq	HC37	28	Healthy
PRJEB12607	SAMEA3861897	ERS1049031	ERX1305655	ERR1233717	RETT1_16S.MID54.fastq	HC38	25	Healthy
PRJEB12607	SAMEA3861898	ERS1049032	ERX1305656	ERR1233718	RETT1_16S.MID55.fastq	HC39	27	Healthy
PRJEB12607	SAMEA3861899	ERS1049033	ERX1305657	ERR1233719	RETT1_16S.MID58.fastq	HC41	24	Healthy
PRJEB12607	SAMEA3861900	ERS1049034	ERX1305658	ERR1233720	RETT1_16S.MID61.fastq	HC42	24	Healthy
PRJEB12607	SAMEA3861901	ERS1049035	ERX1305659	ERR1233721	RETT1_16S.MID67.fastq	HC44	24	Healthy
PRJEB12607	SAMEA3861902	ERS1049036	ERX1305660	ERR1233722	RETT1_16S.MID71.fastq	HC45	6	Healthy
PRJEB12607	SAMEA3861903	ERS1049037	ERX1305661	ERR1233723	RETT1_16S.MID77.fastq	HC46	6	Healthy
PRJEB12607	SAMEA3861904	ERS1049038	ERX1305662	ERR1233724	RETT1_16S.MID79.fastq	HC47	10	Healthy
PRJEB12607	SAMEA3861905	ERS1049039	ERX1305663	ERR1233725	RETT1_16S.MID82.fastq	HC48	2.5	Healthy
PRJEB12607	SAMEA3861906	ERS1049040	ERX1305664	ERR1233726	RETT2_16S.MID106.fastq	HC50	1.5	Healthy
PRJEB12607	SAMEA3861907	ERS1049041	ERX1305665	ERR1233727	RETT2_16S.MID121.fastq	HC51	8	Healthy
PRJEB12607	SAMEA3861908	ERS1049042	ERX1305666	ERR1233728	RETT2_16S.MID122.fastq	HC52	23	Healthy
PRJEB12607	SAMEA3861909	ERS1049043	ERX1305667	ERR1233729	RETT2_16S.MID125.fastq	HC53	23	Healthy
PRJEB12607	SAMEA3861910	ERS1049044	ERX1305668	ERR1233730	RETT2_16S.MID1.fastq	RTT10	21	Rett
PRJEB12607	SAMEA3861911	ERS1049045	ERX1305669	ERR1233731	RETT1_16S.MID20.fastq	RTT100	6	Rett
PRJEB12607	SAMEA3861912	ERS1049046	ERX1305670	ERR1233732	RETT1_16S.MID22.fastq	RTT101	23	Rett
PRJEB12607	SAMEA3861913	ERS1049047	ERX1305671	ERR1233733	RETT2_16S.MID22.fastq	RTT111	17	Rett
PRJEB12607	SAMEA3861914	ERS1049048	ERX1305672	ERR1233734	RETT2_16S.MID24.fastq	RTT112	14	Rett
PRJEB12607	SAMEA3861915	ERS1049049	ERX1305673	ERR1233735	RETT2_16S.MID28.fastq	RTT114	15	Rett
PRJEB12607	SAMEA3861916	ERS1049050	ERX1305674	ERR1233736	RETT1_16S.MID24.fastq	RTT116	11	Rett
PRJEB12607	SAMEA3861917	ERS1049051	ERX1305675	ERR1233737	RETT1_16S.MID28.fastq	RTT119	2	Rett
PRJEB12607	SAMEA3861918	ERS1049052	ERX1305676	ERR1233738	RETT2_16S.MID29.fastq	RTT123	22	Rett
PRJEB12607	SAMEA3861919	ERS1049053	ERX1305677	ERR1233739	RETT2_16S.MID33.fastq	RTT129	4	Rett
PRJEB12607	SAMEA3861920	ERS1049054	ERX1305678	ERR1233740	RETT2_16S.MID36.fastq	RTT132	8	Rett
PRJEB12607	SAMEA3861921	ERS1049055	ERX1305679	ERR1233741	RETT1_16S.MID29.fastq	RTT134	11	Rett
PRJEB12607	SAMEA3861922	ERS1049056	ERX1305680	ERR1233742	RETT1_16S.MID33.fastq	RTT135	18	Rett
PRJEB12607	SAMEA3861923	ERS1049057	ERX1305681	ERR1233743	RETT2_16S.MID41.fastq	RTT136	9	Rett
PRJEB12607	SAMEA3861924	ERS1049058	ERX1305682	ERR1233744	RETT1_16S.MID36.fastq	RTT137	16	Rett
PRJEB12607	SAMEA3861925	ERS1049059	ERX1305683	ERR1233745	RETT2_16S.MID42.fastq	RTT138	2	Rett
PRJEB12607	SAMEA3861926	ERS1049060	ERX1305684	ERR1233746	RETT2_16S.MID44.fastq	RTT140	11	Rett
PRJEB12607	SAMEA3861927	ERS1049061	ERX1305685	ERR1233747	RETT1_16S.MID41.fastq	RTT142	10	Rett
PRJEB12607	SAMEA3861928	ERS1049062	ERX1305686	ERR1233748	RETT2_16S.MID45.fastq	RTT147	2	Rett
PRJEB12607	SAMEA3861929	ERS1049063	ERX1305687	ERR1233749	RETT1_16S.MID42.fastq	RTT151	6	Rett
PRJEB12607	SAMEA3861930	ERS1049064	ERX1305688	ERR1233750	RETT1_16S.MID44.fastq	RTT154	6	Rett
PRJEB12607	SAMEA3861931	ERS1049065	ERX1305689	ERR1233751	RETT1_16S.MID45.fastq	RTT155	25	Rett
PRJEB12607	SAMEA3861932	ERS1049066	ERX1305690	ERR1233752	RETT2_16S.MID46.fastq	RTT158	6	Rett
PRJEB12607	SAMEA3861933	ERS1049067	ERX1305691	ERR1233753	RETT2_16S.MID50.fastq	RTT159	7	Rett
PRJEB12607	SAMEA3861934	ERS1049068	ERX1305692	ERR1233754	RETT2_16S.MID54.fastq	RTT163	10	Rett
PRJEB12607	SAMEA3861935	ERS1049069	ERX1305693	ERR1233755	RETT1_16S.MID46.fastq	RTT164	15	Rett
PRJEB12607	SAMEA3861936	ERS1049070	ERX1305694	ERR1233756	RETT2_16S.MID55.fastq	RTT165	15	Rett
PRJEB12607	SAMEA3861937	ERS1049071	ERX1305695	ERR1233757	RETT2_16S.MID58.fastq	RTT167	8	Rett
PRJEB12607	SAMEA3861938	ERS1049072	ERX1305696	ERR1233758	RETT2_16S.MID61.fastq	RTT171	6	Rett
PRJEB12607	SAMEA3861939	ERS1049073	ERX1305697	ERR1233759	RETT2_16S.MID67.fastq	RTT172	13	Rett
PRJEB12607	SAMEA3861940	ERS1049074	ERX1305698	ERR1233760	RETT2_16S.MID71.fastq	RTT177	11	Rett
PRJEB12607	SAMEA3861941	ERS1049075	ERX1305699	ERR1233761	RETT2_16S.MID77.fastq	RTT190	14	Rett
PRJEB12607	SAMEA3861942	ERS1049076	ERX1305700	ERR1233762	RETT1_16S.MID50.fastq	RTT199	2	Rett
PRJEB12607	SAMEA3861943	ERS1049077	ERX1305701	ERR1233763	RETT2_16S.MID79.fastq	RTT200	26	Rett
PRJEB12607	SAMEA3861944	ERS1049078	ERX1305702	ERR1233764	RETT2_16S.MID82.fastq	RTT215	19	Rett
PRJEB12607	SAMEA3861945	ERS1049079	ERX1305703	ERR1233765	RETT2_16S.MID84.fastq	RTT250	22	Rett
PRJEB12607	SAMEA3861946	ERS1049080	ERX1305704	ERR1233766	RETT1_16S.MID13.fastq	RTT34	9	Rett
PRJEB12607	SAMEA3861947	ERS1049081	ERX1305705	ERR1233767	RETT2_16S.MID7.fastq	RTT35	7	Rett
PRJEB12607	SAMEA3861948	ERS1049082	ERX1305706	ERR1233768	RETT2_16S.MID13.fastq	RTT38	7	Rett
PRJEB12607	SAMEA3861949	ERS1049083	ERX1305707	ERR1233769	RETT2_16S.MID14.fastq	RTT39	17	Rett
PRJEB12607	SAMEA3861950	ERS1049084	ERX1305708	ERR1233770	RETT1_16S.MID1.fastq	RTT4	25	Rett
PRJEB12607	SAMEA3861951	ERS1049085	ERX1305709	ERR1233771	RETT1_16S.MID14.fastq	RTT43	13	Rett
PRJEB12607	SAMEA3861952	ERS1049086	ERX1305710	ERR1233772	RETT2_16S.MID16.fastq	RTT51	7	Rett
PRJEB12607	SAMEA3861953	ERS1049087	ERX1305711	ERR1233773	RETT1_16S.MID16.fastq	RTT53	15	Rett
PRJEB12607	SAMEA3861954	ERS1049088	ERX1305712	ERR1233774	RETT2_16S.MID17.fastq	RTT72	31	Rett
PRJEB12607	SAMEA3861955	ERS1049089	ERX1305713	ERR1233775	RETT1_16S.MID17.fastq	RTT80	4	Rett
PRJEB12607	SAMEA3861956	ERS1049090	ERX1305714	ERR1233776	RETT1_16S.MID7.fastq	RTT9	3	Rett
PRJEB12607	SAMEA3861957	ERS1049091	ERX1305715	ERR1233777	RETT1_16S.MID19.fastq	RTT91	24	Rett
PRJEB12607	SAMEA3861958	ERS1049092	ERX1305716	ERR1233778	RETT2_16S.MID19.fastq	RTT97	19	Rett
PRJEB12607	SAMEA3861959	ERS1049093	ERX1305717	ERR1233779	RETT2_16S.MID20.fastq	RTT99	19	Rett

## Sheet: OTU_table_16S
OTU	RETT1_16S.MID1	RETT1_16S.MID105	RETT1_16S.MID106	RETT1_16S.MID121	RETT1_16S.MID122	RETT1_16S.MID125	RETT1_16S.MID13	RETT1_16S.MID14	RETT1_16S.MID16	RETT1_16S.MID17	RETT1_16S.MID19	RETT1_16S.MID20	RETT1_16S.MID22	RETT1_16S.MID24	RETT1_16S.MID28	RETT1_16S.MID29	RETT1_16S.MID33	RETT1_16S.MID36	RETT1_16S.MID41	RETT1_16S.MID42	RETT1_16S.MID44	RETT1_16S.MID45	RETT1_16S.MID46	RETT1_16S.MID50	RETT1_16S.MID54	RETT1_16S.MID55	RETT1_16S.MID58	RETT1_16S.MID61	RETT1_16S.MID67	RETT1_16S.MID7	RETT1_16S.MID71	RETT1_16S.MID77	RETT1_16S.MID79	RETT1_16S.MID82	RETT1_16S.MID84	RETT1_16S.MID85	RETT1_16S.MID91	RETT1_16S.MID92	RETT1_16S.MID94	RETT2_16S.MID1	RETT2_16S.MID105	RETT2_16S.MID106	RETT2_16S.MID121	RETT2_16S.MID122	RETT2_16S.MID125	RETT2_16S.MID13	RETT2_16S.MID14	RETT2_16S.MID147	RETT2_16S.MID16
RETT2_16S.MID33||IYAML6G01EJLJT	4036	970	5906	2793	895	1418	205	0	3390	6607	3865	16894	2472	5866	2409	6333	5180	13438	7949	9144	4182	805	11098	12046	4	5	2284	1	67	603	497	832	1476	719	10602	4070	3017	2211	1277	12349	5187	3064	6152	1523	542	16826	1290	140	6894
RETT2_16S.MID14||IYAML6G02GIL02	63	4285	844	786	209	678	7	0	6305	466	2777	1185	3984	12279	41	1433	838	1443	2859	858	477	1401	3361	496	0	3	4047	1	68	7	274	390	1044	330	5	1922	428	88	1712	439	382	2421	188	434	316	787	4799	13	4460
RETT2_16S.MID16||IYAML6G01BZ13U	584	2930	207	1697	333	469	0	1	3	933	2	752	102	74	124	1494	8	2350	7	7171	59	1308	62	0	724	5412	8	4938	105	202	1214	57	1936	7445	39	242	2102	653	2436	69	1734	165	81	582	4509	1258	426	1548	3083
RETT1_16S.MID85||IW183LC02G8IA9	6	269	414	414	513	1163	8130	0	2	211	274	3	818	1799	1	1536	2	3625	910	5416	0	340	0	0	0	0	4	4	26	8	297	17	257	406	2	3345	88	339	0	3	210	862	0	208	151	815	428	0	1378
RETT1_16S.MID82||IW183LC01CUAEC	1	582	508	367	984	391	3	635	434	146	364	804	750	28	1	1305	3	363	89	1073	283	175	621	4	2814	1626	47	1304	307	1199	1740	793	213	5593	553	404	427	1224	284	2501	1721	463	551	1074	1426	77	242	8226	16
RETT1_16S.MID91||IW183LC01BPYJK	34	846	31	444	586	790	41	686	125	1640	1553	1756	7	19	3896	128	3706	826	6	8	21	36	760	31	1464	1790	67	425	52	14	548	26	173	392	43	38	633	5874	1039	18	1057	72	366	693	291	616	241	786	970
RETT2_16S.MID54||IYAML6G02JCB2Y	694	257	683	147	8	191	0	258	45	323	58	326	1634	0	1	220	4	186	57	137	173	2356	151	0	42	0	301	1319	27	591	4341	682	115	3	258	19	305	396	754	1	585	450	2361	389	310	14	63	8441	21
RETT2_16S.MID106||IYAML6G01A1XBW	1	181	81	2714	653	270	2	0	1	148	1	0	250	1633	0	1	0	531	4	3	1169	114	0	0	1088	758	90	956	92	0	750	872	1392	785	396	1105	724	135	1455	996	220	355	274	160	926	329	138	1501	0
RETT2_16S.MID17||IYAML6G02GN4T5	1240	4	4	132	11984	25	2035	8459	246	1334	1072	3	99	2065	1149	1643	76	2170	30	374	3279	9	174	396	2	127	10	6	7	18234	205	0	10	16	0	148	94	112	791	773	109	1387	1	642	58	75	276	177	110
RETT1_16S.MID17||IW183LC01EACJG	1	362	24	681	0	312	0	0	0	585	0	0	591	0	0	78	3038	0	45	0	0	49	1757	0	130	10	103	181	1	0	0	6	197	0	16	1	109	643	97	25	2	14	1	540	79	1899	231	1	1134
RETT2_16S.MID17||IYAML6G02GK2CJ	265	134	308	251	36	116	3908	1061	170	310	361	1158	184	31	3036	602	1793	43	116	864	179	93	425	143	280	180	110	229	27	11	65	70	90	188	434	46	273	238	302	136	102	2	64	127	84	647	25	221	170
RETT1_16S.MID125||IW183LC02HMQDX	2020	162	155	501	64	18564	5817	198	583	10	241	254	213	77	109	75	318	27	38	45	190	27	558	332	40	77	16	148	128	25	11	10	22	50	19	62	6	249	19	560	143	1490	12	919	26	50	3	56	89
RETT2_16S.MID58||IYAML6G02IWZHB	0	127	1287	403	184	642	0	0	0	309	257	1	483	6	736	16	1	284	44	29	1021	199	0	4	26	119	163	878	241	0	2935	2697	97	5	403	2	718	58	324	926	203	5	1254	4439	5001	35	1525	0	4
RETT1_16S.MID54||IW183LC02HH0B3	0	251	157	238	52	89	1	2	0	347	5	1	1	331	1	1	398	512	40	2	0	470	408	1	218	240	947	94	78	0	75	90	32	101	1196	65	280	574	169	157	681	503	348	264	80	303	150	594	0
RETT1_16S.MID20||IW183LC02IFG5Z	70	155	751	283	193	69	115	326	45	293	11	307	69	61	681	30	198	851	132	6	197	19	8	7	521	120	19	250	69	70	21	111	22	123	21	48	353	483	93	57	663	551	316	221	76	341	127	773	1210
RETT1_16S.MID7||IW183LC01CU5SM	1115	18	15	25	246	222	1	778	277	9	3194	1903	229	368	2402	342	10	324	239	145	1016	18	260	44	470	568	14	170	21	2379	3315	157	18	1487	170	342	152	250	43	1559	1530	377	332	40	181	8	670	1164	37
RETT1_16S.MID17||IW183LC02IJ25X	1269	166	208	80	69	41	26	1	0	530	4	0	31	0	0	3	3	180	3	0	4	72	1	0	464	1022	94	205	137	5	33	7	29	0	56	266	77	394	200	1	288	207	15	25	45	441	38	69	604
RETT1_16S.MID1||IW183LC02FJWRS	3298	4	1	2	250	23	203	102	3273	2	208	190	83	340	35	15	157	10	160	11	1	33	55	545	0	3	715	79	0	132	0	18	0	1	18	2	0	39	0	1161	71	65	0	11	7	32	0	0	5
RETT1_16S.MID17||IW183LC02FIJV8	49	343	818	447	515	9	287	7	35	62	5	0	456	169	22	3	19	20	8	1	2	44	457	0	1065	1613	196	337	343	5	51	182	542	510	27	313	69	323	735	7	1157	150	21	229	510	977	10	92	54
RETT1_16S.MID28||IW183LC02IA94T	10	152	108	149	371	153	142	712	173	491	307	530	25	106	312	190	656	138	16	203	228	122	487	41	566	487	43	125	35	179	155	97	46	36	181	32	261	612	449	478	1045	230	78	228	117	697	40	206	17
RETT1_16S.MID29||IW183LC01AU0M8	380	73	317	117	1107	55	1	481	206	17	233	328	340	521	6	1093	3	685	276	130	2725	379	2822	32	362	378	66	791	89	1564	270	268	133	2156	397	141	29	122	143	179	652	211	199	207	180	72	98	508	32
RETT2_16S.MID58||IYAML6G02FNTMO	0	0	0	0	0	0	0	0	0	0	0	0	0	0	0	0	0	0	0	0	0	0	0	0	0	0	0	0	0	0	0	0	0	0	0	0	0	0	0	0	0	0	0	0	0	0	0	0	0
RETT1_16S.MID55||IW183LC02H8S92	0	55	43	25	130	166	0	0	0	12	0	1	61	0	1	1	0	6	0	0	0	373	0	0	0	1241	0	112	94	2	23	7	70	116	2	447	26	790	725	0	117	21	23	280	136	742	17	665	0
RETT2_16S.MID61||IYAML6G01B0G7I	2	692	1339	594	942	446	0	0	99	739	389	1	270	768	1	843	2	0	1313	1	0	170	0	1	486	816	353	414	18	0	2	188	420	514	94	1	329	3	1162	0	0	4	688	294	278	81	287	211	1271
RETT2_16S.MID84||IYAML6G01EOH1D	25	0	10	0	44	0	206	917	13	2	49	193	31	64	1315	97	10	18	9	123	1239	8	160	722	19	0	155	7	0	62	4	3	0	2	3	0	1	5	0	103	11	11	8	0	6	4	40	21	2
RETT1_16S.MID91||IW183LC01DTDT0	1	17	52	51	0	8	1	0	7	36	5	25	0	21	0	43	2	77	23	69	1	4	15	7	0	0	7	0	0	0	4	2	18	1	6	11	60	6	18	24	31	8	19	8	7	45	21	0	26
RETT1_16S.MID14||IW183LC02H20BT	120	1	6	1	17	3	168	504	82	10	463	131	42	167	307	58	115	38	63	184	466	15	144	92	7	15	26	2	0	2086	8	3	0	6	4	0	2	12	2	486	30	25	43	1	0	22	31	22	34
RETT2_16S.MID121||IYAML6G02JNTB6	1	288	242	180	415	106	0	1	355	383	106	0	1547	0	0	4	0	1	399	0	0	1583	0	0	297	0	730	265	14	1	7	67	30	1	1432	139	2	8	2029	0	35	3	810	874	1195	32	73	39	13
RETT1_16S.MID67||IW183LC01C5BDH	0	1	0	0	0	0	0	0	0	0	0	0	0	0	0	0	0	0	0	0	0	0	0	0	0	1	6	0	14548	0	0	0	0	0	0	0	0	0	0	0	0	928	0	0	0	170	8	0	0
RETT2_16S.MID85||IYAML6G02FH9UP	479	69	1339	902	195	79	838	654	821	768	142	115	70	167	370	111	215	143	677	170	877	36	52	12	2	393	284	117	45	167	157	378	502	173	9	324	473	194	125	271	53	98	748	368	134	205	75	77	1
RETT1_16S.MID67||IW183LC02G7HCM	83	165	702	434	81	443	0	81	1	0	60	0	252	307	1	4	0	1	0	1	32	0	0	0	0	364	388	0	4758	0	152	59	2	228	0	0	49	0	289	0	72	328	0	74	3	0	95	293	105
RETT1_16S.MID17||IW183LC02HN0JU	0	0	9	0	2	0	0	0	0	30	0	0	0	1	0	1	0	0	4	0	0	0	0	0	11	1	2	1	2	0	0	0	1	0	0	0	3	0	0	0	0	0	2	0	1	0	0	0	0
RETT2_16S.MID106||IYAML6G01DRQX0	0	82	78	33	107	5	0	136	19	19	212	21	0	1	0	33	1	30	102	0	78	116	0	0	128	58	7	113	47	0	612	66	29	1638	113	38	34	2	44	1233	129	352	173	262	278	3	41	0	12
RETT2_16S.MID67||IYAML6G02FN18Z	0	29	164	86	0	34	4	41	151	27	331	93	59	0	0	13	0	0	16	1	0	236	160	0	967	0	0	142	72	1	0	280	63	0	17	10	79	3	98	211	286	3	235	62	184	31	37	0	3
RETT2_16S.MID92||IYAML6G02GRZUD	1	5	0	0	0	0	0	0	71	0	0	0	0	0	0	1	0	0	2	0	28	0	90	0	475	1	0	0	2	0	120	260	31	0	130	14	160	0	23	119	0	0	954	28	344	65	57	0	0
RETT2_16S.MID121||IYAML6G01AMPAR	1687	18	96	208	171	0	42	75	15	142	35	9	16	7	18	330	77	32	897	0	180	48	0	11	0	46	36	23	5	5	182	380	337	126	6	245	118	295	71	47	6	13	982	22	52	8	78	0	1
RETT2_16S.MID71||IYAML6G02JENQ0	104	3	3	16	65	9	1	412	214	18	116	61	0	0	14	106	26	257	33	45	23	28	28	0	12	21	23	17	1	1	21	9	1	5	42	0	16	5	10	21	8	0	132	32	39	16	97	4	22
RETT1_16S.MID77||IW183LC02I4H3P	0	11	557	260	0	102	0	57	0	0	0	0	0	0	0	13	0	1	2	0	0	12	0	0	160	0	0	0	69	0	1155	2701	50	0	44	1	180	8	98	596	129	0	63	66	1061	25	314	0	2
RETT1_16S.MID44||IW183LC01C2EYO	0	6	324	0	16	0	0	133	38	203	1	0	0	92	0	0	122	31	105	4	327	74	59	0	10	1	0	0	0	0	53	0	0	29	46	1	158	0	33	102	11	0	278	42	35	113	9	7	66
RETT2_16S.MID29||IYAML6G02HEQ8R	0	122	4	12	0	0	0	0	0	0	0	0	0	0	0	0	0	0	0	0	0	0	0	0	0	0	0	0	0	0	0	0	0	0	10	0	1206	0	0	0	0	0	0	0	0	0	0	0	0
RETT1_16S.MID91||IW183LC02FX2MV	0	0	4	0	0	0	0	0	0	179	0	0	0	0	0	0	0	38	0	0	0	0	0	0	0	0	0	0	0	0	0	0	0	0	0	0	1390	0	0	0	0	0	596	934	0	0	112	0	0
RETT2_16S.MID13||IYAML6G01A0M1B	125	1	1	1	35	11	761	376	494	71	194	181	4	91	112	92	134	228	112	88	3374	4	73	86	38	169	393	26	2	164	5	1	0	102	50	1	2	276	0	88	82	7	32	1	2	56	1	69	33
RETT2_16S.MID121||IYAML6G01AFEEN	0	0	260	103	0	0	0	0	0	2	261	0	0	0	0	0	0	0	15	0	0	200	0	0	0	0	68	8	2	0	302	12	6	0	9	0	4	0	16	144	0	2	1575	75	2	3	0	0	1
RETT2_16S.MID82||IYAML6G01DN5U6	6	30	59	40	30	36	24	17	3	14	0	5	48	47	2	1	82	28	15	2	20	84	8	0	9	34	0	28	13	1	1	40	14	11	10	4	100	216	64	3	83	47	0	25	4	174	10	59	138
RETT1_16S.MID106||IW183LC02HQME3	0	13	664	131	0	0	0	0	0	0	0	0	0	0	0	0	0	0	0	0	1	24	0	0	0	0	0	0	2	0	0	316	0	0	0	0	26	0	0	0	0	1	1315	286	59	0	381	0	0
RETT2_16S.MID55||IYAML6G01DNPSN	2	34	2	6	19	17	3	6	0	224	5	0	0	0	2	3	42	29	2	0	0	0	167	0	166	90	0	130	4	0	6	0	49	173	6	4	144	137	136	2	10	2	3	7	487	142	13	75	35
RETT2_16S.MID19||IYAML6G01AGYS8	0	24	50	23	0	4	0	0	0	36	0	0	0	6	0	0	1	18	0	0	0	3	4	0	37	24	0	23	15	0	1	3	25	1	1	15	35	87	26	13	4	72	3	7	22	0	24	0	0
RETT1_16S.MID82||IW183LC01DQLG7	21	3	3	8	152	5	0	163	25	3	42	81	90	5	14	7	0	4	53	14	113	7	10	1	16	19	36	63	1	0	53	17	3	81	15	0	7	14	6	64	26	0	15	6	44	1	3	38	10
RETT1_16S.MID84||IW183LC01CPO2O	0	86	136	79	0	270	0	0	251	117	0	0	6	0	0	3	0	1	2	0	1	231	0	0	0	6	1	314	238	0	222	1017	30	177	797	2	676	0	44	0	0	8	38	971	487	60	1807	0	8
RETT1_16S.MID29||IW183LC02IZ5VM	1	0	0	1	0	4	1	0	0	0	0	1374	0	0	5	3854	0	695	0	2	1	0	0	61	0	1	0	1	4	0	0	0	0	1	0	2	0	1	0	0	0	0	0	0	0	0	0	0	31
RETT1_16S.MID79||IW183LC02HX6AT	0	1984	1	0	0	0	0	0	0	0	4	0	0	0	0	0	0	0	0	0	0	0	0	0	0	0	0	0	0	0	0	251	3022	0	0	0	0	113	1	0	0	0	0	158	0	0	0	0	271
RETT2_16S.MID46||IYAML6G01C0IIS	70	3	23	118	15	0	0	1	82	10	102	75	5	35	1	3	22	4	44	0	36	8	2	26	2	20	13	20	1	0	5	4	8	12	0	121	16	8	0	21	4	2	12	7	5	1	5	0	0
RETT1_16S.MID61||IW183LC02H0EEF	0	51	60	1	84	114	0	0	0	0	0	0	0	0	0	0	0	1	102	0	0	56	0	0	0	0	0	250	57	0	65	16	47	567	122	0	21	65	193	5	1	59	320	2	52	123	28	143	0
RETT2_16S.MID67||IYAML6G02FTAVT	0	0	0	0	0	0	0	0	0	0	0	0	638	0	0	203	0	1	0	0	0	19	0	0	0	265	0	0	0	0	0	0	0	0	0	0	0	0	0	38	0	0	0	1	22	84	0	0	541
RETT2_16S.MID79||IYAML6G01BRN9J	37	0	5	2	35	0	66	308	21	4	89	136	26	25	23	34	18	14	16	20	217	21	47	0	51	8	4	6	2	0	18	6	2	23	10	1	6	3	1	59	17	15	13	7	6	1	58	24	2
RETT2_16S.MID67||IYAML6G01BTY83	0	0	0	0	0	0	0	0	1	1200	0	0	0	0	0	0	13	0	0	0	0	0	0	0	0	0	0	0	0	0	0	0	0	0	0	0	0	0	158	0	0	0	0	0	0	0	0	0	0
RETT2_16S.MID46||IYAML6G02G6U5U	19	0	1	1	54	0	4	115	211	37	37	32	0	8	313	19	0	190	17	207	25	0	20	8	0	14	0	0	0	0	0	0	0	0	3	0	0	15	2	7	16	1	1	0	0	1	0	15	52
RETT1_16S.MID85||IW183LC02JMW41	0	1	0	0	0	0	0	0	0	0	0	0	283	0	0	0	0	0	0	0	0	0	0	0	0	0	0	0	42	0	0	181	653	0	0	1385	1	0	26	0	0	0	0	0	0	0	41	0	0
RETT2_16S.MID92||IYAML6G01CZQX2	9	12	1	2	4	0	0	0	0	0	0	0	0	2	0	0	0	0	0	0	0	1	0	0	1	4	0	4	1	0	1	0	2	3	0	3	4	3	1	0	12	6	0	4	8	3	0	3	3
RETT2_16S.MID77||IYAML6G02HRO8F	23	5	40	7	34	2	5	283	20	8	38	61	105	37	46	11	3	11	91	9	129	2	33	36	104	31	33	37	5	25	40	9	1	47	22	1	21	24	6	38	21	59	31	4	24	3	10	155	12
RETT1_16S.MID46||IW183LC01BZA5N	6	71	590	277	0	45	0	0	3	365	148	843	131	8	3	492	90	1263	217	676	37	40	822	373	0	0	2	0	0	1	66	41	78	41	0	521	308	83	7	76	52	24	63	28	1	165	70	2	58
RETT2_16S.MID41||IYAML6G01B1PKT	0	0	126	0	0	0	0	0	0	0	0	0	637	0	0	1	8	0	0	0	0	104	0	0	0	0	0	0	2	0	0	0	0	0	0	0	65	0	9	0	0	0	0	0	0	0	0	0	0
RETT2_16S.MID92||IYAML6G02I6E3W	0	0	0	0	0	0	0	0	0	0	0	0	0	0	0	0	0	1	0	0	0	38	12	0	0	0	0	0	0	0	0	7	7	0	0	100	2	1193	0	0	0	0	78	84	186	0	1	0	0
RETT2_16S.MID91||IYAML6G01AUEG6	16	21	5	5	10	7	6	0	0	1	0	5	12	0	2	0	1	0	0	0	0	34	2	2	42	34	0	659	82	0	3	29	14	245	1	74	50	20	22	75	15	34	17	34	77	1	113	50	14
RETT1_16S.MID42||IW183LC02H9IGI	53	0	5	6	3	155	121	0	0	2	2	1	34	0	363	9	2	0	0	1449	11	0	0	1	3	0	1	51	81	27	0	6	7	21	1	3	0	8	0	0	0	3	6	1	0	0	0	1	897
RETT2_16S.MID19||IYAML6G01DBU9B	0	0	0	0	0	0	0	0	0	0	0	0	0	0	2	0	40	0	175	0	0	0	0	0	0	0	0	0	0	0	0	0	0	0	0	0	0	0	0	0	0	0	0	0	0	38	0	0	0
RETT2_16S.MID121||IYAML6G01BLYL5	0	4	101	0	0	0	0	0	0	0	0	0	0	0	0	0	0	0	38	0	0	0	0	0	0	0	0	21	5	0	43	396	1	0	0	0	77	0	0	0	0	1	1256	53	27	0	46	0	0
RETT1_16S.MID77||IW183LC01BX51D	0	0	0	0	0	0	0	0	0	0	0	0	0	0	0	0	0	0	0	0	0	4	0	0	0	0	0	0	169	0	0	544	11	0	0	0	0	0	0	43	0	0	87	16	758	0	14	0	0
RETT1_16S.MID54||IW183LC02HUPGM	0	0	195	82	1	59	0	0	0	0	0	0	0	0	0	0	2	0	98	0	0	0	1	0	1829	0	0	0	118	0	1	14	423	0	0	1	0	0	1	0	0	0	0	0	0	0	177	0	0
RETT1_16S.MID20||IW183LC02JMP0L	0	0	6	8	0	1	12	4	10	0	0	149	3	0	2	0	0	0	0	0	0	0	0	3	0	0	1	2	0	0	0	0	0	0	0	1	0	32	0	2	0	5	0	0	0	1	0	0	68
RETT2_16S.MID71||IYAML6G01CYQ84	1	44	0	0	0	0	0	0	0	98	0	0	63	0	0	0	0	0	0	0	0	36	0	0	0	0	0	0	0	1	0	9	46	0	0	29	110	0	0	0	0	0	0	0	0	0	0	0	0
RETT2_16S.MID121||IYAML6G02F6HQB	0	2	41	10	18	7	0	57	0	0	0	0	2	0	0	0	0	0	50	0	0	1	2	0	0	0	59	5	1	0	0	11	1	0	3	0	4	0	0	215	0	0	1512	3	9	0	30	0	0
RETT2_16S.MID55||IYAML6G01C3MH2	0	3	44	10	39	0	9	0	0	40	0	0	0	0	378	0	0	0	0	0	0	351	0	6	0	8	14	0	1	0	25	0	62	1	246	0	12	0	61	17	0	26	8	1	50	0	1	19	0
RETT2_16S.MID29||IYAML6G01BJY3Q	0	0	0	0	0	0	0	0	0	0	0	0	2	0	0	0	0	0	0	0	0	13	0	0	0	0	0	0	0	0	0	0	0	0	53	0	0	0	0	0	0	0	0	0	0	0	0	0	1
RETT2_16S.MID29||IYAML6G02HALPF	0	0	0	0	0	0	0	0	0	0	0	0	8	0	0	0	0	0	0	0	0	0	0	0	0	0	0	0	0	0	0	0	0	0	0	0	0	0	0	0	0	0	0	0	0	0	0	0	0
RETT1_16S.MID121||IW183LC02FJ66X	1	28	0	42	0	34	0	3	0	0	0	1	0	0	0	0	0	0	8	0	0	108	0	0	0	23	5	136	16	0	0	404	19	0	4	0	83	0	24	14	7	0	132	80	213	1	0	0	2
RETT2_16S.MID85||IYAML6G01CFOHV	0	47	64	42	0	79	0	0	0	15	25	0	1	0	0	1	0	0	3	11	0	51	0	0	44	11	2	126	8	0	139	119	6	190	10	1	48	12	12	317	11	0	38	379	139	11	185	0	1
RETT2_16S.MID29||IYAML6G02F1ELG	0	6	0	0	0	0	0	0	0	0	0	1	7	0	0	6	0	16	10	0	0	3	0	0	0	0	0	0	0	0	0	2	0	0	321	0	7	0	0	0	0	0	0	1	0	0	0	0	0
RETT1_16S.MID77||IW183LC01DWJKP	0	20	88	24	56	44	0	0	11	44	0	0	97	0	3	0	0	10	36	3	3	21	0	0	0	20	0	5	19	0	65	838	14	0	13	0	25	8	41	76	4	29	188	406	21	0	315	0	0
RETT1_16S.MID54||IW183LC02H1OCR	0	13	2	27	2	2	0	0	0	22	0	0	0	0	0	0	0	0	0	0	0	5	0	0	650	57	3	17	4	0	28	2	6	5	4	1	7	0	16	0	55	0	19	3	58	0	4	0	0
RETT2_16S.MID29||IYAML6G02FMCT2	0	0	13	2	0	0	115	0	183	0	0	0	0	0	0	0	0	0	0	31	0	0	0	0	0	0	0	0	0	0	6	0	0	0	0	0	0	0	0	15	0	0	0	1	0	0	0	0	36
RETT2_16S.MID85||IYAML6G01CHS0V	31	5	0	0	31	4	5	81	45	2	19	9	28	4	12	53	0	9	40	16	14	0	15	0	7	15	3	0	9	10	8	8	8	6	54	4	10	46	16	9	1	4	40	28	18	10	0	18	11
RETT1_16S.MID61||IW183LC02GM8BZ	0	0	0	0	0	0	0	0	0	0	0	0	0	0	0	0	0	0	0	0	0	3	0	0	0	0	0	1737	0	0	1	0	0	0	0	0	479	0	0	0	0	0	0	0	0	0	0	0	0
RETT2_16S.MID67||IYAML6G01BEZO8	3	1	13	12	53	4	0	5	38	6	18	0	0	9	0	0	0	77	23	0	0	10	0	0	0	0	31	41	0	0	12	5	0	0	30	0	5	0	1	21	61	17	11	5	0	13	2	2	0
RETT1_16S.MID77||IW183LC02GG7RT	0	24	6	6	0	15	0	0	0	72	0	0	0	0	0	0	0	0	0	0	0	311	0	0	0	0	25	67	3	0	38	56	12	0	0	1	137	27	113	3	0	2	22	204	18	0	59	0	0
RETT2_16S.MID14||IYAML6G01DC9D1	0	125	0	38	0	0	0	0	0	0	0	0	0	0	0	0	0	0	0	0	0	10	0	0	0	0	0	0	23	0	0	26	0	0	0	13	46	0	75	0	0	2	3	69	23	0	1021	0	0
RETT2_16S.MID125||IYAML6G01AONQI	0	141	50	35	0	105	0	0	0	11	0	0	0	0	0	0	0	0	0	0	0	175	0	0	0	0	5	524	63	0	72	114	13	0	13	0	258	0	66	0	0	4	101	333	503	0	199	0	0
RETT1_16S.MID44||IW183LC02IJJW5	0	0	0	0	0	0	0	2	0	1	0	0	0	4	0	0	146	0	0	0	954	5	0	0	0	0	0	0	0	0	0	0	0	11	0	0	1	0	1	2	0	1	0	0	1	0	0	0	0
RETT1_16S.MID14||IW183LC02HV6NV	7	3	6	1	11	49	0	45	9	3	56	66	111	0	6	2	2	13	3	0	77	1	28	0	25	2	2	57	17	1	13	48	7	13	14	0	1	1	1	51	0	0	13	3	9	6	5	188	3
RETT1_16S.MID85||IW183LC01B59SJ	0	0	0	0	0	0	0	0	0	0	0	2	0	0	0	5196	0	0	25	0	0	0	0	0	1	0	0	0	0	1	0	1	0	0	0	413	0	0	0	0	0	0	0	0	0	227	0	0	0
RETT1_16S.MID91||IW183LC02IQUCS	0	79	43	46	20	66	0	0	0	5	0	0	0	0	0	0	0	0	0	0	0	129	0	0	0	5	10	175	49	0	81	173	11	0	72	0	241	0	16	0	0	2	197	218	137	0	250	0	0
RETT1_16S.MID105||IW183LC02JBLGZ	0	54	6	0	5	0	0	0	0	0	0	1	0	0	0	0	0	0	0	0	0	10	0	0	0	0	0	0	15	0	0	0	4	0	0	0	5	0	4	0	0	0	0	16	44	0	19	0	0
RETT2_16S.MID46||IYAML6G02H66JP	0	0	111	27	0	0	1	0	0	0	0	0	0	0	0	0	0	0	0	0	0	4	0	0	0	0	0	0	7	0	0	326	0	0	0	0	76	0	16	0	0	1	69	415	6	0	444	0	0
RETT1_16S.MID94||IW183LC01BZE8L	0	30	33	67	0	13	0	0	0	0	0	0	0	0	0	0	0	0	0	0	0	12	0	0	0	1	0	0	216	0	39	103	32	0	2	0	95	8	163	0	0	0	15	43	54	0	10	0	0
RETT2_16S.MID17||IYAML6G01EFTOO	56	0	61	2	9	28	141	21	0	242	1	13	3	36	407	3	1	34	0	24	29	7	6	9	2	86	1	10	0	509	0	0	0	3	0	8	0	193	1	0	4	15	0	0	0	43	17	0	715
RETT2_16S.MID67||IYAML6G02FFRZU	0	0	0	0	41	8	0	0	1	0	0	3	1	0	0	0	0	28	5	68	0	0	0	0	0	0	14	0	0	5	12	0	0	101	1	0	11	0	15	0	0	0	15	20	11	0	2	0	0
RETT2_16S.MID125||IYAML6G01BBSP4	0	21	118	159	0	0	0	0	0	0	0	0	0	0	0	0	0	0	0	0	0	0	0	0	0	0	0	0	15	0	0	4	2	0	0	0	14	1	65	0	0	3	2	683	46	0	99	0	2
RETT1_16S.MID22||IW183LC01EYLV0	0	0	0	0	0	0	0	1	0	0	0	0	1112	0	0	0	0	0	0	0	0	1	0	0	0	0	0	0	0	0	0	138	560	0	0	1	0	0	0	0	0	9	0	301	0	0	40	0	0
RETT1_16S.MID84||IW183LC01DPQ49	0	0	28	4	0	0	0	0	0	36	0	1	0	0	0	0	0	0	5	0	0	18	0	0	0	0	0	0	50	0	17	55	22	418	58	0	5	1	0	0	0	0	0	2	36	54	11	0	0
RETT2_16S.MID121||IYAML6G02FWUGX	6	29	2	4	52	6	8	0	0	0	7	3	9	0	0	0	1	21	3	0	44	3	3	0	106	0	0	0	5	0	12	11	1	0	7	0	86	0	69	12	14	13	178	38	57	1	26	29	1
RETT2_16S.MID54||IYAML6G01DOYHA	0	0	0	0	0	0	0	0	1	9	0	0	0	0	0	23	610	0	0	0	0	11	0	0	0	0	0	1	0	0	0	0	0	1	13	0	0	0	0	0	0	0	0	0	0	0	0	0	0
RETT1_16S.MID33||IW183LC02FM2JZ	0	0	0	0	0	0	0	0	0	0	0	0	0	0	0	0	90	0	0	0	0	1	0	0	0	0	0	1	0	0	0	0	0	0	23	0	0	0	0	0	0	0	0	0	1	0	0	0	0
RETT2_16S.MID105||IYAML6G01DQH4V	0	1	0	0	1	2	0	0	0	0	0	0	0	0	0	0	1	0	0	0	0	0	0	0	4	4	0	6	0	0	0	0	2	0	0	0	2	3	0	0	12	2	0	1	5	0	0	0	0
RETT2_16S.MID94||IYAML6G01DYCUA	1	14	3	11	17	4	0	0	0	0	0	0	35	0	0	0	0	13	0	0	0	1	0	0	0	12	0	78	6	0	2	6	32	0	6	39	36	11	56	1	27	7	35	1	67	30	26	0	0
RETT1_16S.MID20||IW183LC01AHV6Z	5	0	0	0	20	0	44	0	4	7	14	70	0	35	60	0	0	0	13	0	1	0	7	1	0	3	1	0	0	0	0	0	0	0	1	23	2	0	0	28	0	4	0	0	0	0	0	0	0
RETT2_16S.MID54||IYAML6G01EL111	5	2	0	1	0	0	42	288	7	0	143	0	69	30	97	32	12	4	1	0	0	0	11	0	0	3	0	2	2	0	0	0	0	0	0	0	0	0	0	13	0	0	0	0	2	0	0	4	11
RETT2_16S.MID121||IYAML6G02I6XF9	0	4	1	0	0	1	0	0	0	2	0	0	0	0	0	0	0	0	0	0	0	2	0	0	0	0	0	3	0	0	0	0	0	0	0	0	2	0	0	0	0	0	7	0	3	0	3	0	0
RETT2_16S.MID122||IYAML6G02FZBZG	0	40	0	0	0	0	0	0	0	0	1	0	0	0	0	0	0	1	8	0	0	0	0	0	0	0	0	1	1	0	702	0	60	0	0	0	1	0	0	0	0	4	19	186	0	0	0	0	0
RETT1_16S.MID20||IW183LC02I3B5J	19	0	26	0	93	0	0	0	1	0	11	225	9	0	2	3	3	0	5	7	9	0	10	0	0	0	0	0	0	0	2	7	0	0	19	0	0	0	0	3	0	3	9	38	0	0	0	0	0
RETT2_16S.MID46||IYAML6G02GJ0A7	0	1	0	0	0	0	0	0	0	0	0	0	0	0	0	0	0	0	0	0	0	0	0	0	0	0	0	0	0	0	0	0	0	0	0	0	0	53	0	0	0	0	0	0	0	0	56	0	0
RETT1_16S.MID105||IW183LC01DGEY8	2	12	0	4	1	14	25	0	47	7	0	0	3	0	234	1	0	0	1	0	0	35	0	0	0	1	0	16	38	1	98	168	10	6	76	11	38	90	9	74	0	0	16	64	34	0	2	6	17
RETT1_16S.MID82||IW183LC02I1EOI	0	20	54	21	0	4	0	0	0	0	0	0	4	0	0	0	0	0	0	0	0	1	0	0	0	0	0	151	0	0	0	4	5	935	5	0	0	1	0	1	0	0	0	33	0	0	13	0	0
RETT1_16S.MID84||IW183LC01BYYJW	0	47	2	137	32	17	0	163	0	1	1	0	2	0	148	0	0	0	0	0	0	0	0	0	0	0	134	3	3	0	0	16	5	0	202	0	1	0	94	15	41	3	0	56	14	0	29	14	0
RETT2_16S.MID121||IYAML6G01B62H3	0	15	0	0	0	0	0	0	0	0	0	0	0	0	0	0	0	0	0	0	1	0	0	0	0	0	0	0	2	0	0	19	0	321	0	0	10	1	3	0	0	1	63	22	326	0	36	0	0
RETT2_16S.MID41||IYAML6G01DGZLG	5	19	68	34	3	20	0	30	16	17	0	0	20	0	0	9	15	31	0	4	0	34	0	0	0	5	19	32	3	0	28	55	2	3	23	2	44	24	8	58	14	0	174	36	24	33	12	1	6
RETT2_16S.MID17||IYAML6G01ATXZU	0	0	0	1	19	0	46	6	0	2	14	5	2	0	13	0	250	2	73	0	0	0	9	0	17	1	0	0	0	0	2	2	0	0	14	0	0	8	0	1	3	0	0	4	1	0	0	2	0
RETT2_16S.MID61||IYAML6G02FQA8N	0	33	77	126	0	151	1	0	0	155	0	0	0	3	0	0	0	0	0	0	0	2	0	0	185	84	4	200	10	0	59	39	25	0	21	64	90	13	40	0	0	4	345	112	76	56	0	0	1
RETT1_16S.MID67||IW183LC02GIHD9	0	0	0	0	0	0	0	0	0	0	0	0	0	0	0	0	0	0	0	0	0	0	0	0	0	0	0	0	873	0	0	0	0	0	0	0	0	0	0	0	0	0	0	0	0	0	0	0	0
RETT2_16S.MID41||IYAML6G02GY45C	0	0	63	82	0	4	364	0	0	0	0	0	58	0	265	1	0	1	0	4	1432	2	1	0	0	0	0	0	0	0	47	0	0	0	0	0	1	265	0	0	0	2	0	0	0	0	0	0	2
RETT1_16S.MID61||IW183LC02JF3A2	0	16	0	0	0	0	0	0	0	0	0	0	0	0	0	0	0	0	0	0	0	0	0	0	0	0	0	140	0	0	0	0	0	0	1	0	0	0	0	0	0	0	0	46	0	0	28	0	0
RETT2_16S.MID84||IYAML6G02IRFDR	0	0	0	0	0	0	0	0	0	0	0	0	0	0	0	13	0	0	1	0	0	1	0	0	0	0	6	0	0	0	0	0	0	0	33	0	0	0	0	0	0	0	0	1	0	0	0	0	0
RETT1_16S.MID41||IW183LC01DZ470	34	6	30	27	33	0	0	0	15	0	0	0	0	7	0	2	0	3	20	0	0	0	0	0	0	0	6	0	0	0	7	16	0	0	0	0	64	0	0	3	23	0	73	4	6	0	34	0	0
RETT2_16S.MID33||IYAML6G01C6E0N	15	0	1	0	0	1	5	17	61	3	7	7	0	8	2	0	0	0	33	4	20	1	3	0	0	0	28	4	0	0	6	0	0	4	0	0	1	0	0	2	0	0	5	0	1	0	0	6	3
RETT1_16S.MID84||IW183LC01B5M05	0	123	0	0	0	0	0	0	0	0	0	0	0	0	0	0	0	0	0	0	0	38	0	0	0	0	0	1	8	0	0	242	11	0	160	0	0	0	0	0	0	0	0	0	0	0	255	0	0
RETT1_16S.MID54||IW183LC01DDS32	0	120	156	20	0	0	0	0	0	13	0	0	0	0	0	0	0	0	0	0	0	0	0	1	155	0	0	0	168	0	0	52	22	0	0	0	0	0	0	0	0	0	0	0	0	0	0	0	0
RETT2_16S.MID22||IYAML6G02HO3G1	0	0	2	9	0	1	0	23	0	0	0	0	0	0	0	0	0	0	0	0	0	0	0	0	0	0	0	0	0	0	0	0	0	0	0	0	0	0	0	1	0	5	0	0	0	0	0	0	0
RETT2_16S.MID147||IYAML6G02FV6QS	10	12	4	4	5	0	0	6	0	10	1	1	4	2	1	64	25	10	13	6	0	1	3	0	101	48	0	70	22	0	7	3	8	70	18	1	12	1	3	3	13	23	2	5	23	22	22	24	3
RETT2_16S.MID121||IYAML6G01DFMKL	0	5	25	6	4	1	0	0	0	0	0	0	0	0	0	0	0	0	0	0	0	53	0	0	0	0	0	9	3	0	0	215	6	1	6	0	33	0	0	0	0	1	97	216	53	9	44	0	0
RETT2_16S.MID20||IYAML6G02HCF4T	1	0	10	1	1	0	0	1	0	0	0	0	0	0	6	0	0	0	0	0	0	30	0	0	45	0	0	7	7	0	9	0	0	0	8	0	27	0	13	0	0	0	152	1	84	0	20	0	1
RETT1_16S.MID46||IW183LC01CYB9A	0	0	40	26	0	0	0	0	104	4	0	0	0	0	0	1	0	0	0	0	0	4	129	0	0	0	0	0	65	0	0	176	23	18	120	0	0	0	0	157	0	0	0	0	2	0	0	0	0
RETT1_16S.MID29||IW183LC02I6BOM	5	0	0	1	0	0	0	0	0	0	0	0	0	0	0	292	0	0	0	0	0	0	0	0	0	0	0	0	0	0	0	0	0	0	0	1	0	0	0	0	0	1	0	0	0	1	0	33	0
RETT1_16S.MID77||IW183LC02J0IIP	0	7	0	1	0	0	0	0	0	0	0	0	0	0	0	0	0	0	0	0	0	0	0	0	0	0	0	0	0	0	0	489	7	0	0	0	0	0	0	0	0	0	0	1	76	0	13	0	0
RETT1_16S.MID58||IW183LC02GU8Y4	9	0	2	5	3	5	0	0	0	0	1	0	25	4	0	0	91	0	0	0	0	0	3	0	0	2	15	0	0	0	4	0	0	0	10	0	3	0	3	3	10	0	24	3	6	12	0	18	0
RETT2_16S.MID58||IYAML6G02IJ9WB	2	13	2	2	1	26	4	2	9	15	18	2	4	1	0	0	0	1	0	0	0	7	0	0	0	0	2	0	0	0	0	0	0	1	6	18	0	41	0	3	0	0	2	2	1	16	0	0	47
RETT2_16S.MID19||IYAML6G01C62XV	0	0	0	0	0	2	0	0	0	4	907	0	191	0	0	0	0	0	0	0	0	0	0	0	0	0	0	0	0	0	0	0	0	0	0	0	0	0	0	0	0	0	3	0	0	0	1	0	0
RETT1_16S.MID61||IW183LC02F8KKU	0	0	0	0	0	0	0	0	0	0	0	0	0	0	0	0	0	0	0	1	0	0	0	0	0	0	0	436	0	0	0	0	0	0	0	0	0	0	0	0	0	0	0	0	0	0	54	0	0
RETT2_16S.MID92||IYAML6G02JCPK7	0	0	0	0	0	0	0	16	0	0	0	0	0	0	0	0	0	0	0	0	0	0	0	0	0	0	0	0	0	0	0	0	0	0	0	0	0	1	0	0	0	0	0	15	0	0	0	0	0
RETT2_16S.MID58||IYAML6G01DIJUO	2	3	0	4	1	1	0	0	0	0	12	0	0	0	0	1	0	0	0	0	1	0	0	0	4	0	0	1	1	0	1	0	0	3	0	0	4	0	0	5	1	0	1	11	4	0	0	1	0
RETT1_16S.MID77||IW183LC01BJWF4	0	0	0	0	0	0	0	0	0	0	0	0	0	0	0	0	0	0	0	0	0	0	0	0	0	0	0	0	0	0	0	2	0	0	0	0	0	0	0	0	0	0	0	1	4	0	0	0	0
RETT2_16S.MID41||IYAML6G01B9IUS	0	4	35	3	1	6	0	0	0	0	0	0	0	0	0	0	0	0	0	0	0	2	0	0	0	0	0	0	0	0	0	50	0	0	0	0	20	0	0	0	0	0	71	49	57	0	14	0	0
RETT1_16S.MID61||IW183LC02HHGI8	0	24	8	10	5	5	0	0	0	0	0	0	0	0	0	0	0	0	0	0	0	0	0	2	0	0	0	109	61	0	0	9	6	19	0	0	1	0	20	15	1	0	12	10	66	0	2	0	0
RETT2_16S.MID125||IYAML6G01DXWRH	0	61	0	42	0	0	0	0	0	5	0	0	0	0	0	0	0	0	0	0	0	1	0	0	0	0	0	0	2	0	0	0	0	0	0	0	30	0	142	0	0	2	1	49	361	0	6	0	0
RETT2_16S.MID77||IYAML6G01BD2CW	0	2	0	3	2	2	0	40	0	5	14	0	3	90	0	0	21	2	2	0	0	10	0	0	10	3	0	8	2	0	0	1	0	5	2	0	2	0	0	2	0	0	25	2	8	0	0	6	0
RETT1_16S.MID33||IW183LC02FV0D4	218	0	0	0	0	9	1	1	0	0	12	0	0	0	5	0	140	0	1	0	0	0	0	0	0	0	0	0	0	0	2	2	2	0	0	1	2	0	0	0	0	0	0	0	0	16	0	0	0
RETT2_16S.MID16||IYAML6G01EJ7NV	0	137	0	0	0	0	0	0	0	0	0	0	0	0	0	0	0	0	0	0	0	0	0	0	0	0	0	0	0	0	0	0	0	0	0	0	1	0	0	0	0	0	0	0	0	0	0	0	396
RETT1_16S.MID45||IW183LC02IWS2O	0	24	0	0	0	0	0	0	0	0	0	0	0	0	0	0	0	0	0	0	0	97	0	0	0	0	0	0	0	0	0	229	24	0	0	0	0	0	0	0	0	0	0	0	0	0	0	0	0
RETT1_16S.MID33||IW183LC02GB5SB	0	11	0	0	1	1	3	0	0	2	0	0	10	2	0	0	26	0	0	0	0	0	0	0	0	0	2	0	0	0	0	0	0	0	0	0	0	0	0	9	0	0	0	2	0	0	0	0	0
RETT2_16S.MID61||IYAML6G01BHAAQ	0	45	0	21	30	1	0	0	0	0	2	0	0	0	0	0	0	0	0	0	0	0	0	0	2	75	0	101	0	0	1	0	11	0	0	1	2	1	27	0	4	0	16	19	96	20	0	5	0
RETT1_16S.MID85||IW183LC01DEVNF	0	0	0	0	0	0	0	0	0	0	0	0	0	0	0	0	0	0	0	0	0	6	0	0	0	0	0	0	0	0	0	0	0	0	0	317	0	0	0	0	0	0	0	0	0	0	0	0	0
RETT2_16S.MID125||IYAML6G01APE7O	0	3	9	4	1	5	0	0	44	0	0	0	0	0	0	0	0	0	1	0	0	17	0	0	0	0	11	3	16	0	0	16	0	9	16	0	3	0	4	14	0	0	0	5	174	0	122	0	0
RETT1_16S.MID61||IW183LC01CCSPH	0	8	7	2	0	5	0	0	0	0	3	0	1	0	8	0	0	1	0	0	8	8	0	0	0	0	2	314	0	0	6	7	0	0	1	0	1	0	0	11	0	0	7	34	8	0	1	0	0
RETT2_16S.MID14||IYAML6G02FO9X3	0	0	0	0	0	0	0	0	0	0	0	0	0	0	0	0	0	0	0	0	0	0	0	0	0	0	0	0	0	0	0	0	0	0	0	0	0	0	0	0	0	0	0	0	0	0	280	0	0
RETT2_16S.MID14||IYAML6G01BHI4L	0	2	2	1	1	0	0	0	0	0	36	2	0	0	0	0	0	0	0	0	0	0	16	0	0	0	0	0	28	0	66	4	0	0	0	2	0	0	0	0	3	0	0	2	85	3	37	0	0
RETT2_16S.MID67||IYAML6G01BSP80	0	0	0	0	0	0	0	0	0	0	0	0	0	0	0	0	0	0	0	0	0	0	0	0	0	0	0	0	0	0	0	0	0	0	0	0	0	0	0	0	0	0	0	0	0	0	0	0	0
RETT2_16S.MID71||IYAML6G01ENHNC	0	0	0	0	0	0	0	0	1	0	225	0	55	0	0	0	8	0	1	0	0	0	1	0	0	1	0	0	0	0	0	0	0	0	0	0	0	0	0	6	0	0	1	0	0	0	5	0	0
RETT2_16S.MID147||IYAML6G02FPKNP	2	0	6	0	2	0	0	8	0	0	0	0	0	0	0	0	1	1	1	0	2	2	0	0	0	1	0	8	0	0	1	3	0	20	1	0	0	0	1	1	10	0	0	2	0	0	0	25	0
RETT1_16S.MID77||IW183LC02HSXCN	0	19	4	3	18	21	0	0	0	0	0	0	7	0	0	0	0	0	3	0	0	1	0	0	0	2	1	38	0	0	0	65	2	3	0	0	18	0	0	0	0	0	0	67	39	0	28	0	0
RETT2_16S.MID14||IYAML6G01DXDWS	0	2	0	0	0	0	0	0	0	0	0	0	0	0	0	0	0	0	0	0	0	0	0	0	0	0	0	1	2	0	0	61	0	0	0	0	0	0	0	0	0	0	0	0	19	0	323	0	0
RETT2_16S.MID125||IYAML6G02IM35X	0	37	4	25	19	39	7	1	0	35	0	0	1	0	0	0	5	19	0	0	1	3	26	0	31	13	7	31	0	0	26	0	11	3	2	0	8	18	33	0	16	2	39	42	8	19	9	12	0
RETT2_16S.MID29||IYAML6G02IKVVB	0	16	11	7	0	0	0	0	0	0	0	0	0	0	0	0	0	0	0	0	0	0	0	0	0	0	0	0	0	0	0	0	0	0	0	0	0	0	0	0	0	0	0	0	8	0	0	0	0
RETT1_16S.MID77||IW183LC01D7TCS	0	0	0	0	0	0	0	0	0	0	0	0	0	0	0	0	0	0	0	0	0	0	0	0	0	0	0	3	10	0	0	20	0	0	0	0	12	0	0	0	0	0	164	39	0	0	0	0	0
RETT2_16S.MID122||IYAML6G02JMS1F	0	6	1	13	0	3	0	0	0	2	0	0	0	0	0	0	0	0	0	0	0	4	0	0	0	0	0	81	9	0	5	0	1	19	1	0	0	0	2	0	0	0	29	57	71	1	51	0	0
RETT2_16S.MID84||IYAML6G01C2HEM	0	2	7	3	1	0	2	0	1	2	0	0	0	14	0	0	24	0	0	0	0	8	0	0	0	4	1	4	0	0	0	6	0	0	39	0	5	0	1	0	0	1	7	1	9	6	4	10	6
RETT1_16S.MID13||IW183LC02JCPWD	2	14	3	4	5	7	815	487	33	0	18	54	0	1	129	205	455	0	1	23	3	0	38	2	4	19	1	1	3	2	7	2	3	1	9	0	6	118	8	2	2	0	1	17	6	3	36	42	13
RETT1_16S.MID61||IW183LC02FVMAD	0	0	0	0	0	0	0	0	0	0	8	0	18	0	0	0	0	0	0	0	0	2	0	0	0	0	1	227	0	0	0	12	1	0	9	0	4	1	0	0	0	0	0	0	3	0	0	0	0
RETT1_16S.MID122||IW183LC02JK7VY	2	0	0	0	173	0	0	0	6	0	0	0	0	0	0	0	0	0	0	4	0	0	0	0	0	1	0	0	0	0	0	0	0	1	0	0	0	0	0	0	0	0	41	4	10	0	0	0	5
RETT1_16S.MID77||IW183LC01BV228	0	0	0	0	0	0	0	0	0	0	0	0	0	0	0	0	0	0	0	0	0	0	0	0	0	0	0	0	0	0	0	308	0	0	0	0	0	0	0	0	0	0	0	0	0	0	0	0	0
RETT2_16S.MID41||IYAML6G02GTLVB	0	0	0	0	1	0	0	15	0	2	4	12	1	0	24	3	2	8	3	0	7	1	5	0	13	1	2	0	0	0	1	0	0	0	0	0	3	11	0	11	6	0	7	1	0	3	0	1	1
RETT1_16S.MID58||IW183LC01BJLZ8	0	0	0	0	96	0	0	0	0	0	0	0	0	0	0	0	0	0	6	0	0	0	0	0	0	0	122	1	0	0	0	0	0	0	0	0	0	0	0	0	0	0	0	0	0	0	1	0	0
RETT2_16S.MID122||IYAML6G01BIAC7	0	0	0	0	0	0	0	0	0	0	0	0	0	0	0	0	0	0	0	0	0	4	0	0	0	0	0	0	0	0	0	0	0	0	0	0	0	0	0	0	0	0	0	46	0	0	8	0	0
RETT1_16S.MID45||IW183LC01AP6UB	0	0	0	0	0	2	0	0	1	0	0	0	0	0	0	0	1	0	0	0	0	3	0	0	2	0	0	0	1	0	0	0	2	0	0	0	0	0	22	0	143	0	0	0	15	0	0	0	0
RETT1_16S.MID33||IW183LC01D81AP	30	0	0	0	0	0	0	0	0	0	0	0	0	3	0	6	22	0	0	0	0	0	50	0	0	0	0	0	0	2	0	0	0	0	0	0	0	0	0	11	0	0	0	0	0	0	0	0	0
RETT1_16S.MID36||IW183LC02JVVR1	4	0	0	0	0	1	0	1	0	1	1	0	0	0	0	1	6	91	0	0	0	0	0	23	0	0	0	0	1	0	0	0	0	0	0	0	0	1	0	11	0	3	0	0	0	0	0	0	0
RETT2_16S.MID20||IYAML6G02G1UVL	0	0	3	4	0	0	0	0	0	0	0	0	65	0	0	0	0	0	0	0	0	0	0	0	0	0	0	16	0	0	0	0	0	0	1	0	1	0	0	1	0	0	1	0	0	0	0	0	0
RETT1_16S.MID29||IW183LC02F26K4	0	0	0	0	0	0	0	0	0	0	0	0	0	1	0	443	0	0	0	0	0	0	0	0	0	0	0	0	0	0	0	0	0	0	0	0	0	0	0	0	0	0	0	0	0	0	0	0	0
RETT2_16S.MID61||IYAML6G01A6ACC	0	11	7	5	1	27	0	0	0	3	0	0	0	0	0	0	1	0	1	0	0	3	0	0	0	0	0	0	8	0	1	4	0	0	3	0	0	0	8	5	0	0	3	8	25	2	0	0	2
RETT2_16S.MID125||IYAML6G02F5I63	0	0	5	2	0	0	0	0	0	0	0	0	0	0	0	0	0	0	0	0	0	0	0	0	0	0	0	0	3	0	0	4	0	0	0	0	12	0	0	0	0	0	0	11	161	0	30	0	0
RETT2_16S.MID125||IYAML6G01AY63O	0	0	0	0	0	0	0	0	0	0	0	0	0	0	0	0	0	0	0	0	0	0	0	0	0	0	0	0	0	0	0	0	0	0	0	0	0	0	0	0	0	0	0	3	169	0	0	0	10
RETT2_16S.MID19||IYAML6G01D3ILF	0	3	7	0	1	5	0	0	0	7	24	0	0	2	0	1	2	8	2	0	0	0	0	0	1	0	25	0	0	0	0	0	0	0	26	11	0	38	5	4	2	10	0	1	0	8	5	0	14
RETT2_16S.MID46||IYAML6G01EUXTL	1	0	0	0	0	0	0	3	0	0	2	0	1	0	0	12	2	2	6	0	0	0	0	0	0	0	2	0	0	0	0	1	0	0	1	0	1	0	0	1	0	0	0	0	0	0	0	1	1
RETT1_16S.MID42||IW183LC02H5TU3	13	0	8	0	4	0	0	5	4	3	0	0	31	10	0	0	1	2	0	3	0	0	0	0	0	0	4	1	0	0	4	0	0	9	3	0	1	0	1	0	1	0	6	0	0	1	0	1	2
RETT1_16S.MID77||IW183LC02HCUCU	0	5	3	89	0	2	0	0	0	0	0	0	3	0	0	0	0	25	0	0	0	0	0	0	0	9	0	3	3	0	17	12	32	0	4	1	25	10	10	5	5	2	6	2	22	0	5	2	0
RETT2_16S.MID29||IYAML6G01DVGJQ	0	1	11	11	2	0	0	0	0	7	0	0	0	0	0	0	0	0	0	0	0	0	0	0	0	0	5	0	0	0	0	2	0	0	1	0	10	0	2	1	0	0	3	5	4	0	5	0	0
RETT1_16S.MID61||IW183LC02JTUTD	0	4	2	5	2	1	7	0	0	8	0	0	3	3	1	0	0	1	0	6	1	34	0	0	0	4	2	46	21	0	1	17	0	3	2	1	16	3	6	0	4	0	30	4	9	0	19	2	0
RETT2_16S.MID122||IYAML6G01ER0LW	10	1	60	83	12	2	0	0	0	0	0	0	2	0	2	0	7	0	1	0	0	0	0	0	3	9	0	0	0	0	0	0	0	0	70	0	3	0	0	4	1	0	0	13	13	6	2	3	2
RETT2_16S.MID125||IYAML6G01CCMGX	19	35	8	14	0	5	0	0	7	3	0	0	2	0	0	0	6	0	12	0	0	0	0	0	0	2	0	12	2	0	1	1	6	19	21	4	9	9	13	0	0	0	1	3	30	0	0	5	0
RETT2_16S.MID20||IYAML6G01A90A1	7	0	0	0	0	1	0	0	5	0	0	3	3	23	0	1	0	1	0	1	32	0	2	0	0	5	89	1	0	0	1	0	0	3	4	0	3	0	1	12	2	0	40	1	6	0	0	0	0
RETT1_16S.MID29||IW183LC01CP12D	4	0	0	7	0	58	0	0	0	1	0	0	0	0	0	10	0	4	0	0	0	0	0	0	1	8	0	33	28	128	1	0	95	3	0	5	0	3	0	0	14	1	0	4	12	0	0	0	136
RETT1_16S.MID61||IW183LC01BYJ2V	0	0	0	0	0	0	4	0	0	0	0	0	0	0	0	0	67	0	51	0	0	0	0	0	0	0	1	144	0	0	0	0	0	0	7	2	0	1	0	7	0	0	0	0	0	0	3	0	0
RETT1_16S.MID121||IW183LC02HAUKK	0	6	51	37	6	0	0	0	0	2	0	0	0	0	0	0	0	0	0	0	0	0	0	0	0	3	6	0	0	0	0	28	0	0	0	0	27	0	0	6	0	0	142	34	16	0	68	13	0
RETT2_16S.MID71||IYAML6G01D7BII	0	0	0	2	0	8	216	0	0	1	0	0	0	0	0	0	0	0	0	0	0	1	0	0	0	0	0	0	0	0	1	0	0	1	0	0	0	0	0	0	0	0	0	0	0	0	50	0	0
RETT2_16S.MID61||IYAML6G02JSXYY	4	1	1	1	26	0	0	0	5	5	0	0	0	0	0	0	0	2	0	0	0	4	0	0	0	0	0	19	0	0	16	23	1	1	9	0	9	0	1	5	0	0	17	130	20	0	8	0	0
RETT1_16S.MID22||IW183LC01B9MHL	0	8	15	6	134	2	0	0	17	0	21	0	102	0	0	0	0	0	0	0	0	38	0	0	0	0	0	65	4	0	0	92	10	0	26	0	12	0	5	0	0	22	16	70	64	0	52	0	0
RETT2_16S.MID20||IYAML6G01C3INO	0	1	0	3	0	0	0	0	32	0	0	0	0	0	0	0	0	0	0	0	0	4	0	0	0	0	0	4	0	0	0	4	0	3	0	0	5	0	0	12	0	0	22	0	0	0	1	0	0
RETT1_16S.MID19||IW183LC01AJB2R	0	24	8	4	32	46	1	0	0	28	73	0	1	2	0	1	5	38	9	0	0	3	0	0	34	123	31	8	11	0	17	0	6	0	54	3	19	430	33	11	0	0	14	5	12	13	22	6	18
RETT2_16S.MID1||IYAML6G02GC9E6	0	1	114	22	0	9	0	0	0	105	0	0	0	0	0	0	0	0	0	1	0	0	0	0	0	0	0	28	0	1	16	0	0	0	0	0	0	0	2	122	0	0	0	1	0	0	0	0	0
RETT1_16S.MID44||IW183LC01CIXRR	0	0	0	0	0	0	0	0	0	0	0	0	0	0	0	0	0	0	0	0	116	2	0	0	0	0	0	0	0	0	0	0	0	1	0	0	0	0	0	0	0	0	0	17	0	0	0	0	0
RETT1_16S.MID82||IW183LC01DL5A8	5	7	6	9	6	3	10	37	0	6	5	4	2	1	13	7	23	1	1	1	5	2	1	0	4	13	0	20	3	1	7	18	5	153	3	2	15	16	3	19	6	5	18	12	38	7	30	26	4
RETT1_16S.MID105||IW183LC02GJJ2N	0	18	0	6	0	0	0	0	0	0	0	0	0	0	0	2	0	0	0	0	0	0	0	0	0	0	0	0	0	0	0	0	0	0	108	0	0	0	1	9	0	0	0	35	0	0	8	0	0
RETT1_16S.MID91||IW183LC02IBFRZ	0	4	1	0	0	1	0	0	0	0	0	0	0	0	0	0	0	0	0	0	0	0	0	0	0	0	0	33	1	0	1	11	0	0	0	0	21	0	1	0	0	1	53	22	13	0	1	0	1
RETT1_16S.MID82||IW183LC02IP3UQ	0	0	2	1	0	0	0	0	0	0	0	0	0	0	0	0	0	0	0	0	0	2	0	0	0	0	0	63	2	0	3	3	0	32	0	0	0	0	0	4	0	1	1	0	0	0	0	0	0
RETT1_16S.MID92||IW183LC02FI6RF	0	14	0	39	0	24	0	0	0	0	0	0	0	0	0	0	0	0	0	0	0	4	0	0	0	0	0	18	0	0	0	0	4	0	0	0	6	2	0	0	0	1	19	68	8	0	9	0	0
RETT2_16S.MID22||IYAML6G01DUKJ0	0	3	12	10	0	4	0	0	0	9	1	0	3	0	0	24	9	0	13	0	0	1	10	0	0	0	39	0	0	0	0	0	1	0	0	3	2	4	2	12	0	10	0	10	1	59	9	0	29
RETT2_16S.MID92||IYAML6G01CMKMM	0	0	0	0	1	0	0	0	0	0	0	0	0	0	0	0	0	0	0	0	0	1	0	0	0	0	0	0	0	0	0	0	0	0	0	0	1	0	0	0	0	2	1	0	1	0	0	0	0
RETT1_16S.MID71||IW183LC01BA1EQ	0	0	3	0	30	17	0	4	0	0	1	0	7	2	0	0	0	0	0	0	0	3	0	0	0	0	1	7	7	0	10	0	4	2	1	0	3	1	0	2	0	1	1	2	1	0	1	0	0
RETT2_16S.MID94||IYAML6G01BE5NN	0	0	21	3	0	0	0	0	0	0	0	0	1	0	0	0	0	0	0	0	0	0	0	0	0	2	2	7	3	0	0	3	0	0	2	0	3	0	1	8	0	0	0	10	24	0	4	0	0
RETT1_16S.MID105||IW183LC01C01B2	0	30	0	3	0	9	0	0	31	0	15	0	8	33	0	3	7	0	8	0	1	6	12	1	0	1	19	0	0	0	1	1	4	2	0	7	0	0	5	0	0	0	0	0	0	0	0	0	0
RETT2_16S.MID14||IYAML6G02G7PFR	0	20	3	4	0	0	0	0	0	0	0	0	68	0	0	0	0	0	0	0	0	0	0	0	0	0	0	0	7	0	6	12	2	0	0	0	16	0	0	0	0	0	10	1	36	0	87	0	0
RETT1_16S.MID122||IW183LC02IZU7F	4	1	0	1	20	0	0	0	2	8	0	8	7	0	0	1	2	11	2	0	0	13	0	0	23	0	0	5	0	0	5	2	0	1	12	0	0	0	1	14	0	0	0	1	0	0	5	1	7
RETT2_16S.MID29||IYAML6G02HSPRX	0	0	0	0	0	0	0	0	0	0	0	0	0	0	0	2	0	0	0	0	0	0	0	0	0	0	0	0	0	0	0	0	0	0	5	0	0	0	0	0	0	0	0	0	0	0	0	0	0
RETT2_16S.MID19||IYAML6G02F5ECT	0	0	0	0	0	0	0	0	0	0	0	0	0	0	0	0	0	0	0	0	0	0	0	0	0	39	0	0	0	0	0	0	0	0	0	0	0	0	0	0	0	0	0	0	0	0	0	0	0
RETT1_16S.MID28||IW183LC02IO75L	100	0	1	4	0	9	1	5	2	0	2	4	13	5	25	1	30	0	3	0	80	4	1	5	0	4	5	1	1	0	2	1	3	1	9	7	1	4	1	3	6	0	5	4	0	3	8	0	1
RETT1_16S.MID58||IW183LC01DLIV2	0	0	0	0	0	0	0	0	0	0	0	0	0	0	0	0	0	0	0	0	0	0	0	0	0	0	105	0	0	0	0	0	0	0	0	0	0	0	0	0	0	0	0	0	0	0	0	0	0
RETT2_16S.MID13||IYAML6G02GXTIM	0	0	0	0	0	0	0	0	0	29	0	0	0	0	0	0	6	0	0	0	0	0	0	0	0	0	0	0	0	0	0	0	0	0	0	1	0	0	0	0	0	0	0	0	0	27	4	0	0
RETT1_16S.MID61||IW183LC02HZ4RX	0	2	0	0	0	0	0	0	0	0	0	0	0	0	0	0	0	0	0	0	0	0	0	0	0	0	0	74	0	0	0	0	0	0	0	0	6	0	0	0	0	0	0	1	27	0	0	0	0
RETT2_16S.MID122||IYAML6G01CMH14	0	0	0	12	0	0	0	0	0	0	0	0	0	0	0	0	0	0	0	0	0	0	0	0	0	0	0	0	0	0	0	0	0	0	0	0	0	0	0	0	0	0	0	68	12	0	6	0	0
RETT2_16S.MID55||IYAML6G01EA7NC	0	0	0	0	0	0	0	0	0	0	0	0	0	0	0	0	0	0	0	0	0	0	0	0	0	0	0	0	0	0	0	0	0	0	0	0	0	0	0	0	0	0	0	0	0	0	0	0	0
RETT2_16S.MID41||IYAML6G01D4K3I	0	0	1	10	0	0	0	0	0	0	0	0	0	0	0	0	0	0	0	0	0	9	0	0	0	0	0	90	0	0	0	0	0	0	0	0	0	0	0	0	0	0	0	0	0	0	0	0	0
RETT1_16S.MID13||IW183LC01DO7UT	0	0	1	0	0	0	89	0	0	0	0	0	0	0	0	0	0	0	0	0	0	0	0	0	0	0	0	0	0	0	0	0	1	0	0	0	0	0	0	0	0	0	0	0	0	0	0	0	0
RETT1_16S.MID58||IW183LC01A7T06	0	0	5	0	2	0	0	5	0	0	0	0	0	0	0	0	10	0	3	0	0	0	1	0	1	0	18	0	0	0	0	3	0	0	0	0	2	0	0	13	0	0	9	0	1	0	0	0	0
RETT2_16S.MID125||IYAML6G02G1ZY7	11	0	0	0	0	0	0	0	0	0	0	0	0	0	0	0	0	0	0	0	0	0	0	0	0	0	0	0	0	0	0	0	1	0	0	0	8	0	0	4	0	0	0	0	38	0	0	0	2
RETT2_16S.MID46||IYAML6G01ETOAK	0	17	0	0	0	0	0	0	0	0	0	0	2	0	0	0	0	0	0	0	0	6	0	0	0	1	1	0	0	0	0	0	0	1	0	1	0	0	0	0	0	0	0	1	0	8	0	0	37
RETT2_16S.MID122||IYAML6G02GKH63	6	0	3	1	0	0	0	10	2	1	0	0	0	0	0	0	0	0	1	0	0	0	0	0	0	0	0	0	0	0	0	0	0	0	0	0	1	0	0	0	0	0	25	89	1	0	0	0	0
RETT1_16S.MID122||IW183LC02F47GZ	0	0	0	14	8	0	0	0	0	0	0	0	0	0	0	0	0	0	0	0	0	0	0	0	0	17	0	51	0	0	0	0	0	0	0	0	8	0	10	0	0	0	7	8	8	0	2	0	0
RETT1_16S.MID13||IW183LC02GNTXW	29	0	0	0	0	0	5	0	0	0	53	0	0	0	0	0	0	0	0	0	0	0	0	0	0	0	0	1	0	0	0	0	0	0	0	0	0	0	0	0	8	0	0	0	0	0	0	0	0
RETT2_16S.MID71||IYAML6G01A094P	0	0	6	4	0	2	0	0	0	2	0	0	4	0	0	0	0	0	2	0	0	4	1	0	0	0	0	0	0	0	2	6	0	0	7	0	3	0	0	18	0	0	11	7	0	1	0	2	0
RETT1_16S.MID122||IW183LC01ERJDY	0	0	0	0	5	0	0	0	0	0	0	0	0	0	0	0	0	0	0	0	0	0	0	0	0	0	0	0	0	0	0	0	0	0	0	0	0	0	0	0	0	0	0	0	0	0	0	0	0
RETT2_16S.MID20||IYAML6G02HNQT7	0	0	0	0	0	0	0	18	9	0	0	0	0	0	0	0	0	5	2	0	0	2	4	0	0	0	1	0	0	0	0	0	0	0	0	0	1	0	0	1	2	0	19	1	0	3	0	0	3
RETT2_16S.MID14||IYAML6G02G6LXQ	0	1	3	3	0	0	0	0	0	0	0	0	0	0	0	0	0	0	0	0	0	4	0	0	0	0	0	0	0	0	0	2	0	0	0	0	0	0	0	0	0	0	0	0	4	0	83	0	0
RETT2_16S.MID20||IYAML6G02FMAI9	0	0	0	0	0	0	0	0	0	0	0	0	0	0	0	0	0	0	0	0	0	0	0	0	0	0	1	0	0	0	0	0	0	0	13	1	0	0	0	0	0	0	0	0	0	0	0	0	0
RETT1_16S.MID41||IW183LC01BNDS7	0	0	0	0	0	0	0	5	0	0	0	0	10	2	0	0	0	0	14	0	5	0	0	0	0	1	0	0	0	0	1	0	0	0	0	1	0	0	1	7	0	0	0	0	0	0	0	3	0
RETT2_16S.MID20||IYAML6G01D1WCH	1	0	0	0	0	0	17	0	0	0	0	0	0	2	0	0	11	0	1	0	0	0	0	0	0	0	1	0	0	0	0	0	0	0	7	0	0	0	0	20	0	1	0	0	0	0	0	0	0
RETT2_16S.MID36||IYAML6G02G57ZK	19	0	8	3	0	53	49	0	2	0	1	3	1	2	2	3	1	1	1	6	4	1	3	22	0	0	0	0	0	0	0	0	0	0	0	1	0	2	0	7	1	21	0	1	0	1	0	0	2
RETT2_16S.MID20||IYAML6G01DEW1L	0	0	0	0	0	0	42	0	0	0	0	0	0	0	0	2	4	0	1	0	0	0	0	0	0	0	0	0	0	0	0	0	0	0	17	3	0	0	0	12	0	0	1	0	1	0	0	0	0
RETT1_16S.MID94||IW183LC01EOW1J	0	4	0	0	0	0	0	0	0	0	0	0	0	0	0	0	0	0	0	0	0	0	0	0	0	0	0	0	0	0	0	11	0	0	0	0	0	0	12	0	0	0	0	41	0	0	1	0	0
RETT1_16S.MID14||IW183LC02HSP6W	1	0	0	0	1	0	0	9	0	0	0	0	4	0	1	0	0	0	0	1	3	0	0	0	0	0	0	0	1	0	0	0	0	3	1	0	0	0	0	3	1	0	2	0	1	0	0	2	0
RETT1_16S.MID33||IW183LC01BNIGM	0	0	0	0	0	0	0	0	0	0	0	0	0	0	0	0	1	0	1	0	0	0	0	0	0	0	0	0	0	0	0	0	0	0	0	0	0	0	0	0	0	0	0	0	0	0	0	0	0
RETT2_16S.MID41||IYAML6G02F0M8R	0	1	0	0	0	0	0	0	0	0	0	0	0	0	0	0	0	0	0	0	0	3	0	0	0	0	0	0	1	0	0	46	0	0	2	0	0	0	4	0	0	0	0	2	3	0	6	0	0
RETT2_16S.MID122||IYAML6G01CMFYM	0	3	0	1	0	0	0	0	0	2	0	0	0	0	0	0	0	0	0	0	0	1	0	0	0	0	0	0	1	0	0	2	0	0	0	0	0	0	19	0	0	0	0	14	0	0	0	0	0
RETT1_16S.MID106||IW183LC01DTXC0	0	1	3	1	0	0	0	0	0	6	0	0	0	4	0	0	0	2	1	0	0	3	0	0	0	1	6	0	0	0	2	1	0	0	1	0	1	0	0	5	0	0	8	0	2	0	0	0	6
RETT2_16S.MID91||IYAML6G01CFL75	0	0	0	0	0	0	0	0	0	0	0	0	0	0	0	0	0	0	0	0	0	0	0	0	0	0	0	0	0	0	0	0	0	0	0	0	0	0	3	0	0	0	0	0	0	0	0	0	0
RETT1_16S.MID61||IW183LC01EQR5W	0	0	0	0	0	0	0	0	0	0	0	0	0	0	0	0	0	0	0	0	0	0	0	0	0	0	0	25	0	0	0	0	0	0	0	0	0	0	0	0	0	0	0	1	80	0	0	0	0
RETT2_16S.MID33||IYAML6G01EB77P	0	0	1	1	0	0	0	0	0	0	1	0	0	0	0	0	0	0	0	0	0	0	0	0	0	0	0	0	0	0	0	0	0	0	0	0	0	0	0	0	0	0	0	0	0	0	0	0	0
RETT2_16S.MID79||IYAML6G01CWJRQ	0	0	0	0	0	0	0	0	0	0	0	0	0	0	0	0	0	0	0	0	0	0	0	0	0	0	0	0	40	0	0	0	0	0	0	0	0	0	0	0	0	0	0	0	0	0	0	0	0
RETT1_16S.MID24||IW183LC02JUGPO	3	1	3	5	4	10	59	0	1	1	0	0	0	2	1	0	5	0	0	0	1	2	2	0	0	0	0	0	0	0	0	0	1	0	0	0	0	9	0	0	2	7	0	0	0	11	0	3	0
RETT2_16S.MID45||IYAML6G01D8WZO	5	1	2	0	33	0	27	0	5	27	5	0	0	48	4	14	0	51	0	8	21	0	2	14	0	0	0	0	0	17	1	0	0	0	0	4	1	0	5	13	0	41	0	1	0	5	5	0	53
RETT1_16S.MID61||IW183LC01DJWRW	0	0	0	0	0	0	0	0	0	0	0	0	4	0	0	0	0	0	0	0	0	0	0	0	0	0	2	39	3	0	0	0	0	0	5	0	7	0	0	1	0	0	0	2	2	0	2	0	0
RETT1_16S.MID91||IW183LC01BRDJE	0	26	2	22	0	23	0	0	0	0	0	0	0	0	0	0	0	2	0	0	0	0	0	0	11	17	0	22	0	0	4	0	2	0	0	0	49	1	35	0	0	0	0	58	25	1	29	1	2
RETT1_16S.MID105||IW183LC02F84RB	0	68	0	0	0	0	0	0	0	0	0	0	0	0	0	0	0	0	0	0	0	0	0	0	0	0	0	0	0	0	0	0	0	0	0	0	0	0	0	0	0	0	0	0	0	0	0	0	0
RETT1_16S.MID125||IW183LC01CMGE9	0	0	0	2	0	4	0	0	0	0	0	0	0	0	0	0	0	0	0	0	0	0	0	0	0	0	0	0	0	0	0	0	0	0	0	0	0	0	0	0	0	0	0	0	0	0	14	0	0
RETT2_16S.MID13||IYAML6G01DSWYA	0	4	0	1	0	0	0	0	0	1	0	0	0	0	0	0	0	0	0	0	0	0	1	0	6	8	0	4	1	0	0	0	5	1	0	2	10	4	0	0	1	1	0	0	27	4	0	0	1
RETT1_16S.MID125||IW183LC01DCDL0	126	0	0	1	25	7	3	9	75	1	12	12	3	36	1	1	16	3	22	1	5	0	1	45	0	1	80	8	0	17	0	0	0	0	5	3	0	8	0	111	8	12	0	1	0	9	0	0	6
RETT1_16S.MID105||IW183LC02I480E	0	130	0	0	0	0	0	0	0	0	0	0	0	0	0	0	0	0	0	0	0	0	0	0	0	0	0	0	0	0	0	0	0	0	0	0	0	0	0	0	0	0	0	0	0	0	0	0	0
RETT2_16S.MID85||IYAML6G02FXWZU	0	0	0	0	0	0	0	0	0	0	0	0	0	0	0	0	0	0	0	0	0	0	0	0	0	0	0	0	1	0	0	0	1	0	0	1	0	0	0	0	0	0	0	0	0	0	0	0	0
RETT2_16S.MID41||IYAML6G01A67MU	0	18	0	0	0	0	0	0	0	0	0	0	0	0	0	0	0	0	0	0	0	6	0	0	0	0	0	0	9	0	0	0	0	0	0	0	0	0	11	0	0	0	0	1	3	0	0	0	0
RETT2_16S.MID20||IYAML6G01B5LOK	0	0	0	0	0	0	0	3	2	3	0	1	0	0	0	0	0	0	0	0	0	0	0	0	0	0	0	0	0	0	0	0	0	0	0	0	0	0	0	1	0	0	1	0	0	0	4	0	0
RETT1_16S.MID125||IW183LC02I0WY7	0	4	0	1	0	3	0	0	0	0	0	0	0	0	0	0	0	0	0	0	0	0	0	0	0	0	0	30	6	0	0	2	0	0	0	0	16	0	0	0	0	0	0	6	11	0	2	0	0
RETT2_16S.MID44||IYAML6G02HILZD	0	0	0	0	1	0	0	0	0	1	1	0	0	0	0	0	0	0	0	0	0	0	0	0	0	0	0	0	0	0	0	1	0	0	0	0	0	0	0	0	0	0	0	0	0	0	0	0	0
RETT1_16S.MID13||IW183LC01CO9YA	1	0	0	0	0	0	75	0	0	0	0	0	0	0	0	0	0	0	11	0	0	0	0	0	0	0	0	0	0	0	0	0	0	0	0	0	0	0	0	0	0	0	0	0	0	0	0	0	0
RETT1_16S.MID16||IW183LC02HZ92I	19	0	0	0	5	0	2	1	48	0	4	3	1	14	0	4	0	0	3	0	0	0	1	15	0	0	10	0	0	1	0	0	0	0	0	0	0	2	0	29	3	1	0	0	0	0	0	0	2
RETT2_16S.MID55||IYAML6G02JWL7Y	0	0	0	0	0	0	31	0	0	0	0	0	0	2	3	0	0	0	0	0	1	0	0	0	0	0	0	0	0	1	0	0	0	0	0	0	0	0	0	6	0	0	0	0	0	0	0	0	0
RETT2_16S.MID121||IYAML6G02ITK8G	0	0	3	0	1	0	28	47	0	0	0	0	0	0	10	0	69	0	0	0	0	0	0	0	0	0	0	0	0	0	0	0	0	0	0	0	0	0	0	0	0	0	364	1	0	0	0	0	0
RETT1_16S.MID41||IW183LC02HILYY	0	13	14	10	7	5	0	0	0	12	4	0	3	24	0	16	0	0	39	0	0	2	0	0	0	1	8	0	0	0	1	0	7	2	1	0	4	0	11	0	0	0	14	1	0	4	10	0	33
RETT2_16S.MID94||IYAML6G01AMMUP	0	0	0	0	0	0	0	0	0	0	0	0	0	0	0	0	0	0	0	0	0	0	0	0	0	1	0	0	0	0	0	0	0	0	0	0	0	0	0	1	0	0	0	0	0	0	0	0	0
RETT1_16S.MID55||IW183LC02GTZEP	0	7	16	9	0	14	0	1	0	25	5	0	0	0	0	0	2	8	0	0	0	7	0	0	18	24	1	1	2	0	0	6	0	0	6	3	11	6	6	0	31	27	0	8	5	0	2	16	0
RETT2_16S.MID46||IYAML6G01EXXM8	25	0	0	0	0	4	4	0	3	2	0	3	9	7	3	3	14	0	2	3	29	2	2	0	0	2	0	0	0	0	0	0	0	0	6	4	0	0	0	3	0	0	0	0	0	1	0	0	2
RETT1_16S.MID29||IW183LC01AWDYF	0	0	0	0	0	0	0	0	0	1	0	0	0	0	0	52	0	0	0	0	0	0	0	0	0	0	0	0	0	0	0	0	0	0	0	1	0	0	0	0	0	0	0	0	0	0	0	0	0
RETT1_16S.MID14||IW183LC02I3M90	0	0	0	0	0	0	0	1	0	0	0	0	0	0	0	0	0	0	0	0	0	0	0	0	0	0	1	0	0	0	0	0	0	0	0	0	0	0	0	0	0	0	0	0	0	0	0	0	0
RETT1_16S.MID33||IW183LC02G0WW9	2	0	0	0	0	0	0	10	0	0	1	8	1	2	0	0	1	0	0	1	0	0	4	0	0	2	0	0	0	0	0	0	0	8	0	0	0	0	0	0	0	0	1	0	0	0	0	0	0
RETT1_16S.MID67||IW183LC02IMH2U	0	0	0	0	0	0	0	0	0	0	0	0	0	0	0	0	0	0	0	0	0	0	0	0	0	0	0	0	13	0	0	0	0	0	0	0	1	0	0	0	0	0	0	0	2	0	1	0	0
RETT2_16S.MID92||IYAML6G02F9E51	0	2	11	1	158	3	0	0	0	0	0	0	0	0	0	0	0	0	0	0	0	0	0	0	0	0	2	0	0	0	0	5	0	0	0	0	0	0	6	0	0	0	0	11	0	0	0	0	0
RETT2_16S.MID79||IYAML6G02H8EUK	0	2	18	6	0	0	0	0	1	6	1	13	0	4	5	0	2	45	4	0	4	0	1	0	0	0	0	0	0	0	0	0	0	1	1	0	3	5	0	0	14	22	3	1	0	8	1	0	38
RETT2_16S.MID54||IYAML6G01ESRUN	2	1	14	36	2	52	0	0	0	13	0	0	19	22	158	0	0	1	0	0	0	1	0	0	465	68	0	139	41	0	2	2	67	132	9	78	28	153	109	0	22	62	12	13	191	17	4	67	0
RETT1_16S.MID77||IW183LC02IVGMT	1	0	2	2	0	0	1	0	0	4	0	0	6	0	3	0	1	3	0	1	0	0	0	0	0	0	0	0	2	0	0	2	0	2	0	0	0	0	0	0	2	0	1	0	0	0	0	0	0
RETT2_16S.MID1||IYAML6G01D625C	0	0	1	4	14	0	0	1	0	3	0	0	6	0	0	10	0	5	0	1	16	0	4	0	0	0	0	1	0	0	10	0	0	1	0	0	0	0	0	6	0	0	1	12	0	0	3	7	0
RETT2_16S.MID14||IYAML6G01BU3EG	0	1	4	0	0	1	0	0	0	0	0	0	0	0	0	0	0	0	0	0	0	1	0	0	0	0	0	0	2	0	0	2	0	0	0	0	38	0	2	0	0	0	2	1	0	0	17	0	0
RETT1_16S.MID91||IW183LC01EGE1S	0	0	1	0	0	0	0	0	0	0	0	0	0	0	0	0	0	0	0	0	0	0	0	0	0	0	0	0	0	0	0	0	0	0	0	0	10	0	0	0	0	0	50	2	0	0	0	0	0
RETT2_16S.MID14||IYAML6G02GOU8Z	0	1	0	0	0	0	0	0	0	0	0	0	0	0	0	0	0	0	0	0	0	0	0	0	0	0	0	1	0	0	0	0	0	0	0	0	0	0	0	0	0	0	0	1	0	0	3	0	0
RETT1_16S.MID16||IW183LC02FILZ8	0	0	0	0	6	0	1	0	117	0	0	0	0	5	0	1	1	0	0	0	0	0	0	0	0	0	0	0	0	0	0	0	0	0	3	0	0	0	0	0	0	0	1	0	0	0	0	0	0
RETT1_16S.MID29||IW183LC01C9I9M	6	1	4	4	2	1	0	0	1	4	0	1	0	2	3	65	5	5	11	0	0	0	0	3	0	0	4	0	0	0	0	1	4	0	0	10	2	5	0	8	0	0	9	0	0	14	0	0	1
RETT1_16S.MID67||IW183LC01ETD2C	0	0	0	0	0	0	0	0	0	0	0	0	0	0	0	0	0	0	0	0	0	0	0	0	0	0	0	0	1	0	0	0	0	0	0	0	0	0	0	0	0	0	0	0	0	0	0	0	0
RETT2_16S.MID122||IYAML6G02HL7UQ	0	3	2	0	3	5	0	0	0	0	0	0	0	0	0	0	0	0	0	0	0	9	0	0	5	0	0	0	0	0	0	0	1	0	0	1	0	0	1	0	0	0	0	17	23	0	0	7	0
RETT2_16S.MID58||IYAML6G02JJEOU	0	0	1	1	2	0	1	0	5	2	1	0	8	1	1	9	7	1	0	0	0	0	0	0	0	0	3	0	0	0	0	0	0	0	2	0	2	3	0	5	0	0	15	0	0	0	0	1	0
RETT2_16S.MID29||IYAML6G01BV5PP	7	2	0	0	8	0	0	0	0	6	0	0	14	0	0	0	0	0	1	0	0	0	0	0	0	2	14	3	0	0	0	0	0	0	44	0	19	0	6	118	0	0	8	12	24	0	0	0	0
RETT1_16S.MID13||IW183LC02F8B5W	14	1	0	0	0	6	11	0	0	0	0	0	0	0	0	0	0	0	0	0	0	0	0	0	1	0	0	0	0	0	0	0	1	0	0	0	0	1	0	0	0	0	0	0	0	5	0	0	0
RETT2_16S.MID41||IYAML6G02GSXPA	0	0	1	1	0	0	0	0	0	0	0	0	0	0	0	0	0	0	0	0	0	0	0	0	0	0	0	23	0	0	0	0	0	0	0	0	0	0	0	0	0	0	0	0	0	0	19	0	0
RETT1_16S.MID46||IW183LC01DDM9Z	7	0	0	0	0	0	0	0	3	0	0	0	0	0	0	0	0	0	0	0	0	0	19	0	0	0	0	0	0	7	0	0	0	0	0	0	0	0	0	0	0	0	0	0	0	0	0	0	0
RETT2_16S.MID24||IYAML6G02GKN82	1	0	0	0	0	0	0	0	0	0	0	0	0	0	0	0	0	16	0	0	0	0	0	0	0	0	0	0	0	0	0	0	0	0	0	0	0	0	0	0	0	0	0	0	0	0	0	0	0
RETT2_16S.MID20||IYAML6G01CUNIJ	0	0	0	0	0	0	0	0	4	0	0	0	0	0	0	0	0	0	0	0	0	0	0	0	0	0	0	0	0	0	0	0	0	0	1	0	0	0	0	0	0	0	0	0	0	0	0	0	0
RETT1_16S.MID13||IW183LC01B0R1L	0	0	0	0	0	0	39	0	0	0	0	0	0	2	26	0	0	0	0	0	0	0	0	0	0	0	0	0	0	0	0	0	0	0	0	0	3	0	0	10	0	0	2	1	0	0	0	0	0
RETT1_16S.MID94||IW183LC02INQYC	0	0	0	0	0	0	0	0	0	0	0	0	0	0	0	0	0	0	0	0	0	0	0	0	0	0	0	0	0	0	0	0	0	0	0	0	0	0	38	0	0	0	0	0	0	0	10	0	0
RETT2_16S.MID19||IYAML6G01D8B14	3	18	15	21	4	7	0	0	0	15	2	9	3	17	0	9	1	45	0	98	3	3	3	0	0	0	2	0	0	0	4	0	18	4	7	34	11	5	8	22	15	31	2	5	12	22	7	1	62
RETT2_16S.MID54||IYAML6G02I6I79	0	0	0	0	0	0	0	0	0	0	0	0	0	0	0	0	0	0	0	0	0	0	0	0	0	0	0	0	0	0	0	0	0	0	0	0	0	0	0	0	0	0	0	0	0	0	0	0	0
RETT1_16S.MID105||IW183LC01EI3ID	1	18	3	13	0	0	0	0	0	0	0	0	0	0	0	1	0	0	0	0	0	0	0	0	0	0	0	3	4	1	0	251	2	0	0	0	23	0	0	0	0	0	0	32	6	0	45	0	0
RETT2_16S.MID14||IYAML6G02JNFPA	0	0	0	1	0	0	0	0	0	0	0	0	0	0	0	0	0	0	0	0	0	0	0	0	0	0	0	0	2	0	0	0	0	0	0	0	0	0	0	0	0	0	0	1	0	0	29	0	0
RETT1_16S.MID22||IW183LC02JUNCT	0	2	6	5	1	2	0	0	0	0	0	0	7	1	1	0	2	0	0	0	0	0	0	0	0	1	44	7	0	0	0	7	0	0	5	0	10	0	0	3	0	0	27	15	13	0	0	0	0
RETT1_16S.MID125||IW183LC02JLWMY	0	0	1	23	0	50	0	0	0	0	0	0	4	0	0	0	0	0	15	0	0	0	0	0	0	0	30	0	1	0	0	1	0	0	0	0	7	0	227	0	0	0	18	13	22	0	25	0	0
RETT1_16S.MID91||IW183LC02IE95U	0	0	0	1	0	0	1	0	0	0	0	0	0	0	1	0	0	0	0	0	0	3	0	0	5	4	0	5	2	0	0	0	1	14	0	4	3	1	2	0	8	1	2	0	20	1	5	5	1
RETT2_16S.MID71||IYAML6G02IEOPN	4	3	0	2	14	10	15	0	1	15	16	0	46	1	1	1	35	61	44	2	0	23	0	0	12	18	10	10	3	0	0	20	1	0	12	1	6	1	7	78	44	0	3	19	9	45	0	25	24
RETT2_16S.MID121||IYAML6G01BQ3BB	4	0	2	0	0	0	0	0	0	0	0	0	0	0	0	0	0	0	0	0	0	0	0	0	0	0	0	1	2	0	1	2	0	0	0	0	1	0	0	0	0	0	21	0	3	0	0	0	0
RETT1_16S.MID82||IW183LC01EVUQH	1	2	3	0	0	1	0	0	0	2	0	0	3	0	0	0	0	0	0	1	0	0	0	0	0	4	0	53	2	1	1	10	2	29	1	0	3	0	1	0	7	2	6	2	7	0	0	1	0
RETT1_16S.MID41||IW183LC01ETLJ9	1	1	3	0	1	4	0	0	0	0	0	0	0	0	0	0	0	0	6	0	0	0	0	0	0	0	0	10	0	0	0	1	0	0	0	0	3	0	4	10	0	0	8	10	7	0	3	0	0
RETT2_16S.MID1||IYAML6G01DXHCN	4	0	0	0	2	0	0	0	0	0	0	0	0	0	0	0	0	0	0	0	1	0	0	0	0	0	0	0	0	0	1	0	1	0	0	0	0	0	0	51	0	0	0	0	0	0	0	0	0
RETT2_16S.MID16||IYAML6G01BMWQF	36	86	102	101	22	44	100	1	20	114	28	58	10	43	52	37	124	154	34	101	18	17	63	40	0	6	27	0	0	3	16	3	43	7	30	32	119	107	66	84	187	72	117	36	11	185	55	6	108
RETT1_16S.MID7||IW183LC01EUI6C	1	7	0	0	1	2	0	12	4	0	2	0	4	0	0	0	0	0	0	0	8	0	0	0	0	1	0	0	0	3	0	0	1	0	1	0	0	9	0	1	0	1	0	0	0	0	0	0	0
RETT1_16S.MID106||IW183LC02GET36	0	0	1	0	0	1	1	1	1	0	1	0	1	1	0	0	3	0	0	0	0	2	1	0	0	0	0	0	0	0	0	0	0	0	1	0	0	2	0	0	0	0	0	0	0	0	1	0	0
RETT2_16S.MID79||IYAML6G02GKKRV	0	2	0	0	0	0	0	0	0	0	1	0	0	0	0	7	0	0	0	10	0	4	0	2	0	0	0	0	0	0	0	0	0	0	0	0	0	0	0	2	1	0	0	0	0	0	0	0	0
RETT1_16S.MID16||IW183LC01DKQY4	3	0	0	0	1	0	38	0	27	0	0	0	3	0	0	1	0	0	0	0	0	0	2	3	0	0	0	0	0	0	0	0	0	0	0	0	0	0	0	0	0	0	0	0	0	0	0	0	17
RETT2_16S.MID1||IYAML6G01DORFD	0	0	0	0	0	0	0	0	0	0	0	0	0	0	0	0	0	0	0	0	0	0	0	0	0	0	0	0	0	0	0	0	0	0	0	0	0	0	0	44	0	0	0	0	0	0	0	0	0
RETT1_16S.MID45||IW183LC01CZTGG	0	0	1	0	0	0	0	0	0	0	0	0	0	0	0	0	0	0	0	0	0	2	0	0	0	0	0	0	0	0	0	1	0	0	0	0	0	0	0	0	0	0	0	0	0	0	0	0	0
RETT1_16S.MID45||IW183LC02I2WLT	3	44	36	22	6	5	1	0	18	35	12	22	6	26	34	46	55	39	20	21	8	16	26	51	0	0	55	0	0	0	6	5	19	10	8	13	27	18	20	9	93	61	12	13	13	74	63	3	68
RETT2_16S.MID7||IYAML6G02JNZD7	1	0	9	7	0	0	14	0	5	8	3	4	0	1	3	0	1	4	12	15	6	0	0	5	0	0	3	0	0	1	0	0	1	0	0	2	1	1	0	4	0	0	4	1	0	8	0	0	0
RETT1_16S.MID121||IW183LC02JWAZ6	0	0	0	2	0	0	0	0	0	0	0	0	0	0	0	0	0	0	0	0	0	0	0	0	0	0	0	24	0	0	3	8	0	0	0	0	0	0	1	0	0	0	0	1	2	0	1	2	0
RETT2_16S.MID125||IYAML6G02ILKY3	0	0	0	0	0	0	0	0	0	0	0	0	0	0	0	0	0	0	0	0	0	0	0	0	0	0	0	0	0	0	0	0	0	0	0	0	0	0	0	0	0	0	0	8	31	0	0	0	0
RETT2_16S.MID44||IYAML6G01BZKF6	1	7	2	0	0	0	0	0	1	6	2	12	0	0	5	1	24	3	3	16	0	1	1	23	0	0	0	0	1	0	0	0	0	0	3	3	12	0	0	8	6	9	1	0	0	1	0	2	2
RETT1_16S.MID84||IW183LC02ISZHY	0	0	0	0	0	0	0	0	0	0	0	1	0	0	0	0	0	0	0	0	0	0	0	0	0	0	0	0	0	0	0	0	0	0	29	1	0	0	0	0	0	0	0	0	0	0	0	0	0
RETT2_16S.MID92||IYAML6G01C1SM1	0	7	5	2	0	0	0	0	0	1	0	0	1	1	0	0	0	0	0	0	0	0	0	0	2	17	0	2	0	0	0	1	3	3	0	2	0	1	5	0	8	0	0	0	9	8	0	0	1
RETT2_16S.MID77||IYAML6G01EKEGI	0	0	0	0	4	0	0	0	0	0	0	0	0	1	0	0	1	0	0	0	0	0	1	0	0	0	0	0	0	0	0	0	0	0	0	0	0	2	2	0	0	0	0	0	0	1	0	0	0
RETT1_16S.MID77||IW183LC02HBAWC	0	5	0	1	0	7	0	0	0	0	0	0	0	0	0	0	0	0	0	0	0	0	0	0	0	0	0	0	0	0	0	52	0	0	0	0	0	0	0	0	0	0	0	0	2	0	4	0	0
RETT1_16S.MID28||IW183LC01C3GB9	0	0	0	0	0	0	2	0	0	0	0	0	0	0	1	0	1	0	1	0	0	0	0	0	0	0	0	0	0	0	0	0	0	0	0	0	0	0	0	0	0	0	3	0	0	0	0	0	0
RETT2_16S.MID58||IYAML6G01BK9K8	0	0	1	0	0	1	0	0	0	0	0	0	0	0	0	0	0	0	0	2	0	0	0	0	0	0	0	0	0	0	0	0	0	0	0	0	0	0	0	2	1	0	0	2	2	1	1	0	0
RETT2_16S.MID14||IYAML6G02FZP0S	0	0	0	0	0	0	0	0	0	0	0	0	0	0	0	0	0	0	0	0	0	0	0	0	0	0	0	0	0	0	0	0	0	0	0	0	0	0	0	0	0	0	0	0	0	0	31	0	0
RETT2_16S.MID29||IYAML6G02HMO82	0	1	0	3	2	0	0	1	0	0	0	0	0	0	0	0	0	0	0	0	0	1	0	0	0	0	0	0	0	0	0	0	0	0	3	0	1	0	0	0	0	0	7	3	0	0	1	0	0
RETT2_16S.MID122||IYAML6G01DIBRQ	0	15	0	0	0	0	0	0	0	0	0	0	0	0	0	0	0	0	0	0	0	0	0	0	0	0	0	0	0	0	0	0	0	0	28	0	0	0	0	0	0	0	0	73	0	0	0	0	0
RETT1_16S.MID14||IW183LC02ISL9R	0	0	0	0	0	0	0	1	0	0	0	0	0	0	0	0	0	0	0	0	0	0	0	0	0	0	0	0	0	0	0	0	0	0	0	0	0	0	0	0	0	0	0	0	0	0	0	0	0
RETT2_16S.MID67||IYAML6G01AR7FN	0	0	0	0	0	0	0	0	0	0	0	0	0	0	0	0	0	0	0	0	0	0	0	0	0	0	0	2	0	0	0	2	0	0	1	0	3	0	0	7	0	0	0	2	4	0	1	0	0
RETT1_16S.MID67||IW183LC01DHS2F	0	0	0	0	0	2	0	0	0	0	0	0	0	2	0	0	0	0	0	0	0	0	0	0	0	0	0	0	36	0	0	0	2	0	0	1	0	3	0	0	0	0	4	0	3	0	0	0	0
RETT1_16S.MID36||IW183LC01B5R13	2	4	8	1	11	1	1	0	31	7	7	1	1	28	1	4	1	8	4	6	8	0	3	9	0	0	6	0	0	1	0	0	0	0	0	3	2	1	3	9	5	13	4	0	0	5	8	0	8
RETT1_16S.MID61||IW183LC01EMVXU	0	0	0	0	0	0	0	0	0	0	0	0	0	0	0	0	0	0	0	0	0	0	0	0	0	0	0	20	0	0	0	0	0	0	0	0	14	0	0	0	1	0	0	1	0	0	3	0	0
RETT2_16S.MID20||IYAML6G02F2QMG	0	0	0	0	0	0	0	0	0	0	0	0	0	0	0	0	0	0	0	0	0	0	0	0	0	0	0	0	0	0	0	0	0	0	0	0	0	0	0	0	0	0	0	0	0	0	0	0	0
RETT2_16S.MID20||IYAML6G02FOZUC	0	0	0	1	0	0	0	0	0	0	0	0	0	0	0	0	0	0	0	0	0	1	0	0	0	0	0	5	0	0	0	8	1	0	0	0	1	0	3	0	0	0	4	2	2	0	3	0	0
RETT1_16S.MID105||IW183LC02HG7JP	0	89	0	0	0	0	0	0	0	0	0	0	0	0	0	0	0	0	0	0	0	5	0	0	0	0	0	0	0	0	0	0	0	0	0	0	0	0	0	0	0	0	0	0	0	0	0	0	0
RETT1_16S.MID79||IW183LC01CSQ1J	1	35	10	10	4	6	0	0	7	12	11	4	3	10	1	0	3	0	13	1	4	9	3	1	0	0	23	0	0	1	3	8	8	0	18	0	20	0	18	5	3	1	4	12	9	1	99	0	13
RETT2_16S.MID77||IYAML6G02I5WXR	0	0	0	0	0	0	0	0	0	0	0	0	0	0	0	0	0	0	0	0	0	0	0	0	0	0	0	0	0	0	0	0	0	0	0	0	0	0	0	0	0	0	0	0	0	0	0	0	42
RETT1_16S.MID105||IW183LC02GAPJS	4	16	26	26	4	31	0	8	0	0	1	0	2	10	0	0	0	0	0	0	0	1	0	0	0	9	22	0	24	0	2	1	0	0	0	0	0	0	11	0	0	15	0	2	0	0	5	3	2
RETT1_16S.MID84||IW183LC02HAAHG	0	0	0	0	0	0	0	0	0	0	0	0	0	0	0	0	0	0	0	0	0	0	0	0	0	0	0	0	0	0	0	0	0	0	37	9	0	0	0	0	0	0	0	0	0	0	0	0	0
RETT2_16S.MID24||IYAML6G02H7574	1	0	0	1	0	5	0	0	0	0	3	0	0	0	0	0	0	0	0	0	0	0	0	0	0	0	0	0	0	1	0	0	0	0	0	0	0	0	0	0	0	0	0	0	0	5	0	0	0
RETT2_16S.MID58||IYAML6G01AP8JY	0	1	2	1	7	0	0	2	0	1	0	5	0	0	1	10	0	6	1	20	0	0	5	0	0	0	1	1	0	0	0	1	1	0	1	4	1	6	0	18	5	4	1	0	2	1	0	1	0
RETT2_16S.MID29||IYAML6G01C1V3N	2	0	0	0	0	0	0	0	0	0	1	0	1	0	0	0	1	0	0	1	1	0	0	1	0	0	0	0	0	0	0	0	0	0	1	0	0	3	0	0	0	0	0	0	0	1	0	0	0
RETT2_16S.MID1||IYAML6G01B02MO	1	0	0	0	0	0	0	0	0	0	3	1	0	4	0	1	0	3	2	7	4	0	5	4	0	0	0	0	0	5	0	0	0	0	0	0	0	0	0	12	0	1	0	0	0	0	1	0	1
RETT2_16S.MID20||IYAML6G01CY890	0	0	0	0	0	0	0	0	0	1	0	0	1	0	0	0	0	0	0	0	0	0	0	0	0	0	0	5	0	0	0	0	0	0	0	0	4	0	1	5	0	0	3	0	1	0	0	0	0
RETT1_16S.MID17||IW183LC01CX4N0	0	1	3	3	0	3	7	0	0	7	0	0	0	0	0	0	0	0	0	0	0	0	0	0	0	0	0	17	0	0	0	5	0	2	3	0	10	0	7	6	0	0	7	2	9	0	4	0	0
RETT2_16S.MID67||IYAML6G01CBZI7	0	0	1	0	1	0	0	0	0	0	0	0	0	0	0	0	0	0	1	5	0	0	0	0	0	0	0	0	0	0	0	0	0	0	0	0	0	0	0	0	0	0	0	2	0	0	0	0	0
RETT1_16S.MID67||IW183LC02F2TM1	0	0	0	0	0	0	0	0	0	0	0	0	0	0	0	0	0	0	0	0	0	0	0	0	0	0	0	0	39	0	0	0	0	0	0	0	0	0	0	0	0	0	0	0	0	0	0	0	0
RETT2_16S.MID125||IYAML6G02JAOMW	0	0	4	1	0	0	0	0	0	0	0	0	0	0	0	0	0	0	0	0	0	0	0	0	0	0	0	0	0	0	0	0	0	0	0	0	0	0	0	0	0	0	0	11	12	0	0	0	0
RETT2_16S.MID41||IYAML6G01DVMO6	0	0	1	0	0	0	0	0	0	0	0	0	0	0	0	0	0	0	0	0	0	0	0	0	0	1	0	0	1	0	0	3	0	0	0	0	1	0	5	4	0	0	7	1	2	0	2	0	0
RETT2_16S.MID20||IYAML6G02HT0ZR	0	0	0	0	0	0	0	0	0	0	0	0	0	0	0	0	0	0	0	0	0	2	0	0	0	0	0	0	0	0	0	0	0	0	0	0	0	0	0	0	0	0	2	0	0	0	0	0	0
RETT1_16S.MID84||IW183LC01BRP66	0	0	0	0	0	0	0	0	0	0	0	0	0	0	0	0	0	0	1	0	0	0	0	0	0	0	0	0	0	0	0	0	0	0	5	0	0	0	0	0	0	0	0	0	0	0	0	0	0
RETT2_16S.MID20||IYAML6G02IL7PM	0	0	0	0	0	0	0	0	0	0	0	0	0	0	0	0	0	0	0	0	0	0	0	0	0	0	0	0	0	0	0	0	0	0	0	0	0	0	0	0	0	0	0	0	0	0	0	0	0
RETT1_16S.MID24||IW183LC01DYF2Z	4	0	0	0	0	0	0	0	0	4	0	7	0	23	6	14	30	2	0	8	1	1	2	10	0	0	2	0	0	0	0	1	0	0	4	5	0	2	4	11	16	3	2	2	1	48	1	0	1
RETT1_16S.MID33||IW183LC01DMOK4	0	4	9	16	0	6	0	0	0	21	0	0	0	0	0	8	94	0	1	0	0	5	15	0	8	0	9	1	0	0	0	0	1	0	2	2	1	48	2	9	0	12	0	5	0	55	2	0	28
RETT2_16S.MID147||IYAML6G01ET5XS	0	0	0	3	0	0	0	0	0	0	0	0	0	0	0	0	1	1	0	0	0	2	1	0	0	0	4	0	0	0	0	1	0	0	6	0	5	1	1	1	1	0	4	0	1	4	3	5	0
RETT2_16S.MID85||IYAML6G01D5Q1U	0	0	0	3	0	0	0	0	0	0	0	0	0	0	0	0	0	0	3	0	0	0	0	0	0	0	0	3	0	0	0	0	0	0	1	0	0	0	0	0	0	0	0	4	3	0	6	0	0
RETT2_16S.MID41||IYAML6G02JERXL	0	1	3	0	0	0	0	0	0	0	0	0	0	0	0	0	0	0	0	0	0	0	0	0	0	0	4	0	0	0	0	0	0	0	0	0	0	0	0	0	0	0	0	1	2	0	1	0	0
RETT2_16S.MID77||IYAML6G02HVQUV	4	0	0	0	0	0	0	0	0	0	0	0	2	0	0	0	0	0	0	0	0	0	0	0	0	0	0	0	0	0	0	0	0	0	0	0	0	0	0	0	0	0	0	0	0	0	0	0	0
RETT2_16S.MID94||IYAML6G01AZU6R	0	0	1	0	0	0	0	0	0	0	0	0	5	0	0	0	0	4	0	0	0	0	0	0	2	7	0	12	0	0	4	1	0	0	0	0	3	0	0	1	4	0	4	4	9	2	6	15	1
RETT1_16S.MID77||IW183LC02JENP1	0	0	16	1	0	1	0	1	0	0	0	0	0	0	0	0	1	0	2	0	8	0	0	0	3	0	4	2	0	0	1	6	0	0	0	0	1	0	0	0	0	0	0	0	0	0	0	3	0
RETT2_16S.MID29||IYAML6G02INSRR	0	0	0	4	0	0	0	0	0	0	0	0	0	0	0	0	0	0	0	0	0	0	0	0	0	0	1	0	0	0	0	9	0	0	0	0	0	0	0	0	0	0	0	0	8	0	0	0	0
RETT1_16S.MID33||IW183LC01AXB7M	2	2	2	0	2	0	6	34	0	1	1	6	2	3	14	8	5	3	1	9	18	4	1	0	7	1	2	0	0	0	1	3	1	2	1	0	2	0	0	15	2	4	2	0	9	0	0	5	1
RETT1_16S.MID36||IW183LC01ATMU2	0	0	0	0	0	0	0	0	0	0	0	0	0	0	0	0	0	2	0	0	0	0	0	0	0	0	0	0	0	0	0	0	0	0	0	0	0	0	0	0	0	0	0	0	0	0	0	0	0
RETT1_16S.MID58||IW183LC01BV4LY	0	7	16	3	12	2	3	0	4	2	1	0	7	12	0	0	0	0	0	0	0	1	18	0	0	0	9	0	0	0	0	0	7	1	1	12	0	6	14	1	17	5	0	8	1	30	0	0	1
RETT1_16S.MID91||IW183LC01CNBJU	0	1	0	0	0	0	0	0	0	0	0	0	0	0	0	0	0	0	0	0	0	0	0	0	0	0	0	0	0	0	0	0	0	0	0	0	28	0	0	0	0	0	0	0	0	0	0	0	0
RETT1_16S.MID85||IW183LC02GZJH5	0	1	2	2	0	0	0	0	0	0	0	0	0	3	0	6	0	5	1	3	0	1	4	0	0	0	1	0	0	0	0	0	0	0	0	9	1	1	0	3	1	2	1	0	0	10	18	1	4
RETT1_16S.MID61||IW183LC01DOSEF	0	0	0	0	0	0	0	0	0	0	0	0	0	0	0	0	0	0	0	0	0	0	0	0	0	0	0	46	0	0	0	0	0	0	0	0	0	0	1	0	0	0	0	0	0	0	0	0	0
RETT2_16S.MID29||IYAML6G02GJ9S1	0	0	0	0	0	0	4	0	0	0	0	0	0	0	0	0	0	0	0	0	0	0	0	0	0	0	0	0	0	0	0	0	0	0	1	0	0	0	0	7	0	0	0	0	0	0	0	0	0
RETT2_16S.MID71||IYAML6G02F35K7	2	0	0	0	0	0	0	0	0	0	0	0	0	0	0	0	0	0	0	0	0	3	0	0	0	0	0	0	0	0	0	0	0	0	2	6	0	0	0	0	0	0	0	0	0	0	0	0	0
RETT2_16S.MID41||IYAML6G01CYNHH	0	0	0	0	0	0	0	1	0	0	0	0	0	0	0	0	1	0	0	0	0	0	0	0	0	0	0	0	0	0	0	0	0	1	0	0	0	0	0	0	0	0	0	0	0	0	0	0	0
RETT1_16S.MID94||IW183LC01DO6I9	0	7	14	7	27	6	0	0	1	8	5	0	3	23	0	11	0	0	29	0	0	3	0	0	0	2	13	0	0	0	0	0	5	2	0	0	6	0	12	0	0	0	3	1	0	7	6	0	19
RETT1_16S.MID77||IW183LC01A967W	0	4	68	3	0	3	0	0	0	0	0	0	0	0	0	0	0	0	0	0	0	6	0	0	0	0	0	2	0	0	0	18	0	0	0	0	0	0	1	0	0	0	7	36	5	0	17	0	0
RETT2_16S.MID147||IYAML6G01A7IK5	0	0	0	0	0	0	10	0	0	0	0	0	0	0	0	0	0	0	0	0	0	0	0	0	0	0	0	0	0	0	0	0	0	0	0	0	0	0	0	0	0	0	0	0	0	0	0	20	0
RETT2_16S.MID13||IYAML6G02IA32J	0	4	16	8	6	0	3	0	4	0	0	0	3	0	0	0	0	0	0	0	0	1	4	0	0	0	1	0	1	0	0	0	1	0	0	6	0	2	7	0	18	2	0	1	0	29	0	0	0
RETT2_16S.MID79||IYAML6G01A4E4I	4	0	0	2	1	0	0	1	0	0	0	3	0	1	0	1	2	0	0	2	8	0	0	4	0	2	0	0	0	0	0	0	1	0	0	1	0	2	0	0	1	0	0	0	0	0	3	0	0
RETT1_16S.MID84||IW183LC01DCKEZ	2	15	9	11	4	0	0	0	0	1	0	0	2	0	0	0	0	6	0	0	0	0	0	0	0	0	0	44	21	0	6	39	5	92	15	0	40	33	3	0	0	3	44	10	279	1	17	437	0
RETT1_16S.MID84||IW183LC01DDDFW	0	0	0	0	0	0	0	0	0	0	0	0	0	0	0	0	0	0	0	0	0	0	0	0	0	0	0	0	0	0	1	0	0	0	1	0	0	0	1	2	0	0	16	0	0	0	0	1	0
RETT1_16S.MID125||IW183LC01D1581	0	0	0	0	3	1	0	3	1	0	0	0	0	0	0	0	0	0	0	0	0	0	0	0	0	0	0	0	0	0	0	0	0	0	0	0	0	0	0	0	0	0	0	0	0	0	0	0	1
RETT1_16S.MID91||IW183LC02I9W8X	0	0	0	0	0	0	0	0	0	0	0	0	0	0	0	0	0	0	0	0	0	0	0	0	0	0	0	0	1	0	0	0	0	0	0	0	21	0	11	0	0	0	1	5	0	0	0	0	0
RETT1_16S.MID36||IW183LC01DF7N0	2	12	8	7	2	1	0	0	1	17	1	33	2	8	4	48	17	18	3	7	10	6	19	11	0	0	21	0	0	0	2	0	2	0	0	6	1	7	2	5	14	17	3	4	0	15	3	0	18
RETT2_16S.MID20||IYAML6G01CWI17	0	0	0	0	0	0	5	0	0	0	0	0	0	0	0	0	1	0	0	0	0	3	0	0	0	0	0	0	0	0	0	0	0	0	1	3	0	0	0	0	0	0	2	0	0	0	0	0	0
RETT1_16S.MID121||IW183LC02IQVAS	1	0	0	21	0	0	0	0	0	0	0	0	0	0	0	0	0	0	1	0	0	2	0	0	0	0	0	0	0	0	0	0	0	0	0	0	0	0	0	0	0	0	0	0	0	0	9	0	0
RETT2_16S.MID125||IYAML6G02H47CB	0	0	0	0	0	0	0	0	0	0	0	0	0	0	0	0	0	0	0	0	0	0	0	0	0	0	0	0	0	0	0	0	0	0	0	0	0	0	0	0	0	0	0	0	26	0	0	0	0
RETT1_16S.MID42||IW183LC02IGYXA	0	4	1	3	0	0	48	0	2	3	3	22	0	2	7	8	10	3	1	28	1	1	8	22	0	0	4	0	0	0	1	0	1	0	0	0	0	0	0	11	1	0	0	3	0	17	0	0	4
RETT2_16S.MID105||IYAML6G02IK6OA	12	0	2	2	102	0	31	75	0	22	9	0	0	12	25	6	3	17	0	9	24	0	2	0	1	2	0	0	0	25	2	0	0	0	0	0	1	2	29	6	7	31	0	9	0	5	4	9	2
RETT1_16S.MID44||IW183LC02GC9M5	4	0	0	1	16	0	2	75	0	0	20	69	1	4	2	4	0	1	3	1	16	21	2	0	0	1	0	0	0	0	3	0	0	2	0	0	1	1	0	9	0	3	2	0	0	0	11	14	0
RETT1_16S.MID91||IW183LC01DB0Z1	0	1	0	1	0	0	0	0	0	0	0	0	0	0	0	6	1	0	0	0	0	0	0	0	0	0	0	0	0	0	2	350	21	3	0	0	189	0	0	0	0	0	0	0	0	0	0	0	0
RETT2_16S.MID20||IYAML6G01DFDNX	0	0	0	0	0	0	0	0	0	0	0	0	0	0	0	0	0	0	0	0	0	0	0	0	0	0	0	0	0	0	0	0	0	0	0	0	0	0	0	0	0	0	0	0	0	0	0	0	0
RETT1_16S.MID91||IW183LC02J10VE	0	0	0	0	0	0	0	0	0	0	0	0	0	0	0	0	0	0	0	0	0	0	0	0	0	0	0	0	0	0	0	0	0	0	0	0	17	0	0	0	0	0	10	7	0	0	2	0	0
RETT1_16S.MID125||IW183LC01D1KR4	0	0	0	0	0	6	0	0	0	0	0	0	0	0	0	0	0	0	0	0	0	0	0	0	0	0	0	0	0	0	0	0	0	0	0	0	0	0	0	0	0	0	0	0	0	0	0	0	0
RETT1_16S.MID91||IW183LC01D2O5I	0	1	0	9	0	0	0	0	0	0	0	0	0	0	0	0	0	0	0	0	0	0	0	0	0	0	0	8	1	0	0	1	0	0	0	0	5	0	0	0	0	0	0	2	0	0	0	0	0
RETT1_16S.MID55||IW183LC01EOLVU	0	2	0	0	0	0	0	0	0	10	0	0	0	0	0	1	0	5	0	0	0	0	2	0	11	6	0	2	0	0	0	0	1	0	0	0	6	7	4	0	0	0	0	0	8	4	0	1	0
RETT1_16S.MID122||IW183LC01AZS1Z	0	1	0	0	3	0	0	0	0	0	0	0	1	0	0	0	3	0	0	0	0	1	0	0	0	0	0	0	0	0	0	0	3	0	11	0	0	3	0	0	0	0	0	0	0	0	0	0	0
RETT2_16S.MID14||IYAML6G02JQORB	0	0	0	0	0	0	0	0	0	0	0	0	0	0	0	0	0	0	0	0	0	0	0	0	0	1	0	0	1	0	0	0	0	0	0	0	0	0	0	0	0	0	0	0	0	0	20	0	0
RETT1_16S.MID44||IW183LC02GEFVC	0	0	0	0	0	0	2	0	0	0	0	0	0	0	1	0	1	0	0	0	26	0	0	0	0	0	0	0	0	0	0	0	0	0	0	0	0	0	0	0	0	0	0	0	0	1	0	0	0
RETT2_16S.MID125||IYAML6G02G4DGK	0	0	0	0	0	0	0	0	0	0	0	0	0	0	0	0	0	0	0	0	0	0	0	0	0	0	0	0	0	0	0	0	0	0	0	0	0	0	0	0	0	0	0	4	20	0	0	0	0
RETT1_16S.MID44||IW183LC01D4KVP	4	0	2	0	0	2	0	5	16	4	9	7	0	9	33	7	3	9	0	0	97	0	5	0	5	0	5	0	0	0	2	0	0	5	8	0	1	5	2	33	1	2	25	0	1	1	28	1	1
RETT2_16S.MID29||IYAML6G01CNLXM	2	0	1	0	0	0	0	3	1	0	0	0	0	0	0	0	0	0	0	0	0	0	0	0	0	0	0	0	0	0	0	2	0	0	0	0	1	0	0	0	0	0	2	0	0	0	1	0	0
RETT2_16S.MID41||IYAML6G01B018B	1	0	0	1	0	2	0	0	0	1	0	0	0	0	5	1	0	0	0	3	1	2	0	0	0	0	0	0	0	0	0	1	0	0	9	1	0	0	0	0	0	1	3	0	0	0	0	0	1
RETT1_16S.MID17||IW183LC01C26K0	0	2	0	2	1	1	0	2	0	10	0	1	0	0	4	2	0	0	0	0	0	3	0	1	8	0	1	1	1	0	0	1	1	0	8	0	3	0	0	1	4	1	0	6	3	1	3	2	2
RETT2_16S.MID84||IYAML6G02F60BZ	0	0	2	22	0	0	0	0	0	0	0	0	0	0	0	0	0	0	0	0	0	0	0	0	0	0	2	0	0	0	1	2	0	0	1	0	3	0	1	0	0	0	7	2	2	0	0	0	0
RETT2_16S.MID125||IYAML6G02HSJDX	0	1	0	0	0	0	0	0	0	0	0	0	0	0	0	0	0	0	0	0	0	0	0	0	0	0	0	14	0	0	0	2	0	0	0	0	0	0	0	0	0	0	0	2	5	0	1	0	0
RETT1_16S.MID71||IW183LC02ILG0K	0	1	1	1	3	0	0	0	0	0	0	0	0	0	0	0	0	0	0	0	0	0	0	0	0	4	1	0	0	0	1	0	1	0	0	0	2	0	0	4	0	0	2	2	1	0	1	0	0
RETT1_16S.MID1||IW183LC02H06HO	19	0	0	0	0	0	0	0	0	0	0	0	0	0	2	0	0	0	0	0	0	0	0	0	0	0	0	0	0	0	0	0	0	3	0	0	0	0	0	0	0	0	0	0	0	0	0	0	0
RETT2_16S.MID67||IYAML6G02G1OTR	0	2	2	0	3	4	0	2	0	7	1	0	0	0	0	0	1	0	0	0	0	1	2	1	2	0	1	4	0	0	0	0	0	1	9	1	1	4	2	0	0	0	5	0	1	0	5	0	0
RETT2_16S.MID20||IYAML6G01C7F9K	0	0	0	0	1	0	6	0	0	0	0	0	0	0	0	0	5	0	0	0	0	0	0	0	0	2	0	0	0	0	0	0	0	0	0	0	0	0	0	0	0	0	3	0	0	0	0	0	0
RETT2_16S.MID29||IYAML6G01CT8D8	0	0	0	0	0	0	0	0	0	0	0	0	0	0	0	0	0	0	0	0	0	0	0	0	0	0	0	0	1	0	0	0	0	0	0	0	1	0	0	0	0	0	0	0	1	0	0	0	0
RETT1_16S.MID41||IW183LC01CISU9	0	0	0	0	0	0	0	0	0	0	0	0	0	0	0	0	0	0	21	0	0	0	0	0	0	0	0	0	0	0	0	0	0	0	0	0	0	0	0	0	0	0	0	0	0	0	0	0	0
RETT1_16S.MID84||IW183LC02JI7X6	1	1	1	1	0	0	0	0	0	0	0	0	0	0	0	0	0	0	0	0	0	0	0	0	0	0	0	0	0	0	0	1	0	0	1	0	2	0	2	0	0	0	0	6	2	0	8	3	0
RETT1_16S.MID91||IW183LC01DQ0OM	0	0	0	0	0	0	0	0	0	0	0	0	0	0	0	0	0	0	0	0	0	0	0	0	0	0	0	0	0	0	0	0	0	0	0	0	4	0	0	0	0	0	0	0	0	0	0	0	0
RETT2_16S.MID28||IYAML6G01C4S1L	0	3	2	5	0	0	0	0	0	4	0	0	0	0	0	0	2	1	0	0	0	0	2	0	1	1	1	0	1	0	1	0	0	0	1	0	5	12	0	0	7	1	0	1	0	6	0	3	0
RETT1_16S.MID84||IW183LC01CPU42	0	0	0	0	0	0	0	0	0	0	0	0	0	0	0	0	0	0	0	0	0	0	0	0	0	0	0	0	0	0	0	0	0	0	40	0	0	0	0	0	0	0	0	0	0	0	0	0	0
RETT2_16S.MID13||IYAML6G01C310A	0	0	0	6	1	0	0	0	0	0	0	0	0	0	0	0	1	0	0	0	0	0	3	0	2	0	0	1	0	0	0	0	0	0	0	0	0	1	3	0	0	0	0	0	0	9	0	0	0
RETT1_16S.MID14||IW183LC01CM699	1	2	1	0	1	0	0	18	0	0	0	0	0	0	0	0	0	0	0	0	0	3	0	0	3	1	0	1	1	0	0	0	0	0	0	0	0	0	0	0	0	0	3	0	0	0	0	0	0
RETT2_16S.MID122||IYAML6G02IOH94	0	0	0	0	2	0	0	0	0	0	0	0	0	0	0	0	0	0	0	0	0	2	0	0	0	0	2	1	0	0	0	0	0	0	0	0	0	0	0	0	0	0	0	5	6	0	1	0	0
RETT2_16S.MID61||IYAML6G01CVAHY	0	0	1	0	1	1	0	0	0	1	0	0	0	0	5	0	0	1	0	0	0	0	3	0	0	0	6	0	0	0	3	2	0	0	1	0	2	0	0	4	2	0	17	0	2	1	0	0	21
RETT2_16S.MID94||IYAML6G02IYC41	0	3	6	116	0	13	0	0	0	0	0	0	3	0	0	0	0	22	0	0	0	1	0	0	0	14	0	4	4	0	17	14	63	2	3	3	45	19	22	25	2	0	12	8	28	0	7	0	0
RETT2_16S.MID55||IYAML6G02IVIRT	2	0	0	0	6	0	5	0	0	7	6	0	0	8	0	6	2	8	0	2	3	0	2	12	0	0	0	0	0	5	0	0	0	0	0	0	0	0	0	4	0	5	0	0	0	1	0	0	0
RETT1_16S.MID84||IW183LC02FV51F	1	0	0	0	5	0	5	0	1	0	0	0	1	0	5	0	0	0	4	0	0	2	0	0	0	0	1	0	0	0	0	0	0	0	65	0	0	0	0	40	1	0	0	3	1	0	0	1	0
RETT1_16S.MID54||IW183LC02GKTHP	0	5	0	7	0	0	2	0	0	0	1	0	0	2	0	0	1	3	1	0	0	0	1	0	3	13	0	2	3	0	0	0	7	1	0	1	1	1	4	0	11	0	0	0	1	0	0	1	0
RETT2_16S.MID20||IYAML6G01A78UN	0	1	0	1	0	0	0	0	0	0	0	0	0	0	0	0	0	0	0	0	0	0	0	0	0	0	0	0	0	0	0	3	0	0	0	0	0	0	0	2	0	0	0	3	0	0	0	0	0
RETT2_16S.MID44||IYAML6G02GSY18	0	0	0	0	0	0	0	0	0	0	0	0	0	0	0	0	0	0	0	0	0	0	0	0	0	0	0	0	0	0	0	0	0	0	0	0	0	0	0	0	0	0	0	0	0	0	0	0	0
RETT1_16S.MID1||IW183LC01C47Z3	18	0	0	0	0	0	0	0	0	0	0	0	0	0	0	0	2	0	1	0	0	0	0	0	0	0	0	0	0	0	0	0	0	0	0	0	0	0	0	0	0	0	0	0	0	0	0	0	0
RETT2_16S.MID54||IYAML6G01DGXLR	9	0	1	0	2	0	5	35	2	0	6	3	5	2	4	3	1	1	0	2	26	1	0	0	0	3	6	0	0	6	0	0	0	15	2	0	1	0	1	7	0	0	26	0	0	0	16	0	2
RETT1_16S.MID105||IW183LC02JQKKP	0	3	0	3	7	1	0	0	0	0	0	0	0	0	0	0	0	0	0	0	0	0	0	0	0	0	1	0	0	0	0	0	0	0	1	0	1	0	1	0	0	0	1	0	0	0	0	0	0
RETT1_16S.MID121||IW183LC01DK0SP	0	0	1	7	0	0	0	0	0	0	0	0	0	0	0	0	12	0	0	0	1	0	0	0	0	1	0	0	0	0	0	0	0	0	0	1	0	1	0	0	0	0	0	0	0	0	0	0	0
RETT1_16S.MID106||IW183LC02JOKN7	0	3	22	9	2	0	0	0	0	11	0	1	0	2	3	0	1	4	6	0	2	0	0	0	8	1	0	4	0	0	0	0	2	0	1	1	11	1	3	0	6	7	2	1	1	2	2	18	27
RETT2_16S.MID82||IYAML6G02H0S08	0	0	0	0	0	0	14	0	0	0	0	0	0	0	0	0	1	0	0	0	0	0	0	0	0	2	0	0	0	0	0	0	0	0	8	0	1	0	0	0	0	0	0	0	0	0	0	2	0
RETT1_16S.MID16||IW183LC02FQBYN	0	0	0	0	0	0	0	0	3	0	0	0	0	0	0	2	0	0	0	0	9	0	0	0	0	0	0	0	0	0	0	0	0	2	0	0	0	0	0	0	0	0	0	0	0	0	0	0	0
RETT2_16S.MID14||IYAML6G02F25Q0	0	7	0	0	0	0	0	0	0	0	0	0	0	0	0	0	0	0	0	0	0	0	0	0	0	0	0	0	0	0	0	0	4	0	0	0	0	0	0	0	0	0	0	0	0	0	9	0	0
RETT2_16S.MID1||IYAML6G02G3A02	0	0	0	0	9	0	0	0	0	0	0	0	7	0	0	0	0	0	0	0	0	0	0	0	0	0	0	0	0	0	0	0	0	0	0	0	0	0	0	11	0	0	0	0	0	0	0	0	1
RETT1_16S.MID19||IW183LC02G3RI3	0	0	0	0	0	0	0	0	0	0	3	2	0	0	0	0	0	0	0	0	0	0	0	0	0	2	0	0	0	0	0	0	0	0	25	6	0	0	0	0	0	0	0	0	0	0	0	0	0
RETT2_16S.MID125||IYAML6G01EE8UX	0	3	0	1	0	0	0	0	0	4	0	0	0	0	0	0	0	0	0	0	0	0	0	0	0	0	0	7	0	0	2	0	0	0	0	0	1	0	2	0	0	0	2	1	2	0	0	0	0
RETT1_16S.MID84||IW183LC02H1WQA	0	0	1	0	1	0	1	0	7	0	0	0	0	0	0	0	0	0	0	0	0	0	0	0	0	0	0	1	0	0	0	0	0	0	20	0	1	0	0	11	0	0	0	0	0	0	0	0	0
RETT1_16S.MID29||IW183LC02GC2EU	0	0	0	0	0	0	0	0	0	0	0	4	0	0	0	32	0	11	0	0	0	0	0	2	0	0	0	0	0	0	0	0	0	0	0	0	0	0	0	0	0	0	0	0	0	0	0	0	0
RETT2_16S.MID29||IYAML6G01BYQL0	0	0	0	0	0	0	0	2	0	0	0	0	0	0	0	0	0	0	0	0	0	0	0	0	0	0	0	0	0	0	0	0	0	0	0	0	1	0	0	0	0	0	0	0	0	0	0	0	0
RETT1_16S.MID54||IW183LC01D7D8N	10	9	5	2	3	2	0	0	0	1	0	0	3	0	0	0	0	3	1	3	6	8	10	0	34	0	0	1	0	0	34	4	6	0	1	1	1	3	4	0	47	5	6	1	4	0	4	167	0
RETT2_16S.MID16||IYAML6G01C19XG	0	13	1	11	0	7	9	0	0	19	0	0	1	0	0	1	56	0	1	1	0	0	36	0	0	0	2	0	0	0	0	0	4	0	2	5	3	15	2	0	1	0	0	5	0	62	4	0	35
RETT1_16S.MID91||IW183LC02JREO9	0	0	0	0	1	0	0	0	0	0	0	0	1	0	0	0	0	0	0	0	0	0	0	0	0	0	0	0	0	0	0	0	0	0	1	0	2	0	0	0	0	0	3	4	0	2	0	0	0
RETT2_16S.MID122||IYAML6G02IODFV	0	0	0	0	0	0	0	0	0	0	0	0	0	0	0	0	0	0	0	0	0	0	0	0	0	0	0	0	0	0	0	0	0	0	0	0	0	0	0	0	0	0	0	21	0	0	0	0	0
RETT1_16S.MID17||IW183LC01ELHIA	0	0	1	0	0	0	0	0	0	1	0	0	0	0	0	0	0	0	1	0	1	0	0	0	0	0	0	0	0	0	0	0	0	0	0	0	0	0	0	0	0	0	1	0	0	0	0	0	0
RETT1_16S.MID45||IW183LC01D4VGL	0	0	6	2	0	0	0	0	0	0	0	0	0	0	0	0	0	0	0	0	0	8	0	0	0	0	0	0	0	0	0	0	0	0	0	0	1	0	0	0	0	0	0	0	4	0	6	0	0
RETT2_16S.MID122||IYAML6G01CC69E	0	1	0	0	0	0	0	0	0	0	0	0	0	0	0	0	0	0	0	0	0	0	0	0	0	0	0	0	2	0	0	3	0	0	0	0	0	0	0	0	0	0	0	4	1	0	0	0	0
RETT2_16S.MID28||IYAML6G02HTC6M	0	2	0	0	0	0	0	0	0	0	0	0	0	0	0	0	0	0	0	0	0	0	0	0	0	0	0	0	0	0	0	0	0	0	0	0	0	0	0	0	0	0	0	0	0	0	0	0	0
RETT1_16S.MID77||IW183LC01B5TG3	0	0	0	1	0	0	0	0	0	0	0	0	0	0	0	0	0	0	0	0	0	0	0	0	0	0	0	1	0	0	0	15	0	0	2	0	1	0	4	1	0	0	0	0	1	0	0	0	0
RETT2_16S.MID42||IYAML6G02GNVUL	0	0	0	0	0	0	0	0	0	0	0	0	0	0	0	0	0	0	0	0	0	0	0	0	0	0	0	0	0	0	0	0	0	0	0	0	0	0	0	0	0	0	0	0	0	0	0	0	0
RETT2_16S.MID106||IYAML6G01AE5Y5	0	0	0	1	0	0	0	0	0	0	0	0	0	0	0	0	0	0	0	0	0	0	0	0	1	1	0	2	0	0	0	0	1	0	0	0	0	0	0	0	0	1	0	0	0	0	0	0	0
RETT2_16S.MID71||IYAML6G01D8XSY	0	0	0	0	0	0	0	0	0	0	0	0	0	0	0	0	1	0	0	0	0	1	2	0	0	0	0	0	0	0	0	0	0	0	0	0	0	0	0	3	1	0	0	0	0	0	0	0	0
RETT2_16S.MID61||IYAML6G02G8NM1	0	0	0	2	0	0	0	0	0	0	0	0	0	0	0	0	0	0	0	0	0	0	0	0	0	0	0	0	0	0	0	0	0	0	0	0	0	0	0	0	0	0	0	0	1	0	0	0	0
RETT1_16S.MID82||IW183LC02GZK08	1	27	6	9	1	2	0	0	0	6	0	1	0	0	5	2	0	5	0	9	0	0	0	0	7	70	0	14	3	0	2	1	11	19	1	1	6	7	12	0	27	12	0	2	23	8	5	13	12
RETT2_16S.MID94||IYAML6G01A4ZMI	0	0	0	0	0	0	0	0	0	0	0	0	0	0	0	0	0	0	0	0	0	0	0	0	0	0	2	0	0	0	0	0	0	0	0	0	0	0	0	2	0	0	3	0	0	0	0	5	0
RETT2_16S.MID14||IYAML6G01DXCX9	0	0	0	0	0	0	0	0	0	0	0	0	0	0	0	0	0	0	0	0	0	0	0	0	0	0	0	0	0	0	0	0	0	0	0	0	0	0	0	0	0	0	0	0	0	0	20	0	0
RETT1_16S.MID79||IW183LC01D585E	0	0	0	0	0	0	0	0	0	0	0	0	0	0	0	0	0	0	0	0	0	0	0	0	0	0	0	0	0	0	0	0	11	0	7	0	0	0	0	0	0	0	0	0	0	0	0	0	0
RETT1_16S.MID19||IW183LC02HFLZC	0	0	0	0	0	0	0	0	0	0	12	0	0	0	0	0	0	0	0	0	0	0	0	0	0	0	0	0	0	0	0	0	0	7	0	0	0	0	0	0	0	0	0	0	1	0	0	0	0
RETT2_16S.MID67||IYAML6G01D8Z1W	0	10	3	6	8	9	0	2	0	0	0	1	0	0	0	4	0	0	0	23	3	1	0	0	17	14	0	9	1	1	7	2	2	12	1	6	8	3	4	6	20	4	1	8	1	0	4	15	0
RETT2_16S.MID46||IYAML6G02GAENZ	0	2	1	5	0	0	0	0	0	1	0	0	0	0	0	0	0	0	0	2	0	0	0	0	0	4	0	0	1	0	0	0	0	0	0	1	2	4	1	0	1	0	0	0	1	0	0	0	3
RETT2_16S.MID79||IYAML6G02G63MO	1	0	0	0	3	0	2	2	3	3	0	0	0	1	1	1	2	1	0	0	5	0	2	1	0	0	0	0	0	2	0	0	0	0	0	0	0	0	0	0	0	1	0	3	0	3	0	0	1
RETT2_16S.MID28||IYAML6G02JFNDI	0	1	0	3	0	21	0	0	0	0	0	0	0	0	0	0	4	0	0	0	0	0	3	0	1	1	0	0	0	0	0	0	0	0	0	0	0	1	1	0	0	1	0	5	0	0	0	0	3
RETT2_16S.MID28||IYAML6G01A4HX0	0	0	0	1	0	0	0	0	0	0	0	0	0	0	0	0	0	0	0	0	0	0	0	0	0	1	2	0	0	0	0	0	0	0	0	0	0	0	0	0	0	0	0	0	1	0	0	0	0
RETT1_16S.MID54||IW183LC01DJ1RS	0	0	0	0	0	0	0	0	0	0	0	0	0	0	0	0	0	0	0	0	0	0	0	0	3	0	0	0	0	0	0	0	0	0	0	0	0	0	0	0	0	0	0	0	0	0	0	0	2
RETT2_16S.MID67||IYAML6G02G9PKD	0	0	0	0	0	0	0	0	0	0	0	0	0	0	0	40	0	0	0	0	0	0	0	0	0	0	0	0	0	0	0	0	0	0	0	0	0	0	0	0	0	0	0	0	0	0	0	0	0
RETT1_16S.MID77||IW183LC02GY2VT	0	0	0	1	0	0	0	0	0	0	0	0	0	0	0	0	0	0	0	0	0	7	0	0	0	0	0	0	1	0	0	16	0	0	0	0	0	0	0	0	0	8	0	0	0	0	1	0	0
RETT2_16S.MID20||IYAML6G02FSTL0	0	0	0	0	0	0	0	0	0	1	0	0	0	0	0	0	0	0	0	0	0	1	0	0	0	5	0	0	0	0	1	0	0	0	0	0	0	0	0	0	0	0	3	0	0	0	0	0	0
RETT1_16S.MID45||IW183LC02G3X3D	0	0	0	0	0	0	0	0	0	0	0	0	0	0	0	0	0	0	0	0	0	22	0	0	0	0	0	0	0	0	0	0	0	0	0	0	0	0	0	0	0	0	0	0	0	0	0	0	0
RETT1_16S.MID91||IW183LC01A33O6	0	0	4	1	2	0	1	0	1	1	0	0	0	0	0	2	1	2	0	0	0	1	0	0	1	0	0	2	1	0	0	0	1	0	0	0	4	2	2	0	1	0	0	3	4	0	0	0	1
RETT1_16S.MID33||IW183LC02GYXZP	0	0	0	0	0	0	0	0	0	0	0	0	0	0	0	0	50	0	0	0	0	0	0	0	0	0	0	0	0	0	0	0	0	0	0	0	0	0	0	0	0	0	0	0	0	0	0	0	0
RETT2_16S.MID67||IYAML6G01D83B4	0	0	0	0	0	0	0	0	0	0	0	4	0	0	0	14	0	8	10	9	0	0	1	0	0	0	0	0	0	0	0	0	0	0	0	0	0	0	0	0	1	0	0	0	0	2	0	0	13
RETT1_16S.MID77||IW183LC02HBTC6	0	0	0	0	0	0	0	0	0	0	0	0	0	0	0	0	0	0	0	0	0	0	0	0	0	0	0	0	0	0	0	17	0	0	0	0	0	0	0	0	0	0	0	0	0	0	0	0	0
RETT1_16S.MID91||IW183LC01DP2RC	0	248	38	18	48	14	0	0	0	0	0	0	0	0	0	0	0	1	0	0	0	184	0	0	0	0	0	0	169	0	0	0	32	0	0	0	66	0	9	0	0	1	7	159	300	0	142	0	0
RETT2_16S.MID14||IYAML6G01B73D1	0	0	0	1	0	0	0	0	0	0	0	0	0	0	0	0	0	0	0	0	0	0	0	0	0	0	0	0	0	0	0	0	0	0	0	0	0	0	0	0	0	0	0	0	1	0	8	0	0
RETT2_16S.MID121||IYAML6G02HZPHB	0	1	3	3	1	0	0	0	0	1	0	1	0	1	0	0	1	0	0	0	0	1	0	0	0	1	0	0	1	0	0	0	0	0	0	0	3	0	3	0	0	0	2	1	1	1	3	0	0
RETT2_16S.MID46||IYAML6G02FK0LP	0	1	0	0	0	1	0	0	1	0	0	0	0	0	0	0	0	0	0	0	1	0	0	0	1	0	0	2	0	0	0	0	0	0	1	0	0	5	0	0	0	1	0	1	0	0	0	1	0
RETT2_16S.MID85||IYAML6G01C9YLZ	0	1	0	1	5	0	0	0	0	1	0	0	0	6	0	0	0	1	0	0	0	1	0	0	9	4	0	3	0	0	0	0	0	0	0	1	1	8	4	0	5	0	0	0	0	16	0	0	0
RETT1_16S.MID121||IW183LC02HZVLS	0	0	0	10	0	0	0	0	0	0	0	0	0	0	0	0	0	0	0	0	0	0	0	0	0	0	0	0	0	0	0	0	0	0	0	0	0	0	0	0	0	0	1	2	2	0	0	0	0
RETT2_16S.MID125||IYAML6G01EQIHV	0	7	3	8	2	0	0	0	0	0	0	0	0	0	0	0	1	5	0	0	0	1	0	0	1	1	0	9	3	0	3	8	2	9	0	0	11	15	1	0	2	0	14	3	92	2	2	85	0
RETT1_16S.MID50||IW183LC02JJWG6	422	0	2	1	3	50	17	7	4	1	4	9	3	1	0	1	12	5	1	9	21	1	2	45	0	10	5	6	4	0	1	1	0	0	1	13	1	6	0	1	2	2	0	0	0	0	0	2	5
RETT2_16S.MID50||IYAML6G02HXYMB	0	0	0	0	0	0	4	9	0	0	0	0	0	0	0	0	0	0	0	0	0	0	1	0	0	0	0	0	0	2	0	0	0	0	0	0	0	0	0	1	0	0	0	0	0	0	0	0	0
RETT2_16S.MID29||IYAML6G01BFKAP	0	0	0	5	0	0	0	0	0	0	0	0	0	0	0	0	0	0	2	0	0	0	0	0	0	0	0	0	0	0	0	0	0	0	0	0	0	0	0	0	0	0	0	0	0	0	0	0	0
RETT1_16S.MID44||IW183LC02IUAQY	1	0	0	0	0	0	0	0	0	0	3	0	0	6	0	0	0	0	0	0	27	0	1	0	0	0	0	0	0	0	0	0	0	0	0	0	0	0	0	0	0	0	0	0	0	0	0	0	0
RETT2_16S.MID94||IYAML6G02HPJFW	0	2	1	1	3	0	0	0	0	0	0	0	2	0	0	0	0	0	3	0	0	0	0	0	0	1	4	3	0	0	4	0	0	0	6	0	7	0	1	3	0	0	1	3	2	0	0	2	0
RETT2_16S.MID54||IYAML6G02GVK5Y	0	1	0	0	0	0	3	10	0	1	2	8	0	1	1	0	19	0	0	8	17	0	4	2	2	0	0	0	0	3	1	0	0	0	0	0	0	6	0	20	0	0	1	1	1	4	1	0	0
RETT2_16S.MID122||IYAML6G02II82R	1	0	5	4	0	0	0	0	0	0	0	0	0	0	0	0	0	0	0	0	0	0	0	0	0	0	5	0	0	0	0	0	0	0	1	0	0	0	0	0	0	0	1	7	1	0	0	0	0
RETT2_16S.MID122||IYAML6G02G5OK9	0	0	0	0	0	0	0	0	0	0	0	0	0	0	0	0	0	0	0	0	0	0	0	0	0	0	2	0	0	0	3	2	0	0	1	0	4	0	0	0	0	0	6	3	0	0	4	0	0
RETT1_16S.MID67||IW183LC01BYCAN	0	0	0	0	0	0	0	0	0	0	0	0	0	0	0	0	0	0	0	0	0	0	0	0	0	0	0	0	10	0	0	0	0	0	0	0	0	0	0	0	0	0	0	0	0	0	0	0	0
RETT2_16S.MID20||IYAML6G01EO0W4	0	1	0	1	0	0	1	0	0	0	0	0	0	0	0	0	0	0	0	0	0	0	0	1	2	0	0	47	2	0	0	0	0	0	0	0	1	0	0	0	0	1	0	0	5	0	0	0	0
RETT1_16S.MID77||IW183LC01EEM1Z	0	0	0	0	0	0	0	0	0	0	0	0	0	0	0	0	0	0	0	0	0	0	0	0	0	0	0	0	0	0	0	8	0	0	0	0	3	0	0	0	0	0	1	0	0	0	4	0	0
RETT2_16S.MID122||IYAML6G01BG1M9	0	0	0	0	0	1	0	0	0	0	0	0	0	0	0	0	0	0	0	0	0	0	0	0	0	0	0	1	0	0	0	0	0	0	0	0	1	0	1	0	0	0	0	5	2	0	4	0	0
RETT1_16S.MID84||IW183LC02I8AHM	0	0	2	0	0	0	0	0	0	0	0	0	0	0	0	0	0	0	0	0	0	0	0	0	0	0	0	0	0	0	0	0	0	0	1	0	2	0	0	0	0	0	0	0	1	0	0	0	0
RETT1_16S.MID14||IW183LC01CH9W6	0	0	0	0	0	0	0	12	0	1	4	1	0	0	1	0	0	0	0	0	0	0	1	0	0	1	1	0	0	0	0	0	0	0	0	0	0	0	0	4	4	0	0	0	0	0	0	1	0
RETT1_16S.MID45||IW183LC02HLNDV	0	0	0	1	0	0	1	0	0	0	0	0	0	0	0	1	0	0	0	0	0	1	1	0	0	0	0	0	0	0	0	0	0	0	0	0	0	1	0	0	0	0	0	0	0	0	0	0	0
RETT1_16S.MID33||IW183LC02FQAHW	0	0	0	0	0	0	0	0	0	0	0	0	0	0	0	0	5	0	0	0	0	0	0	0	0	0	0	0	0	0	0	0	0	0	0	0	0	0	0	0	0	0	0	0	0	0	0	0	0
RETT2_16S.MID41||IYAML6G01C64RD	0	0	0	0	0	0	0	0	0	0	0	0	0	0	0	0	0	0	0	0	0	0	0	0	0	0	0	0	0	0	0	0	0	0	0	0	0	0	0	0	0	0	0	0	0	0	0	0	0
RETT1_16S.MID54||IW183LC01CFY85	5	8	8	2	0	1	0	0	0	8	0	0	2	0	1	1	0	0	0	0	0	1	0	0	13	13	0	1	1	0	0	1	0	0	3	1	6	1	8	0	0	1	1	2	0	14	1	3	0
RETT2_16S.MID33||IYAML6G01CW9UY	0	0	0	0	0	0	0	0	0	2	0	0	0	0	0	0	0	0	0	0	1	4	0	0	1	1	0	0	0	0	1	0	0	1	3	0	0	1	1	2	7	3	1	0	0	0	0	6	0
RETT1_16S.MID125||IW183LC02I41IK	0	0	0	1	0	4	0	0	0	0	0	0	0	0	0	0	0	0	0	0	0	0	0	0	0	0	0	0	0	0	0	2	0	0	0	0	0	0	0	0	0	0	0	0	0	0	0	0	0
RETT2_16S.MID20||IYAML6G02IQE1J	6	0	0	0	0	0	0	0	14	0	0	0	0	0	0	0	7	0	0	0	0	0	0	0	0	0	0	0	0	0	0	0	0	0	0	0	0	0	0	0	0	0	1	0	0	0	0	0	0
RETT2_16S.MID125||IYAML6G02FQRS9	2	1	2	3	1	4	0	15	0	6	0	0	10	7	0	3	3	3	17	0	8	4	3	0	4	2	0	9	0	0	14	2	1	6	27	0	4	3	0	14	2	0	15	6	15	0	0	8	1
RETT2_16S.MID29||IYAML6G02FH0DQ	0	0	0	0	0	0	0	0	0	0	0	0	0	0	0	0	0	0	0	0	0	0	0	0	0	0	0	0	0	0	0	0	0	0	0	0	0	0	0	2	0	0	1	0	0	0	0	0	0
RETT1_16S.MID82||IW183LC02JU0E0	0	2	0	0	0	0	0	0	0	0	0	0	0	0	0	0	0	0	0	0	0	0	0	0	0	0	0	0	0	0	0	0	0	6	0	0	2	0	0	0	0	1	3	1	14	0	3	0	0
RETT2_16S.MID61||IYAML6G02HWBAV	0	0	0	1	0	0	0	0	0	0	0	0	0	0	0	0	0	0	0	0	0	0	0	0	0	0	0	0	0	0	0	0	0	0	0	0	3	0	0	0	0	0	0	1	0	0	0	0	0
RETT2_16S.MID92||IYAML6G01DS4UP	0	0	0	1	0	2	0	0	0	1	2	0	0	0	0	0	0	0	0	0	0	0	0	0	2	4	0	0	0	0	0	0	0	1	0	0	4	8	0	0	8	0	2	0	0	0	0	3	5
RETT2_16S.MID1||IYAML6G01C2MM7	0	0	0	1	0	0	0	0	0	0	0	0	0	0	0	0	0	0	0	0	0	0	0	0	0	0	0	0	0	0	0	1	0	0	0	0	0	0	0	7	0	0	0	0	3	0	0	0	0
RETT1_16S.MID122||IW183LC01AY5O1	0	0	0	1	7	0	3	1	0	1	0	0	0	0	0	0	0	1	0	0	0	0	0	0	0	2	0	0	0	0	0	0	0	0	0	0	0	0	0	0	1	2	0	0	0	1	0	0	0
RETT1_16S.MID54||IW183LC02JFATY	0	26	18	15	14	4	0	0	0	33	5	0	0	2	0	11	0	0	10	0	0	1	0	0	54	46	7	11	2	0	0	0	12	4	3	0	12	0	22	0	0	2	16	4	3	1	2	3	28
RETT1_16S.MID54||IW183LC01DEV4W	0	12	1	1	3	0	0	2	0	1	1	0	0	0	0	7	1	2	1	0	1	4	0	0	13	5	0	2	1	0	30	0	1	15	3	2	2	0	3	44	13	5	11	6	5	1	0	0	0
RETT2_16S.MID33||IYAML6G02GFX2J	0	3	4	2	3	0	0	0	1	0	0	0	0	0	0	0	0	0	0	2	0	0	0	0	0	0	0	0	0	0	0	0	0	1	0	1	1	0	0	4	1	0	2	0	1	0	0	0	0
RETT2_16S.MID16||IYAML6G01B17JM	0	0	0	0	0	0	0	0	0	0	0	0	0	0	0	0	0	0	0	1	0	0	0	0	0	0	0	0	0	0	0	0	0	0	0	0	0	0	0	0	0	0	0	0	0	0	0	0	12
RETT2_16S.MID94||IYAML6G02JY437	0	3	3	5	3	0	0	0	0	1	0	0	0	3	0	0	1	0	0	0	0	0	0	0	4	4	15	2	0	0	1	0	0	1	2	0	3	2	7	0	0	1	4	3	4	2	1	1	0
RETT2_16S.MID46||IYAML6G01BZ2WB	0	0	3	0	0	0	0	0	0	0	0	0	0	0	0	0	0	0	0	0	0	0	0	0	0	0	1	0	0	0	0	0	0	0	0	0	0	0	0	0	0	0	4	0	0	0	0	0	0
RETT2_16S.MID44||IYAML6G01EIZ09	0	0	0	0	0	0	0	0	0	0	0	0	0	0	0	0	0	0	0	0	5	0	0	0	0	0	1	0	0	0	0	0	0	0	1	0	0	0	0	1	0	0	0	0	0	0	0	0	0
RETT1_16S.MID17||IW183LC01BOAYQ	38	0	7	2	0	0	0	0	0	11	0	1	1	3	2	2	13	0	16	0	0	0	1	3	0	0	17	0	1	1	0	0	1	1	12	0	0	8	1	7	0	16	0	1	0	7	0	0	1
RETT2_16S.MID147||IYAML6G02HFLHI	0	0	0	0	0	0	0	0	0	0	0	0	0	0	0	0	0	0	0	0	0	0	0	0	3	0	0	0	0	0	0	0	0	0	0	0	0	0	0	0	0	0	0	0	0	0	0	7	0
RETT2_16S.MID1||IYAML6G02G9T1M	0	0	0	0	12	0	0	3	159	1	0	0	0	22	77	0	0	0	0	0	0	5	18	0	0	18	10	0	0	0	0	0	0	0	20	0	0	0	0	108	0	0	6	0	0	0	0	0	0
RETT1_16S.MID44||IW183LC02F4DQD	0	0	0	0	0	0	0	0	0	0	0	0	0	0	0	0	0	0	0	0	110	0	0	0	0	0	0	0	0	0	0	0	0	0	0	0	0	0	0	0	0	0	0	0	0	0	0	0	0
RETT1_16S.MID1||IW183LC02FKVEZ	2	0	0	0	1	0	0	1	2	0	0	0	0	0	0	0	0	0	0	0	0	0	0	1	0	0	0	0	0	2	0	0	0	0	0	0	0	0	0	0	0	0	0	0	0	0	0	0	0
RETT1_16S.MID45||IW183LC02GIISG	0	0	0	0	0	0	0	0	0	0	0	0	0	0	0	0	0	0	0	0	0	8	0	0	0	0	0	0	0	0	0	0	0	0	0	0	4	0	0	0	0	0	0	0	0	0	0	0	0
RETT2_16S.MID79||IYAML6G01BETFM	0	0	0	0	0	1	0	0	0	0	0	0	0	0	0	0	0	0	0	0	0	0	0	0	0	0	0	0	0	0	0	0	0	0	0	0	0	0	0	0	0	0	0	0	0	0	0	0	1
RETT2_16S.MID1||IYAML6G01CYDIK	2	0	0	0	2	0	0	0	7	10	1	0	0	1	1	1	0	0	10	0	1	0	1	15	0	0	0	0	0	0	0	0	3	0	0	3	0	2	1	13	1	1	1	0	0	12	1	0	1
RETT2_16S.MID92||IYAML6G02HXKD4	0	0	0	0	0	0	0	0	0	0	0	0	0	0	0	0	0	0	0	0	0	0	0	0	0	0	0	0	0	0	0	0	0	0	0	0	0	0	0	0	0	0	0	0	0	0	0	0	0
RETT2_16S.MID77||IYAML6G01B4FNR	0	0	0	0	0	0	0	0	0	0	0	0	0	0	0	0	0	0	0	0	0	0	0	0	0	0	0	0	0	0	0	0	0	0	0	0	0	0	0	0	0	0	0	0	0	0	0	0	0
RETT1_16S.MID13||IW183LC01ALVVG	26	0	0	4	0	10	30	0	7	5	0	0	0	0	0	0	0	0	3	0	8	0	1	0	0	0	3	0	0	1	0	0	0	0	0	0	0	1	0	1	0	4	2	0	0	0	0	0	0
RETT1_16S.MID82||IW183LC01CIXTF	0	0	0	0	2	0	0	0	0	0	0	0	0	0	0	0	0	0	0	0	0	0	0	0	0	0	0	0	0	0	0	0	0	3	0	0	0	0	0	0	0	0	0	0	0	0	0	0	0
RETT1_16S.MID54||IW183LC01DZQ7P	0	1	1	1	6	1	1	0	0	4	0	0	0	0	1	0	0	11	2	0	0	1	0	0	2	3	0	2	0	0	0	4	0	0	0	0	2	0	6	0	2	0	0	3	2	7	0	3	0
RETT2_16S.MID29||IYAML6G01EEO8V	0	3	1	19	0	1	14	1	0	0	0	0	1	0	0	0	6	0	0	0	0	0	0	0	0	9	2	4	12	0	0	2	4	0	2	1	1	0	4	3	1	1	0	1	3	0	1	0	1
RETT1_16S.MID29||IW183LC02G8IB2	0	0	0	0	0	0	0	1	1	0	0	0	4	0	0	3	0	0	0	0	0	0	0	0	0	0	0	0	0	0	0	0	0	0	0	0	0	0	0	3	0	0	0	0	0	0	0	0	0
RETT2_16S.MID122||IYAML6G01EU59H	0	6	4	4	2	2	0	0	0	1	0	0	0	0	0	0	0	0	2	0	0	9	0	0	3	0	3	0	0	0	0	2	0	0	3	0	0	0	0	0	0	0	1	15	17	0	0	0	0
RETT1_16S.MID105||IW183LC02F0XVU	0	19	0	0	0	0	0	0	0	0	0	0	0	0	0	0	0	0	0	0	0	0	0	0	0	0	0	0	0	0	0	0	0	0	0	0	0	0	0	0	0	0	0	0	0	0	0	0	0
RETT2_16S.MID22||IYAML6G01AQ9ZO	9	17	7	12	3	10	0	0	2	15	2	2	5	23	5	11	2	9	15	55	4	4	1	2	0	0	12	0	1	2	5	0	19	7	18	35	9	8	16	21	7	32	4	3	14	17	13	2	45
RETT2_16S.MID67||IYAML6G02JDC3N	0	4	0	1	0	0	0	0	0	0	0	0	0	0	0	6	0	3	0	14	0	2	0	0	0	0	0	0	0	0	0	0	0	0	0	0	1	0	2	1	0	0	0	0	3	0	1	0	12
RETT2_16S.MID29||IYAML6G01BDZJU	0	0	1	1	0	0	0	0	0	0	0	0	0	0	0	0	0	0	0	0	0	0	0	0	0	0	0	0	0	0	0	1	0	0	0	0	1	0	0	1	0	0	1	1	0	0	0	0	0
RETT2_16S.MID125||IYAML6G02GDVP8	0	0	0	0	0	0	0	0	0	0	0	0	0	0	0	0	0	0	0	0	0	8	0	0	0	0	0	0	0	0	0	6	0	0	0	0	6	0	0	0	0	0	0	2	9	0	1	0	0
RETT2_16S.MID122||IYAML6G01DS1AW	0	4	0	1	2	0	0	0	0	0	0	0	0	0	0	0	0	0	0	0	0	0	0	0	0	0	1	1	0	0	0	4	0	0	1	0	1	0	2	0	0	0	2	3	3	0	5	0	0
RETT2_16S.MID61||IYAML6G02I7I8J	0	0	0	0	0	0	0	0	0	0	0	0	0	0	0	0	0	0	0	0	0	0	0	0	0	0	0	0	0	0	0	0	0	0	0	0	0	0	0	0	0	0	0	0	0	0	0	0	0
RETT2_16S.MID1||IYAML6G02HHWC1	0	0	2	1	0	0	0	0	0	1	0	0	0	0	0	0	0	0	0	0	0	0	0	0	0	0	0	0	3	0	2	0	0	0	0	0	0	0	1	1	0	0	0	1	3	0	1	0	0
RETT2_16S.MID14||IYAML6G02GKUER	0	0	0	0	0	0	0	0	0	0	0	0	0	0	0	0	0	0	0	0	0	0	0	0	0	0	0	0	0	0	0	0	0	0	0	0	0	0	0	0	0	0	0	0	0	0	11	0	0
RETT1_16S.MID13||IW183LC01B8F70	0	0	0	0	0	0	11	0	0	0	0	0	0	0	0	0	0	0	0	0	0	0	0	0	0	0	0	0	0	0	0	0	0	0	0	0	0	0	0	0	0	0	0	0	0	0	0	0	0
RETT2_16S.MID50||IYAML6G01DV7BV	0	0	1	1	0	1	0	0	0	0	0	0	0	0	0	0	0	0	0	1	0	1	0	0	7	0	0	1	0	2	2	0	0	2	1	0	1	0	4	6	0	5	0	5	3	0	0	0	0
RETT1_16S.MID13||IW183LC02FJBAI	0	0	2	0	0	0	10	0	0	0	0	0	0	0	0	0	0	0	0	0	0	0	0	0	0	0	0	0	0	0	0	0	0	0	0	0	0	0	0	6	0	0	0	0	0	0	0	0	0
RETT2_16S.MID17||IYAML6G02JLBMY	0	0	0	0	0	0	0	0	0	0	0	0	0	0	0	0	0	0	0	0	0	0	0	0	0	0	0	0	0	0	0	0	0	0	0	9	0	0	0	0	0	0	0	0	0	0	0	0	0
RETT2_16S.MID121||IYAML6G02IJWBD	7	2	0	3	0	1	1	3	10	0	1	0	1	2	2	0	0	0	9	3	5	4	0	0	0	0	12	5	0	0	4	1	0	0	0	0	8	0	0	6	0	0	4	1	1	0	0	1	0
RETT1_16S.MID79||IW183LC01DXBY7	0	0	0	0	0	0	0	0	0	0	0	0	0	0	0	0	0	0	0	0	0	0	0	0	0	0	0	0	0	0	0	11	2	0	0	0	0	0	0	0	0	0	0	0	0	0	0	0	0
RETT1_16S.MID125||IW183LC02FYI8D	1	1	1	0	1	4	0	0	2	0	7	6	1	2	1	1	0	7	2	1	2	1	6	0	0	0	0	0	0	0	1	0	1	1	0	1	0	1	0	12	11	10	4	0	1	0	4	0	0
RETT2_16S.MID67||IYAML6G01D0RYN	0	0	0	0	0	0	0	0	0	0	0	0	0	0	0	0	11	0	3	0	0	0	0	0	0	0	0	0	0	0	0	0	0	0	0	0	0	0	0	0	0	0	0	0	0	2	0	0	0
RETT1_16S.MID91||IW183LC02JC2KM	0	0	0	1	0	0	0	0	0	0	0	0	0	0	0	0	0	0	0	0	0	0	0	0	0	0	0	137	0	0	0	1	0	0	0	0	5	0	0	0	0	0	0	0	0	0	0	0	0
RETT1_16S.MID55||IW183LC02JWZZS	0	2	2	5	6	1	0	4	0	1	2	4	0	0	0	3	0	1	1	6	0	0	2	0	26	23	0	2	1	0	3	0	3	14	1	0	4	18	1	3	12	2	1	5	4	0	0	32	0
RETT1_16S.MID45||IW183LC01A2GBT	0	0	0	0	0	0	0	0	0	0	0	0	0	0	0	0	0	0	0	0	0	17	0	0	0	0	0	0	0	0	0	0	0	0	0	0	0	0	0	0	0	0	0	0	0	0	0	0	0
RETT2_16S.MID44||IYAML6G01AV7R6	0	1	0	1	0	0	0	0	0	0	2	0	0	0	0	0	0	0	0	0	0	0	1	0	0	0	0	0	0	0	0	0	0	0	0	0	0	1	1	0	0	1	0	0	0	0	0	0	0
RETT2_16S.MID14||IYAML6G02GCQH7	0	0	0	0	0	0	0	0	0	0	0	0	0	0	0	0	0	0	0	0	0	1	0	0	0	0	0	0	0	0	0	0	0	0	0	0	0	0	0	0	0	0	11	0	0	0	13	0	0
RETT1_16S.MID61||IW183LC01ETE09	0	17	0	0	0	0	0	0	0	0	0	0	0	0	0	0	0	0	0	0	0	1	0	0	0	0	0	218	0	0	0	1	0	0	3	0	0	0	2	0	0	0	0	114	0	0	159	0	0
RETT2_16S.MID14||IYAML6G02GBQF6	0	0	0	0	0	0	0	0	0	0	0	0	0	0	0	0	0	0	0	0	0	0	0	0	0	0	0	0	0	0	0	0	0	0	0	0	0	0	0	0	0	0	0	0	0	0	10	0	0
RETT2_16S.MID79||IYAML6G02HRBHW	0	0	0	0	0	0	0	0	0	0	9	0	0	0	0	0	0	0	0	0	0	0	0	0	0	0	0	0	0	0	0	0	0	0	0	0	0	0	0	0	0	0	0	0	0	0	0	0	0
RETT2_16S.MID79||IYAML6G01CBE0C	0	0	0	0	0	0	0	0	0	0	0	0	0	0	0	0	0	0	0	0	0	0	0	0	0	0	0	0	0	0	0	0	0	0	0	0	0	0	0	0	0	1	0	0	0	0	0	0	0
RETT1_16S.MID54||IW183LC01CXKR5	0	0	1	0	0	0	0	0	0	0	0	0	0	0	0	0	0	0	0	0	0	0	0	0	3	3	0	0	1	0	0	0	0	1	0	0	1	0	1	1	2	0	0	0	0	0	1	0	0
RETT2_16S.MID122||IYAML6G01CGDIS	0	0	0	0	0	0	0	0	0	0	0	0	0	0	0	0	0	0	0	0	0	0	0	0	0	0	0	3	0	0	0	0	0	0	0	0	0	0	0	0	0	0	0	3	0	0	0	0	0
RETT1_16S.MID16||IW183LC02FOLOJ	2	0	0	0	3	0	6	22	6	0	0	2	0	0	0	1	0	0	9	0	6	0	0	0	1	3	8	0	0	0	1	0	0	0	2	0	1	4	0	7	2	0	2	1	0	0	0	0	0
RETT1_16S.MID29||IW183LC01C1JQE	0	0	0	0	0	0	0	0	0	0	0	0	0	0	0	7	0	0	0	0	0	0	0	0	0	0	0	0	0	0	0	0	0	0	0	0	0	0	0	0	0	0	0	0	0	0	0	0	0
RETT2_16S.MID121||IYAML6G01CTL0C	0	0	0	0	0	0	0	0	0	0	0	0	0	0	0	0	0	0	0	0	0	0	0	0	0	0	0	0	0	0	0	0	0	0	0	0	0	0	0	0	0	0	2	0	0	0	0	0	0
RETT1_16S.MID82||IW183LC02JZ5HS	6	12	2	6	5	2	0	0	0	11	0	3	0	0	0	12	0	9	0	14	0	12	1	0	13	23	0	23	2	3	29	0	4	26	0	1	11	7	10	1	14	2	0	2	59	0	5	61	13
RETT1_16S.MID17||IW183LC01DR9UV	0	0	0	3	0	0	0	0	0	3	0	0	1	0	0	0	0	0	1	0	0	0	0	0	5	0	0	0	0	0	0	0	0	0	0	0	0	0	1	0	0	0	0	1	3	0	0	1	7
RETT2_16S.MID14||IYAML6G02HS9R9	0	0	0	0	0	0	0	0	0	0	0	0	0	0	0	0	0	0	0	0	0	0	0	0	0	0	0	0	0	0	0	0	0	0	0	0	0	0	0	0	0	0	0	1	0	0	6	0	0
RETT2_16S.MID79||IYAML6G01C85SI	0	0	0	0	0	0	0	0	2	0	7	0	1	0	0	0	0	0	0	0	0	0	0	0	0	0	0	0	0	0	0	0	0	0	0	0	0	1	0	1	1	0	0	0	0	0	0	0	1
RETT1_16S.MID42||IW183LC01D1FSK	2	0	0	1	0	0	9	3	0	2	3	2	0	0	10	1	0	0	1	33	0	0	0	1	5	3	0	2	0	0	0	1	1	2	1	0	0	0	4	1	4	0	0	0	1	1	0	1	5
RETT1_16S.MID121||IW183LC02G0GM5	2	4	5	4	0	1	0	2	0	1	0	1	1	0	0	0	2	0	1	0	0	0	0	0	1	0	1	0	5	0	0	0	0	0	2	0	1	0	0	0	0	0	1	2	0	0	0	0	0
RETT2_16S.MID14||IYAML6G02JYXR9	0	0	0	0	0	0	0	0	0	0	0	0	0	0	0	0	0	0	0	0	0	0	0	0	0	0	0	0	4	0	0	0	0	0	0	0	0	0	0	0	0	0	2	0	8	0	5	0	0
RETT2_16S.MID36||IYAML6G02IOHS9	2	0	1	0	2	0	4	6	0	0	2	0	0	0	2	0	0	2	0	0	2	1	0	0	0	0	0	2	0	7	0	0	0	0	0	0	0	0	0	1	0	1	0	0	0	0	0	0	0
RETT1_16S.MID91||IW183LC01CKY41	0	0	0	0	0	0	0	0	0	0	0	0	0	0	0	0	0	0	0	0	0	0	0	0	0	0	0	0	0	0	0	0	0	0	0	0	22	0	0	0	0	0	0	0	0	0	0	0	0
RETT2_16S.MID29||IYAML6G02G42N7	0	0	0	0	0	1	0	0	0	0	0	0	4	0	0	0	0	0	0	0	0	0	0	0	0	0	0	3	0	0	1	1	0	0	0	0	1	0	2	0	1	0	0	2	1	0	0	0	0
RETT1_16S.MID71||IW183LC01BO9NW	1	4	3	5	25	2	0	0	0	0	0	0	0	0	0	0	0	0	0	0	0	0	0	0	0	0	0	0	2	0	2	5	0	0	1	0	12	4	8	0	0	3	0	0	2	2	1	4	0
RETT2_16S.MID46||IYAML6G01B19QX	0	0	14	8	17	0	0	0	0	0	0	0	0	0	0	0	0	0	0	0	0	44	0	0	0	0	0	1	0	0	0	0	1	0	0	0	3	0	0	0	0	0	20	46	3	0	6	0	0
RETT2_16S.MID55||IYAML6G02GAZOL	0	0	0	0	0	0	0	0	0	0	0	0	0	0	0	0	0	0	0	0	0	0	0	0	0	0	0	0	0	0	0	0	0	0	0	0	0	0	0	0	0	0	0	0	0	0	0	0	0
RETT1_16S.MID33||IW183LC01D083C	0	0	0	0	0	0	8	0	1	0	0	0	0	2	0	1	9	0	0	0	0	0	0	0	0	0	0	0	0	0	3	0	0	0	0	0	0	0	0	0	0	0	0	0	0	0	0	0	0
RETT2_16S.MID14||IYAML6G01CQ818	0	0	0	0	0	0	0	0	0	0	0	0	0	0	0	0	0	0	0	0	0	0	0	0	0	0	0	0	0	0	0	0	1	0	0	0	0	0	0	0	0	0	0	0	0	0	13	0	0
RETT2_16S.MID36||IYAML6G01EJS9Q	4	0	0	0	2	0	4	8	4	0	1	3	0	1	1	0	0	2	4	1	6	0	1	3	0	0	1	0	0	15	0	0	0	0	1	0	0	3	0	0	2	0	0	0	0	0	0	0	0
RETT1_16S.MID36||IW183LC02HSKRY	18	0	0	6	108	0	63	56	9	25	8	0	0	11	27	23	1	17	0	14	41	0	0	6	0	9	1	0	0	84	6	0	0	1	0	2	4	0	34	6	3	20	0	10	4	0	5	13	4
RETT2_16S.MID46||IYAML6G02G59VV	0	0	0	0	0	0	0	0	0	5	0	0	0	0	0	0	0	0	0	0	0	0	0	0	0	0	0	0	0	0	0	0	0	0	0	0	0	0	0	2	0	0	0	0	0	0	0	0	0
RETT1_16S.MID77||IW183LC01A6LJK	0	0	0	1	0	0	0	0	0	1	0	0	0	0	0	0	0	0	0	0	0	0	0	0	0	0	0	0	0	0	0	4	0	0	0	0	0	0	0	1	0	0	0	0	1	0	0	0	0
RETT2_16S.MID19||IYAML6G01D1SYC	1	0	0	0	0	0	0	1	2	0	0	0	0	0	0	0	1	0	0	3	5	0	0	0	0	1	0	0	0	0	0	0	1	0	0	1	0	0	0	5	0	0	0	0	0	0	0	0	0
RETT2_16S.MID44||IYAML6G02JSKEV	0	2	3	19	3	1	0	1	0	2	1	0	0	22	0	3	0	17	0	13	4	4	0	0	0	0	1	0	0	0	1	1	10	0	0	5	5	1	11	11	7	6	3	2	0	4	2	1	3
RETT2_16S.MID106||IYAML6G01BH0VE	8	0	0	4	33	0	19	0	4	26	7	0	0	36	5	13	1	45	1	9	23	0	0	21	0	0	1	0	0	28	0	0	0	0	0	4	1	2	9	6	3	49	0	3	0	2	11	0	16
RETT1_16S.MID22||IW183LC02GROBE	0	0	0	0	0	0	1	0	0	0	0	0	1	0	0	0	0	0	0	0	0	0	0	0	0	0	0	0	0	0	0	0	0	0	0	0	0	0	0	0	0	0	0	0	0	0	0	0	0
RETT2_16S.MID105||IYAML6G02IJUC1	0	0	0	0	23	1	1	4	0	0	0	0	0	1	0	0	0	0	0	0	1	0	0	0	1	0	0	0	0	4	0	0	0	0	0	0	0	0	2	1	1	4	0	2	0	0	0	0	0
RETT2_16S.MID92||IYAML6G02IXGX5	0	0	0	0	4	0	0	1	1	0	0	0	0	0	0	0	0	1	0	0	0	1	0	0	0	0	0	0	0	0	0	0	0	0	4	0	0	0	0	0	0	0	0	0	0	0	2	0	2
RETT1_16S.MID91||IW183LC01DUY6K	1	0	0	0	0	0	0	0	0	0	0	0	0	0	0	0	0	0	1	0	0	0	0	0	0	0	0	0	0	1	0	0	0	0	0	0	2	0	0	0	0	0	0	0	1	0	0	0	0
RETT1_16S.MID94||IW183LC01AJ63S	0	10	12	8	0	8	0	0	0	0	0	0	0	0	0	0	0	0	0	0	0	2	0	0	0	0	0	1	2	0	0	5	1	0	0	0	6	0	7	0	0	0	16	2	0	0	26	0	0
RETT2_16S.MID41||IYAML6G02FG25T	0	0	0	0	0	1	0	0	0	0	0	0	0	0	0	0	2	0	0	0	0	0	0	0	0	0	0	0	0	0	1	0	0	0	0	0	0	0	0	11	0	0	0	0	0	0	0	0	0
RETT1_16S.MID29||IW183LC02IGT3I	0	0	0	0	0	0	0	0	0	0	0	0	0	0	0	18	0	0	0	0	0	0	0	0	0	0	0	0	0	0	0	0	0	0	0	6	0	0	0	0	0	0	0	0	0	0	0	0	0
RETT1_16S.MID13||IW183LC01CEATY	1	0	0	0	1	1	389	0	7	0	0	0	0	1	0	8	5	0	0	0	3	2	23	19	1	0	0	0	0	0	0	0	0	0	0	1	0	0	0	0	0	0	0	0	0	0	0	4	0
RETT1_16S.MID54||IW183LC01CLP46	0	8	5	5	13	3	0	0	6	1	2	1	0	0	0	0	0	0	3	0	1	1	3	0	20	0	0	10	0	2	3	3	0	1	5	1	3	0	9	0	14	0	9	40	13	0	2	44	0
RETT2_16S.MID29||IYAML6G02I87Z7	0	3	0	0	0	0	0	0	0	0	0	0	0	0	0	0	0	0	0	0	0	3	0	0	0	0	0	0	0	0	0	0	0	0	0	0	0	0	0	0	0	0	0	0	0	0	0	0	0
RETT2_16S.MID20||IYAML6G01DD36R	0	0	0	0	0	0	0	0	0	0	0	0	0	0	0	0	0	0	0	0	0	0	0	0	0	0	0	0	0	0	0	0	0	0	0	0	0	0	0	0	0	0	0	0	0	0	0	0	0
RETT1_16S.MID105||IW183LC01CQ6Q7	0	131	0	0	0	0	0	0	0	0	0	0	0	0	0	0	0	0	0	0	0	0	0	0	0	0	0	0	0	0	0	0	0	0	0	0	0	0	0	0	0	0	0	0	0	0	0	0	0
RETT2_16S.MID44||IYAML6G01BOVIK	12	0	0	0	83	0	22	80	0	21	12	0	0	15	21	38	2	16	0	4	30	0	2	19	0	0	0	0	0	17	2	0	0	0	0	0	1	4	20	16	5	26	0	21	5	0	6	9	1
RETT1_16S.MID13||IW183LC02HY1AB	0	0	0	0	0	0	11	0	0	0	0	0	0	0	0	0	0	0	0	0	0	0	0	0	0	0	0	0	0	0	0	0	0	0	0	0	0	0	0	0	0	0	0	0	0	0	0	0	0
RETT1_16S.MID71||IW183LC01C3BQW	0	0	0	0	0	0	0	0	0	0	0	0	0	0	0	0	0	0	0	0	0	0	0	0	0	0	0	0	0	0	10	0	0	0	0	0	0	0	0	0	0	0	0	2	0	0	0	0	0
RETT1_16S.MID94||IW183LC01B5LIJ	0	4	0	0	5	0	0	0	0	0	0	0	0	0	0	0	0	0	0	0	0	0	0	0	13	0	0	0	0	0	0	0	0	0	0	0	5	0	2	0	1	1	4	2	1	0	0	0	0
RETT2_16S.MID14||IYAML6G01BPMFP	0	0	1	0	0	4	0	0	0	0	0	0	0	0	0	0	0	0	0	0	0	0	0	0	0	0	0	0	0	0	0	0	0	0	0	0	0	0	0	0	0	0	3	2	0	0	6	0	0
RETT1_16S.MID44||IW183LC02JYNVD	2	0	0	0	0	0	0	0	0	0	0	0	0	0	0	0	0	0	0	0	6	0	0	0	0	0	0	0	0	0	0	0	0	0	0	0	0	0	0	0	0	0	0	0	0	0	0	0	0
RETT1_16S.MID14||IW183LC02GT4TJ	0	0	0	0	2	0	0	4	0	0	0	0	0	0	0	0	0	0	0	0	0	0	0	0	0	0	0	0	0	0	0	0	0	0	0	0	0	0	0	0	0	0	0	0	0	0	0	0	0
RETT1_16S.MID121||IW183LC02JV7D9	0	3	3	6	0	7	0	0	1	3	0	0	0	0	0	0	0	0	0	0	0	1	0	0	0	0	0	7	4	0	2	3	1	1	2	0	19	0	0	0	1	1	0	10	12	4	17	0	0
RETT2_16S.MID14||IYAML6G02JMOCG	0	0	0	0	0	0	0	0	0	0	0	0	0	0	0	0	0	0	0	0	0	0	0	0	0	0	0	0	0	0	0	0	0	0	0	0	3	0	0	0	0	0	0	0	3	0	4	0	0
RETT1_16S.MID61||IW183LC02JAZQM	0	0	0	0	0	0	0	0	0	0	0	0	0	0	0	0	0	0	0	0	0	0	0	0	0	0	0	3	0	0	0	0	0	1	0	0	0	0	0	0	0	0	0	0	0	0	1	0	0
RETT1_16S.MID92||IW183LC02I23AK	5	0	0	0	0	0	0	0	0	0	0	1	0	0	0	0	1	0	0	0	0	0	0	0	0	0	0	0	0	0	0	0	0	0	0	0	0	1	0	0	0	0	0	0	0	0	0	0	1
RETT2_16S.MID46||IYAML6G01A3HXE	0	73	90	30	0	69	0	0	0	0	0	0	0	0	0	0	0	0	0	0	0	12	0	0	0	0	0	23	11	0	0	78	5	0	0	0	80	0	24	0	0	1	191	40	0	0	190	0	0
RETT2_16S.MID44||IYAML6G01BRG4S	0	0	1	1	3	0	0	0	0	0	0	0	0	0	0	0	0	0	0	0	0	0	0	0	2	0	0	0	0	1	0	0	4	0	0	0	0	0	0	0	0	1	0	0	0	0	0	1	0
RETT2_16S.MID92||IYAML6G01D2RLR	3	2	0	0	0	0	0	0	0	2	0	8	0	1	11	13	4	2	0	0	0	0	2	16	0	0	2	0	0	0	0	0	0	0	0	0	0	6	2	1	0	3	0	0	0	1	0	0	1
RETT2_16S.MID46||IYAML6G02FIW5H	0	0	0	6	0	0	0	0	0	0	0	0	0	0	0	0	0	0	0	0	0	0	0	0	0	3	0	0	0	0	0	0	0	0	0	0	0	0	0	0	0	0	0	1	2	0	1	0	0
RETT2_16S.MID147||IYAML6G02GACVJ	0	0	0	0	0	0	0	0	0	0	0	0	0	0	0	0	0	0	0	0	0	0	0	0	0	0	0	3	0	0	1	0	0	0	0	0	0	0	0	0	0	0	0	0	0	0	0	3	0
RETT2_16S.MID125||IYAML6G02H021S	0	0	0	0	0	0	0	0	0	0	0	0	0	0	0	0	0	0	0	0	0	0	0	0	0	0	0	0	0	0	0	0	0	0	0	0	0	0	0	0	0	0	0	0	5	0	0	0	0
RETT1_16S.MID22||IW183LC01A4REK	0	0	0	0	0	0	0	0	0	0	0	0	8	0	0	0	0	0	0	0	0	0	0	0	0	0	0	0	0	0	0	1	0	0	0	0	0	0	0	0	0	0	2	0	0	0	0	0	0
RETT2_16S.MID67||IYAML6G01BA616	0	0	0	0	0	0	0	0	0	0	0	0	0	0	0	0	0	0	0	0	0	0	0	0	0	0	0	0	0	0	0	0	0	0	0	0	0	0	0	0	0	0	0	0	0	0	0	0	0
RETT1_16S.MID106||IW183LC02IR6BI	0	0	1	0	0	0	0	1	0	0	0	0	0	0	0	0	0	0	0	0	0	0	0	0	1	0	0	1	0	0	0	0	1	0	0	0	1	1	0	0	0	1	0	0	0	0	0	0	0
RETT2_16S.MID71||IYAML6G01A6JEK	0	0	1	0	14	0	0	0	0	0	0	2	0	0	0	0	0	5	0	1	6	5	12	0	5	0	0	0	0	0	0	0	0	0	1	0	1	0	1	0	0	0	1	5	1	1	1	0	0
RETT1_16S.MID46||IW183LC01EHJRP	0	0	0	0	0	0	0	0	0	0	3	0	0	0	0	0	0	0	0	0	0	0	1	0	0	0	0	0	0	0	0	0	0	0	0	0	0	0	0	0	0	0	0	0	0	0	0	0	0
RETT1_16S.MID41||IW183LC01ELB11	0	0	0	0	0	0	0	0	0	0	0	0	0	1	0	0	0	0	1	0	0	0	0	0	0	0	0	0	0	0	0	0	0	0	0	0	0	0	0	0	0	0	0	0	0	0	0	0	0
RETT2_16S.MID17||IYAML6G01C8242	1	0	0	0	13	0	0	5	0	2	0	0	0	4	1	2	0	0	0	3	4	0	0	0	0	0	0	0	0	0	0	0	0	0	0	1	0	0	2	1	0	2	0	0	0	0	0	3	0
RETT2_16S.MID125||IYAML6G02I573V	0	0	0	0	0	0	0	0	0	0	0	0	0	0	0	0	0	0	0	0	0	0	0	0	0	0	0	0	1	0	0	0	0	0	0	0	0	0	0	0	0	0	0	0	5	0	0	0	0
RETT1_16S.MID29||IW183LC02H96BO	0	1	0	1	0	0	0	0	0	1	0	0	0	0	0	2	0	0	0	0	0	0	0	0	1	0	1	2	0	0	0	0	0	0	0	0	3	0	0	0	0	0	3	4	0	0	0	0	3
RETT1_16S.MID94||IW183LC02GL7IQ	0	0	0	0	0	0	0	0	0	0	0	0	0	0	0	0	13	0	0	0	0	43	0	0	0	0	0	0	45	0	0	0	1	0	0	125	0	0	25	0	0	0	0	0	0	0	5	0	0
RETT1_16S.MID105||IW183LC02GP8J3	0	7	6	10	0	0	0	0	0	9	0	0	0	4	0	0	1	7	1	0	0	6	1	0	2	5	24	4	2	0	1	1	4	1	15	0	8	7	7	3	7	12	11	9	2	3	8	7	0
RETT2_16S.MID14||IYAML6G01C02TP	0	0	0	0	0	0	0	0	0	0	0	0	0	0	0	0	0	0	0	0	0	0	0	0	0	0	0	0	0	0	0	0	0	0	0	0	0	0	0	0	0	0	0	0	0	0	67	0	0
RETT2_16S.MID7||IYAML6G01EO562	0	0	0	0	0	0	0	1	0	0	0	0	0	0	1	0	1	0	0	0	0	0	0	0	0	0	0	0	0	0	0	0	0	0	0	0	0	0	0	0	0	0	0	0	0	0	0	0	0
RETT1_16S.MID58||IW183LC02F8I7F	0	0	0	0	0	0	0	0	0	0	0	0	0	0	0	0	0	0	0	0	0	0	0	0	0	0	3	0	0	0	0	0	0	0	0	0	0	0	0	0	0	0	0	0	0	0	0	0	0
RETT1_16S.MID41||IW183LC02GL8WY	0	5	3	0	2	0	0	0	0	0	0	0	0	0	0	0	0	0	3	0	0	0	0	0	0	0	0	0	0	0	0	1	0	0	0	0	1	0	1	0	0	0	0	1	0	0	0	0	0
RETT1_16S.MID42||IW183LC02G6ZEA	2	2	10	7	1	4	10	0	5	7	2	1	1	6	0	9	4	10	15	5	50	4	5	6	0	0	49	0	0	0	0	1	1	1	0	4	9	11	0	9	5	4	9	2	3	40	0	0	15
RETT1_16S.MID105||IW183LC01BTXMZ	0	6	7	4	4	2	0	0	0	1	1	0	2	0	0	0	0	0	0	0	0	0	0	0	2	3	0	2	1	0	13	6	0	0	0	0	4	0	0	12	4	0	4	15	25	0	5	0	0
RETT2_16S.MID19||IYAML6G01BVB52	0	0	0	0	0	0	0	0	0	0	0	0	0	0	0	0	0	0	0	0	0	0	0	0	0	0	0	0	0	0	0	0	0	0	0	0	0	0	0	0	0	0	0	1	0	0	0	0	0
RETT2_16S.MID1||IYAML6G02GS54Q	0	0	0	0	0	0	0	0	2	0	0	0	0	0	0	0	0	0	0	0	2	0	0	0	0	0	0	1	0	0	0	0	0	1	0	0	0	0	0	13	0	0	2	0	0	0	1	0	0
RETT2_16S.MID44||IYAML6G02GC7JT	0	0	0	0	0	0	0	0	0	1	0	0	0	0	0	0	0	0	0	0	0	0	0	0	0	0	0	0	0	0	0	0	0	0	1	0	0	0	0	0	0	0	0	0	0	1	1	0	0
RETT2_16S.MID55||IYAML6G02H7DBT	0	0	0	1	0	0	0	0	0	0	0	0	0	0	0	0	0	0	0	0	0	1	0	0	0	0	0	0	0	0	0	0	0	0	1	0	0	0	0	0	0	0	0	0	0	0	0	0	0
RETT1_16S.MID55||IW183LC02H8PHP	2	5	17	22	5	24	0	3	0	0	0	0	0	3	0	0	0	1	0	0	0	0	0	0	0	16	7	0	27	0	3	0	0	1	0	0	3	0	11	0	4	12	0	1	0	1	4	19	3
RETT1_16S.MID106||IW183LC01BZKCF	0	13	12	7	3	1	0	0	0	1	0	0	0	2	0	3	0	0	0	0	0	0	0	0	1	7	1	4	0	0	0	0	10	4	0	0	7	0	11	0	0	2	0	1	3	3	0	1	6
RETT2_16S.MID125||IYAML6G02GQ1DN	0	0	14	6	0	4	0	0	0	1	0	0	0	0	13	0	1	0	0	0	5	15	0	0	0	3	7	0	0	0	28	14	0	0	7	0	3	0	1	14	0	1	7	45	199	1	75	0	0
RETT1_16S.MID121||IW183LC02GDN5S	0	1	0	1	0	1	2	0	0	0	0	0	0	0	0	0	0	0	1	0	0	0	0	0	0	2	1	4	1	0	0	1	0	0	0	0	1	0	0	2	0	0	1	2	6	0	0	2	1
RETT1_16S.MID24||IW183LC01BWR6V	0	0	0	0	0	0	0	0	0	0	0	0	1	1	0	0	0	0	0	0	0	0	0	0	0	0	0	0	0	0	0	0	0	0	0	0	0	0	0	0	0	0	0	0	0	0	0	0	0
RETT2_16S.MID24||IYAML6G01DMRBQ	0	0	0	0	0	0	0	0	0	0	0	0	0	0	0	0	0	0	0	0	0	0	0	0	0	0	0	0	0	0	0	0	0	0	0	0	0	0	0	0	0	0	0	0	0	0	0	0	0
RETT2_16S.MID14||IYAML6G02GSLID	0	0	0	0	0	0	0	0	0	0	0	0	0	0	0	0	0	0	0	0	0	0	0	0	0	0	0	0	0	0	0	0	0	0	0	0	0	0	0	0	0	0	0	1	0	0	95	0	0
RETT2_16S.MID122||IYAML6G01CIJL7	6	0	9	0	1	2	0	0	0	3	0	0	0	0	0	0	0	0	0	0	0	4	0	0	0	1	0	1	0	0	0	3	0	0	0	0	5	0	0	2	0	0	17	20	0	0	1	0	0
RETT2_16S.MID122||IYAML6G02G8HXM	0	0	0	0	0	1	0	0	0	0	0	0	0	0	0	0	0	0	0	0	0	1	0	0	0	0	0	3	0	0	0	0	0	0	0	0	0	0	1	0	0	0	0	2	0	0	0	0	0
RETT2_16S.MID71||IYAML6G01CGTLI	1	2	1	1	2	0	1	0	4	8	1	0	0	17	7	3	2	0	17	0	3	0	0	13	0	0	8	0	0	0	4	0	4	0	4	2	4	1	1	5	0	0	6	0	3	0	10	0	2
RETT1_16S.MID94||IW183LC01C3X8Q	0	4	0	0	0	0	0	0	0	0	0	0	0	0	0	0	0	0	0	0	0	1	0	0	0	0	0	0	1	0	0	0	0	0	0	0	0	0	1	0	0	0	0	0	0	0	0	0	0
RETT2_16S.MID14||IYAML6G02GLEDM	0	0	0	0	0	0	0	0	0	0	0	0	0	0	0	0	0	0	0	0	0	0	0	0	0	0	0	0	0	0	0	0	0	0	0	0	0	0	0	3	0	0	0	1	0	0	4	0	0
RETT2_16S.MID55||IYAML6G01CIVTV	0	0	0	0	0	0	0	0	0	0	0	0	0	0	0	0	0	0	0	0	0	0	0	0	0	0	0	0	0	0	0	0	0	0	0	0	0	0	0	0	0	0	0	0	0	0	0	0	0
RETT2_16S.MID71||IYAML6G02FQWGQ	0	0	0	0	0	0	0	0	0	0	0	0	0	0	0	0	0	0	0	0	0	0	0	0	0	0	0	0	0	0	0	0	0	0	0	0	0	0	0	0	0	0	1	0	0	0	0	0	0
RETT2_16S.MID14||IYAML6G01CCG41	0	0	0	0	0	0	0	0	0	0	0	0	0	0	0	0	0	0	0	0	0	0	0	0	0	0	0	0	0	0	0	0	0	0	0	0	3	0	0	0	0	0	0	0	0	0	7	0	0
RETT1_16S.MID13||IW183LC01B3PHV	6	0	0	1	14	0	20	0	7	17	5	0	0	15	1	7	0	20	1	1	4	0	5	4	0	2	0	0	0	6	2	0	0	0	0	1	1	0	8	2	0	8	0	0	0	0	0	0	4
RETT2_16S.MID44||IYAML6G02GJAD2	0	0	0	0	0	0	0	0	0	0	0	0	0	0	0	0	0	0	0	0	0	0	0	0	0	0	0	0	0	0	0	0	0	0	0	0	0	0	0	0	0	0	0	0	0	0	0	0	0
RETT2_16S.MID28||IYAML6G02GH0WP	1	1	1	2	0	0	0	0	0	0	0	0	0	0	0	5	0	0	0	0	0	0	0	0	0	0	0	0	0	0	0	0	0	0	0	0	0	1	0	0	0	0	0	1	0	0	0	0	0
RETT1_16S.MID85||IW183LC02GCBE3	0	0	0	0	0	0	0	0	0	0	0	0	0	0	0	0	0	0	0	0	0	0	0	0	0	0	0	0	0	0	1	0	0	0	1	2	0	0	0	0	0	0	2	0	0	0	0	0	0
RETT2_16S.MID122||IYAML6G02I7CJY	0	2	5	5	2	4	0	0	0	2	0	0	0	0	7	0	0	1	0	0	1	0	0	0	1	0	2	2	0	0	5	2	0	0	0	0	5	2	3	2	2	1	4	19	20	0	8	0	0
RETT2_16S.MID50||IYAML6G02HVWO6	0	0	0	0	0	0	0	0	0	0	0	0	0	0	0	0	0	0	0	0	0	0	0	0	0	0	0	0	0	0	0	0	0	0	0	0	0	0	0	0	0	0	0	0	0	0	0	0	0
RETT1_16S.MID106||IW183LC01CH3OP	7	1	6	2	1	0	0	0	1	1	5	6	0	1	5	7	0	6	5	4	6	3	7	0	0	0	1	0	0	1	0	0	0	1	0	4	1	2	4	7	21	5	3	1	0	0	5	0	1
RETT1_16S.MID58||IW183LC01BUVRS	0	5	1	4	1	1	0	0	0	5	0	0	0	4	0	0	3	9	1	0	0	3	11	0	0	0	17	0	0	0	0	0	1	0	2	0	4	4	0	3	10	3	0	2	0	6	1	0	0
RETT1_16S.MID121||IW183LC02HLYJC	0	4	2	31	2	1	0	0	0	0	0	0	0	1	0	0	0	2	0	0	0	0	0	0	5	13	0	3	1	0	1	3	10	0	5	0	9	9	11	5	7	0	1	0	6	0	0	1	0
RETT1_16S.MID16||IW183LC02FP5ZF	34	0	1	0	1	2	7	1	12	0	0	0	0	0	0	0	0	0	2	0	0	0	0	7	0	0	0	0	2	0	0	0	0	0	0	0	0	3	0	4	0	0	0	0	0	0	0	0	0
RETT1_16S.MID45||IW183LC02HTS8Y	0	3	0	0	0	0	0	0	0	0	0	0	0	0	0	0	0	0	0	0	0	7	0	0	0	0	0	0	0	0	0	0	0	0	0	0	0	0	0	0	0	0	0	0	2	0	0	0	0
RETT1_16S.MID13||IW183LC02IRRMM	5	0	0	0	0	0	2	0	0	0	0	0	0	0	0	0	0	0	0	0	0	0	0	0	0	0	0	0	0	0	0	0	0	0	0	0	0	0	0	0	0	0	0	0	0	0	0	0	0
RETT2_16S.MID14||IYAML6G01CLL2J	0	0	0	0	0	0	0	0	0	0	0	0	0	0	0	0	0	0	0	0	0	0	0	0	0	0	0	0	0	0	0	0	0	0	0	0	0	0	0	0	0	0	0	0	0	0	6	0	0
RETT2_16S.MID20||IYAML6G01AMVU2	0	0	0	0	0	0	0	0	0	0	0	0	0	0	0	0	0	0	0	0	0	0	0	0	0	0	0	0	0	0	0	0	0	0	1	0	0	0	0	0	0	0	1	0	0	0	0	0	0
RETT2_16S.MID122||IYAML6G02HAVWO	0	0	0	0	0	0	0	0	0	0	0	0	0	0	0	0	0	0	0	0	0	0	0	0	0	0	0	0	0	0	0	0	0	0	0	0	0	0	0	0	0	0	0	3	0	0	0	0	0
RETT1_16S.MID61||IW183LC01CVWIA	0	0	0	0	0	0	0	0	0	0	0	0	0	0	0	0	0	0	0	0	0	0	0	0	0	0	0	1	0	0	0	0	0	1	0	0	1	0	0	0	0	0	0	0	0	0	0	1	0
RETT1_16S.MID29||IW183LC02IGFCB	0	0	0	0	0	0	0	0	1	0	0	0	4	0	0	1	0	0	0	0	1	0	0	0	0	0	0	0	0	0	0	0	0	0	0	0	0	0	0	0	0	0	0	0	0	0	0	0	0
RETT2_16S.MID17||IYAML6G01ASC7J	13	0	0	0	11	0	5	2	3	0	1	0	0	1	0	0	0	0	0	0	0	0	0	3	0	0	0	0	0	8	0	0	0	0	0	0	0	0	0	3	0	5	0	0	0	0	0	0	0
RETT1_16S.MID122||IW183LC02JJ0E9	0	0	0	0	1	0	0	0	0	0	0	0	0	0	0	0	0	0	0	0	0	0	0	0	0	0	0	0	0	0	0	0	0	0	0	0	0	0	0	0	0	0	0	0	0	0	0	0	0
RETT1_16S.MID77||IW183LC01BE7U0	0	0	0	2	0	0	0	0	0	0	0	0	0	0	0	0	0	0	0	0	0	0	0	0	0	0	0	0	0	0	0	14	0	0	0	0	0	0	0	0	0	0	0	2	0	0	0	0	0
RETT2_16S.MID122||IYAML6G01B5Y5M	0	0	0	0	0	0	0	0	0	0	0	0	0	0	0	0	0	0	0	0	0	0	0	0	0	0	0	0	0	0	0	0	0	0	0	0	0	0	0	0	0	0	0	7	0	0	0	0	0
RETT2_16S.MID125||IYAML6G01DRPAG	0	0	0	0	0	0	0	0	0	0	0	0	0	0	0	0	0	0	0	0	0	0	0	0	0	0	0	0	0	0	0	0	0	0	0	0	0	0	0	0	0	0	0	0	6	0	0	0	0
RETT1_16S.MID92||IW183LC01ETGPE	0	0	0	0	0	0	0	0	0	0	0	0	0	0	0	0	0	0	0	0	0	0	0	1	0	0	0	0	0	0	0	0	0	0	0	0	0	1	0	0	0	0	0	0	0	0	0	0	0
RETT1_16S.MID33||IW183LC01CLGX3	0	0	0	0	0	0	0	0	0	0	0	0	0	0	0	0	2	0	0	0	0	0	0	0	0	0	0	0	0	0	0	0	0	0	0	0	0	0	0	0	0	0	0	0	0	0	0	0	0
RETT1_16S.MID84||IW183LC01CDAQF	0	0	0	0	0	0	0	0	0	0	0	0	0	0	0	0	0	0	0	0	0	0	0	0	0	0	0	0	0	0	0	0	0	0	4	0	0	0	0	0	0	0	1	0	0	0	0	0	0
RETT2_16S.MID33||IYAML6G02G8LH0	1	2	4	2	0	4	0	0	0	2	0	0	0	0	0	0	0	0	0	0	0	1	0	0	0	0	0	1	0	0	0	1	1	0	0	0	2	0	4	0	0	0	0	3	1	1	0	1	0
RETT1_16S.MID92||IW183LC01BM6ED	0	0	0	0	0	0	0	0	0	0	0	0	0	0	0	0	0	0	0	0	0	0	0	0	0	0	0	0	0	0	0	0	0	0	0	4	0	7	0	0	0	0	2	0	2	0	0	0	0
RETT1_16S.MID55||IW183LC01D5ENO	0	4	0	0	1	0	0	0	0	2	0	0	0	1	0	0	0	1	0	0	0	1	0	0	16	10	0	2	0	0	0	0	1	3	4	0	0	0	1	0	0	4	0	0	0	2	0	0	0
RETT1_16S.MID44||IW183LC01A09ZZ	0	0	0	0	0	0	0	0	0	0	0	0	0	1	0	0	0	0	0	0	4	0	0	0	0	0	0	0	0	0	0	0	0	0	0	0	0	0	0	0	0	0	0	0	0	0	0	0	0
RETT2_16S.MID29||IYAML6G02IHEM0	0	0	0	1	0	0	0	0	0	0	0	0	0	0	0	0	0	0	0	0	0	0	0	0	0	0	0	0	0	0	0	0	0	0	1	0	0	0	0	0	0	0	0	0	0	0	0	0	0
RETT1_16S.MID122||IW183LC02IUU1U	0	0	0	0	1	0	1	0	0	0	0	0	0	0	0	0	0	0	0	0	0	0	0	0	0	0	0	10	4	0	0	0	0	1	0	0	1	0	1	0	0	0	1	0	2	0	0	0	0
RETT2_16S.MID55||IYAML6G01CWDWW	0	0	0	0	0	0	0	0	0	0	0	0	0	0	0	0	0	0	0	0	0	0	0	0	0	0	0	0	0	0	0	0	0	0	0	0	0	0	0	0	0	0	0	0	0	0	0	0	0
RETT2_16S.MID58||IYAML6G01BNKTK	0	0	0	0	0	0	0	0	0	0	1	0	0	0	0	0	0	0	0	3	0	0	0	0	0	0	0	0	0	0	0	0	0	0	0	0	1	1	0	0	0	0	0	0	0	0	0	0	0
RETT1_16S.MID29||IW183LC02GUMW7	1	0	0	0	3	0	0	5	0	0	0	0	0	0	1	10	0	0	0	0	2	0	0	0	0	0	0	0	0	1	0	0	0	0	0	0	0	0	0	1	0	0	0	0	0	0	0	0	0
RETT2_16S.MID29||IYAML6G02HTLZ9	0	0	0	0	0	0	0	0	0	0	0	0	0	0	0	0	0	0	0	0	0	0	0	0	0	0	0	0	0	0	0	0	0	0	0	0	0	0	0	0	0	0	0	0	0	0	0	0	0
RETT1_16S.MID125||IW183LC02IG4V2	0	1	0	0	0	1	0	0	0	0	0	0	0	0	0	0	0	0	0	0	0	0	0	0	0	0	0	0	0	0	0	0	0	0	0	0	0	0	0	0	0	0	0	0	0	0	0	0	0
RETT2_16S.MID121||IYAML6G01D1Z8T	0	0	3	0	2	1	0	0	0	0	0	0	0	0	0	0	0	0	1	0	0	0	0	0	0	0	0	1	1	0	1	5	0	0	0	0	4	0	0	2	0	0	16	8	1	0	0	0	0
RETT2_16S.MID147||IYAML6G01BCHXE	0	0	0	0	0	0	0	1	0	0	0	0	0	0	0	0	0	0	0	0	2	0	0	0	0	0	0	0	0	0	0	0	0	0	1	0	0	0	0	1	0	0	0	0	0	0	0	5	0
RETT2_16S.MID19||IYAML6G02FTV6L	0	0	0	0	0	0	0	0	0	0	0	0	0	0	0	0	0	0	0	0	0	0	0	0	0	0	0	0	0	0	0	0	0	0	0	0	0	0	0	0	0	0	0	0	0	0	0	0	0
RETT2_16S.MID61||IYAML6G02I9XMZ	0	2	0	0	5	0	0	0	0	0	0	0	0	0	0	0	0	0	0	0	0	0	0	0	0	0	3	0	0	0	0	0	0	0	0	0	0	0	0	0	0	0	4	0	4	0	0	0	0
RETT1_16S.MID24||IW183LC01DACOK	22	0	3	1	2	1	3	0	0	7	10	0	8	4	0	0	0	0	0	0	0	2	0	0	0	6	7	0	3	0	14	0	0	1	20	0	2	0	3	34	1	0	3	0	6	0	0	5	0
RETT2_16S.MID46||IYAML6G01DNLLG	0	0	0	0	0	0	0	0	0	0	0	0	0	0	0	0	0	0	0	0	0	0	0	0	0	0	0	0	0	0	0	0	0	0	0	0	0	0	0	0	0	0	0	1	1	0	1	0	0
RETT2_16S.MID42||IYAML6G02HHKZR	6	0	0	0	0	0	10	24	2	0	0	0	0	0	2	2	11	0	0	0	3	0	3	1	0	0	0	0	0	6	0	0	0	0	0	0	0	0	0	3	0	0	0	0	0	0	0	0	0
RETT2_16S.MID14||IYAML6G01EMUY9	0	0	0	0	0	0	0	0	0	0	0	0	0	0	0	0	0	0	0	0	0	0	0	0	0	0	0	0	0	0	0	0	0	0	0	0	0	0	0	0	0	0	0	0	0	0	4	0	0
RETT2_16S.MID121||IYAML6G02HG5UT	0	0	0	0	0	0	0	0	0	0	0	0	0	0	0	0	0	0	0	0	0	0	0	0	0	0	0	0	0	0	0	0	0	0	0	0	0	0	0	0	0	0	5	0	0	0	0	0	0
RETT2_16S.MID1||IYAML6G02G45ZE	0	0	0	0	0	0	0	0	0	0	0	0	0	0	0	0	3	0	0	0	0	0	0	0	0	0	0	0	0	0	0	0	0	0	0	0	0	0	0	3	0	0	0	0	0	0	0	0	0
RETT2_16S.MID14||IYAML6G01ECG4U	0	0	0	0	0	0	0	0	0	0	0	0	0	0	0	0	0	0	0	0	0	0	0	0	0	0	0	0	0	0	0	0	0	0	0	0	0	0	0	0	0	0	0	0	0	0	8	0	0
RETT2_16S.MID94||IYAML6G01D9QEF	0	0	2	2	1	2	0	0	0	0	0	0	0	0	0	0	0	0	0	0	0	0	0	0	0	0	0	1	0	0	0	0	0	0	0	0	0	0	2	0	0	1	0	0	1	1	0	0	0
RETT2_16S.MID94||IYAML6G02I8P09	0	0	0	0	0	0	0	0	0	0	0	0	0	0	0	0	0	0	0	0	0	0	0	0	0	0	1	0	0	0	0	1	0	0	0	0	0	0	0	0	0	0	0	1	0	0	0	0	0
RETT2_16S.MID1||IYAML6G02F1F9G	0	0	0	0	0	0	0	0	4	0	0	0	0	0	0	0	0	0	0	0	0	0	0	0	0	0	0	0	0	0	0	0	0	0	0	0	0	0	0	2	0	0	0	0	0	0	0	0	0
RETT2_16S.MID67||IYAML6G02GS3JG	0	0	0	0	0	0	0	0	0	0	0	0	0	0	0	0	0	0	0	0	0	0	0	0	0	0	0	0	0	0	0	0	0	0	0	0	0	0	0	0	0	0	0	0	0	0	0	0	0
RETT2_16S.MID1||IYAML6G01EESU7	0	0	0	0	0	0	0	0	0	0	0	0	0	0	0	0	0	0	0	0	0	0	0	0	0	0	0	0	0	0	0	0	0	0	0	0	0	0	0	5	0	0	0	0	0	0	0	0	0
RETT1_16S.MID17||IW183LC02GHGL5	0	0	0	0	0	0	0	0	0	2	0	0	12	0	0	0	0	0	0	0	0	0	0	0	0	0	0	5	0	0	0	0	0	0	0	0	0	0	2	1	0	0	0	0	0	0	0	0	0
RETT1_16S.MID121||IW183LC01CTGGO	0	0	0	2	0	0	0	0	0	0	0	0	0	0	0	0	0	0	0	0	0	0	0	0	0	0	0	0	0	0	0	0	0	1	0	0	0	0	0	0	0	0	0	2	5	0	0	0	0
RETT1_16S.MID122||IW183LC02HJGSB	0	0	12	3	24	1	0	0	0	0	0	0	1	0	0	0	0	5	0	2	0	1	0	0	0	0	0	1	0	0	16	0	0	0	0	0	8	2	1	0	4	0	32	26	4	0	0	0	0
RETT2_16S.MID1||IYAML6G01BSOH5	0	0	0	0	0	0	0	0	0	0	0	0	0	0	0	0	0	0	0	0	0	0	0	0	0	2	0	0	0	0	0	0	0	0	0	0	0	0	0	6	0	0	0	0	0	0	0	0	0
RETT2_16S.MID85||IYAML6G01DMB0I	0	0	0	0	0	0	0	0	0	0	0	0	0	0	0	0	0	0	0	0	0	0	0	0	0	0	0	0	0	0	0	0	0	0	0	0	0	0	0	0	0	0	0	3	1	0	0	0	0
RETT2_16S.MID28||IYAML6G02JSJT9	0	0	0	0	0	0	0	0	0	0	0	0	0	0	0	0	0	0	0	0	0	0	0	0	0	0	0	0	0	0	0	0	0	0	0	0	0	4	0	0	0	0	0	0	0	0	0	0	0
RETT1_16S.MID17||IW183LC01BJA1Y	0	0	0	0	0	0	0	0	1	5	0	0	0	0	0	0	0	0	0	0	0	0	0	0	0	0	0	0	0	0	0	0	0	0	0	0	0	0	2	0	0	0	0	0	0	0	0	0	0
RETT1_16S.MID28||IW183LC01CA2E4	0	0	0	0	0	0	0	0	0	0	0	0	0	0	2	0	0	0	0	0	0	0	0	0	0	1	0	0	0	0	0	0	0	0	0	0	0	0	0	0	0	0	0	0	0	0	0	0	0
RETT1_16S.MID71||IW183LC01BE8YZ	4	0	0	0	0	0	8	5	0	0	3	1	0	0	1	0	1	0	0	0	0	0	0	0	0	1	0	0	0	0	17	12	0	18	0	0	0	0	2	0	0	0	0	5	0	0	0	0	0
RETT2_16S.MID17||IYAML6G02GRVA6	0	0	0	1	0	0	0	1	0	0	0	1	0	0	0	0	0	0	0	0	0	0	0	0	0	0	0	0	0	0	0	0	0	0	0	1	0	0	0	0	0	0	0	0	0	0	0	0	0
RETT2_16S.MID29||IYAML6G02G2HVA	0	0	0	0	0	0	0	0	0	0	0	0	0	0	0	0	0	0	0	0	0	0	0	0	0	0	0	0	0	0	0	0	0	0	0	0	0	0	0	0	0	0	0	0	0	0	0	0	0
RETT2_16S.MID17||IYAML6G02JA6IM	0	0	0	0	0	0	0	0	0	0	0	0	0	0	0	0	0	0	0	0	0	0	0	0	0	0	0	0	0	0	0	0	0	0	0	0	0	0	0	0	0	0	0	0	0	0	0	0	0
RETT2_16S.MID67||IYAML6G01AXSSR	0	0	3	1	4	0	0	0	0	3	0	0	3	0	0	3	0	3	0	0	9	0	0	0	0	3	0	8	2	0	3	0	0	6	0	0	0	0	2	0	0	0	2	1	1	0	0	2	2
RETT2_16S.MID7||IYAML6G02GCNIN	5	2	1	7	1	0	0	0	0	4	0	1	0	1	0	4	0	4	0	3	0	2	0	0	0	4	0	1	1	0	0	0	9	0	0	0	5	0	3	0	0	0	1	0	6	4	0	5	2
RETT2_16S.MID17||IYAML6G01BKA5S	1	3	0	1	1	0	35	0	0	1	4	12	0	0	9	9	24	2	5	35	0	0	0	5	0	0	2	0	0	0	0	0	0	0	1	0	0	0	0	1	0	0	0	1	0	6	0	0	1
RETT2_16S.MID1||IYAML6G02IANPY	0	0	0	0	0	0	0	0	0	0	0	0	0	0	0	0	0	0	0	0	0	0	0	0	0	0	0	0	0	0	0	0	0	0	0	0	0	0	0	2	0	0	0	0	0	0	0	0	0
RETT1_16S.MID50||IW183LC02HL007	0	0	0	0	0	0	0	0	0	0	0	0	0	0	0	0	0	0	0	0	0	0	0	4	0	0	0	0	0	0	0	0	0	0	0	0	0	0	0	0	0	0	0	0	0	0	0	0	0
RETT1_16S.MID122||IW183LC01EN5CY	0	0	0	0	3	0	0	0	0	0	0	0	0	0	0	0	0	0	0	0	0	0	0	0	0	0	1	0	0	0	0	0	0	0	0	0	0	0	0	0	0	0	0	0	0	0	0	0	0
RETT2_16S.MID67||IYAML6G01DOVG0	0	0	0	0	0	0	0	0	0	0	0	0	0	0	0	0	0	0	0	0	0	0	0	0	0	0	0	3	1	0	0	0	0	0	0	0	0	0	0	0	0	0	0	0	0	0	0	0	0
RETT1_16S.MID13||IW183LC01C60EA	9	20	18	22	30	27	25	15	5	35	18	4	0	2	5	9	28	14	2	6	14	4	5	0	15	26	0	5	12	11	3	1	14	3	9	3	20	59	34	3	21	15	6	13	28	45	1	8	9
RETT2_16S.MID79||IYAML6G01BEYXG	0	0	0	0	0	0	0	0	0	0	0	0	0	0	0	0	0	0	0	0	0	0	0	0	0	0	0	1	0	0	0	0	0	0	0	0	0	0	0	0	0	0	0	0	0	0	0	0	0
RETT2_16S.MID125||IYAML6G01BJ6YR	0	0	0	0	0	0	0	0	0	0	0	0	0	0	0	0	0	0	0	0	0	0	0	0	0	0	0	0	0	0	0	0	0	0	0	0	0	0	0	0	0	0	0	0	5	0	0	0	0
RETT1_16S.MID33||IW183LC02F3ZUO	0	0	0	0	0	0	4	0	0	0	0	0	0	0	0	1	76	0	0	0	0	0	0	0	0	0	0	0	0	0	0	0	0	0	0	0	0	1	0	0	0	0	0	0	0	0	0	0	0
RETT2_16S.MID28||IYAML6G02I9DHX	19	2	57	33	14	6	55	19	7	45	0	7	0	3	26	4	26	4	15	8	11	1	1	0	0	26	15	8	2	1	0	3	8	1	0	4	26	25	8	6	5	12	17	11	13	8	2	5	0
RETT1_16S.MID106||IW183LC01ETE39	0	0	11	1	0	0	0	0	0	0	0	0	0	0	0	0	0	0	0	0	0	0	0	0	0	0	0	0	0	0	0	0	0	0	0	0	0	0	0	0	0	0	1	0	0	0	0	0	0
RETT1_16S.MID122||IW183LC01CSREE	0	0	0	0	2	0	0	0	0	0	0	0	0	0	0	0	0	0	0	0	0	0	0	0	0	0	0	0	0	1	0	0	0	0	0	0	0	0	0	0	0	0	0	0	0	0	0	0	0
RETT2_16S.MID84||IYAML6G01BIE4N	10	35	1	7	2	6	0	0	12	5	8	0	2	42	0	5	4	0	36	0	1	11	1	6	0	0	24	0	0	0	3	1	26	1	0	23	1	2	37	3	1	15	4	7	3	1	42	0	15
RETT1_16S.MID82||IW183LC01CXCUL	32	155	11	66	21	44	1	0	0	68	0	16	0	2	7	38	0	69	0	166	3	22	5	0	44	153	0	46	3	8	28	0	72	33	2	5	91	69	60	0	95	8	2	17	133	112	17	32	88
RETT2_16S.MID92||IYAML6G02JVVWU	1	0	1	1	2	0	0	0	0	0	0	0	0	0	0	0	0	0	0	0	0	0	0	0	0	0	0	1	1	0	3	0	0	0	0	0	0	0	0	0	0	0	0	0	1	0	0	0	0
RETT2_16S.MID33||IYAML6G01EHTP7	0	0	0	0	0	0	0	0	0	0	0	0	0	0	0	0	0	0	0	0	0	0	0	0	0	0	0	0	0	0	0	0	0	0	0	0	0	0	0	0	0	0	0	0	0	0	0	0	0
RETT2_16S.MID71||IYAML6G02HN45S	0	0	0	0	0	1	0	3	1	1	0	0	0	0	0	0	0	1	0	0	2	0	0	0	0	0	0	0	0	0	0	0	0	0	0	0	3	2	2	0	2	0	0	1	0	0	0	0	0
RETT1_16S.MID85||IW183LC01EH6OS	0	0	0	0	0	0	0	0	0	0	0	0	0	0	0	0	0	0	0	0	0	0	0	0	0	0	0	0	0	0	0	0	0	0	0	6	0	0	0	0	0	0	0	0	0	0	0	0	0
RETT1_16S.MID44||IW183LC01B68EW	5	0	1	2	0	0	0	0	0	2	0	2	2	1	1	2	1	1	1	0	33	1	1	1	0	0	4	0	0	0	0	0	0	0	0	2	5	9	0	1	1	0	2	0	1	2	0	0	0
RETT2_16S.MID94||IYAML6G02GN3WZ	0	18	24	12	28	7	0	0	1	15	1	0	0	15	0	23	0	0	17	0	0	1	0	1	13	25	30	7	1	0	0	0	6	5	6	0	12	0	27	0	0	0	16	8	6	2	9	6	23
RETT2_16S.MID16||IYAML6G01DWT2E	0	0	0	0	0	0	0	0	0	0	2	0	0	0	0	0	0	0	0	0	0	0	0	0	0	0	0	0	0	0	0	0	0	0	0	1	0	0	0	0	0	1	0	0	0	0	0	0	1
RETT2_16S.MID28||IYAML6G02H4FPM	1	0	1	1	0	0	0	2	0	1	0	0	0	1	0	0	0	1	0	0	0	0	0	0	0	0	2	0	0	0	0	0	0	0	0	0	0	1	1	0	0	0	0	0	0	0	0	0	0
RETT1_16S.MID45||IW183LC01DBKES	0	0	0	0	0	0	0	0	0	0	0	0	0	0	0	0	0	0	0	0	0	6	0	0	0	0	0	0	0	0	0	0	0	0	0	0	0	0	0	0	0	0	0	0	0	0	0	0	0
RETT2_16S.MID58||IYAML6G01A1A06	0	0	0	0	0	0	0	0	0	0	5	0	0	0	0	0	0	0	0	0	0	0	0	0	0	0	0	0	0	0	0	0	0	0	0	0	0	0	0	0	0	0	0	0	0	2	0	0	4
RETT2_16S.MID79||IYAML6G02FWNLN	0	0	0	0	4	0	0	0	0	1	5	1	0	0	0	0	0	2	1	0	1	1	0	0	16	3	0	5	0	0	17	0	1	24	1	0	1	0	1	16	3	8	1	1	1	0	3	0	0
RETT1_16S.MID33||IW183LC01BXMO7	1	1	1	1	0	13	0	0	2	5	2	1	2	2	0	2	35	6	2	1	8	3	2	4	0	0	10	0	0	0	0	1	2	0	14	3	0	4	4	1	0	1	1	0	0	3	1	0	2
RETT2_16S.MID20||IYAML6G01BR54A	0	0	3	1	0	0	2	0	0	0	0	0	0	0	0	0	0	0	0	0	0	0	0	0	0	0	0	0	0	0	0	0	0	0	0	0	0	0	0	0	0	0	0	0	0	0	0	0	0
RETT1_16S.MID94||IW183LC01DMYF2	0	1	0	0	2	0	0	0	0	0	0	0	0	1	0	0	0	0	0	0	0	0	0	0	3	1	1	0	0	0	1	0	1	1	1	0	0	1	3	0	7	4	0	1	2	0	0	0	0
RETT2_16S.MID7||IYAML6G02I7FLF	0	0	0	0	0	3	0	0	0	0	0	0	0	0	9	0	0	0	0	8	0	0	0	0	0	0	0	0	4	0	0	0	1	0	0	0	0	0	0	0	0	0	2	1	0	3	0	0	15
RETT1_16S.MID122||IW183LC01EHJ5E	0	0	0	0	4	0	0	0	0	0	0	0	0	1	0	0	0	0	0	0	0	0	0	0	0	0	0	0	0	0	0	0	0	0	0	0	0	0	0	0	0	0	0	0	0	0	0	0	0
RETT1_16S.MID105||IW183LC02IUFT9	0	152	0	0	0	0	0	0	0	0	0	0	0	0	0	0	0	0	0	0	0	0	0	0	0	0	0	0	0	0	0	0	0	0	0	0	0	0	0	0	0	0	0	0	0	0	0	0	0
RETT1_16S.MID33||IW183LC01CXVIW	0	0	0	0	0	0	0	0	0	0	0	0	0	0	0	0	2	0	0	0	0	0	0	0	0	0	0	0	0	0	0	0	0	0	0	0	0	0	0	0	0	0	0	0	0	0	0	0	0
RETT1_16S.MID29||IW183LC02GPEKA	0	0	0	0	0	0	0	0	0	0	0	0	0	0	0	3	0	0	0	0	0	0	0	0	0	0	0	0	0	0	0	0	0	0	0	0	0	1	0	0	0	0	0	0	0	0	0	0	0
RETT2_16S.MID29||IYAML6G01BBXYH	0	0	1	2	0	0	0	0	0	1	0	0	0	0	0	0	0	1	1	0	0	0	0	0	0	0	0	0	0	0	0	1	0	0	0	0	1	1	0	0	0	0	8	0	0	0	0	0	0
RETT1_16S.MID71||IW183LC02HQ18L	1	0	0	0	0	0	0	1	1	0	0	0	0	0	0	0	1	0	0	0	0	0	0	0	0	0	0	0	0	0	4	1	0	0	0	0	0	0	0	0	0	0	0	0	0	0	2	0	0
RETT1_16S.MID71||IW183LC01BT6AQ	0	6	3	0	0	0	0	0	0	0	0	0	0	0	0	0	0	0	0	0	0	0	0	0	0	0	0	0	0	0	9	0	0	0	0	0	5	0	0	0	0	0	0	0	10	0	0	0	0
RETT2_16S.MID1||IYAML6G01EO0JS	0	0	0	0	0	0	0	0	0	0	0	0	0	0	0	0	0	0	0	0	0	0	0	0	0	0	0	0	0	0	0	0	0	0	0	0	0	0	0	3	0	0	0	1	0	0	1	0	0
RETT2_16S.MID17||IYAML6G01BXGBI	0	0	0	0	2	0	0	5	0	2	0	2	0	0	1	5	1	4	0	0	0	0	0	0	0	0	0	0	0	0	0	0	0	0	0	0	0	1	0	0	0	0	1	0	0	0	0	0	0
RETT2_16S.MID1||IYAML6G01EOLHX	0	0	2	0	1	20	0	1	0	0	0	0	0	0	0	0	0	0	1	0	1	0	0	0	0	1	0	0	0	0	0	0	0	0	0	0	0	0	0	6	0	1	0	9	0	0	0	0	0
RETT2_16S.MID106||IYAML6G02IXTAA	0	0	0	0	0	0	0	0	0	1	0	0	0	0	0	0	0	0	0	0	0	0	0	0	0	0	0	0	0	0	0	0	0	0	0	0	0	0	0	0	0	1	0	0	0	0	0	0	0
RETT1_16S.MID125||IW183LC01EMGK9	0	0	0	0	0	1	1	0	0	1	0	0	0	0	0	0	0	0	0	0	0	0	0	0	0	0	0	0	0	0	0	0	0	0	0	0	1	0	0	0	0	0	0	0	0	0	0	1	0
RETT1_16S.MID33||IW183LC02GNVQI	0	0	6	1	0	1	0	0	0	8	0	0	0	0	4	0	4	3	0	0	2	0	0	0	0	1	0	0	0	0	0	0	0	0	0	0	4	3	1	0	0	3	3	0	0	3	0	1	0
RETT1_16S.MID17||IW183LC01AM35S	0	0	0	0	1	0	0	0	0	4	0	0	0	0	0	0	1	0	0	0	0	0	0	0	0	0	0	1	0	0	0	0	0	0	0	0	1	2	0	1	0	0	1	0	1	0	1	3	0
RETT1_16S.MID41||IW183LC01B6BEU	0	0	0	0	0	0	0	0	0	0	0	0	0	0	0	0	0	0	5	0	0	0	0	0	0	0	0	0	0	0	0	0	0	0	0	0	0	0	0	0	0	0	0	0	0	0	0	0	0
RETT2_16S.MID121||IYAML6G01ATM2L	0	0	0	2	0	0	0	0	0	3	0	0	0	0	0	0	0	0	0	0	0	0	0	0	0	0	0	0	0	0	0	0	4	0	0	0	1	3	0	0	0	0	10	0	1	0	0	0	0
RETT1_16S.MID91||IW183LC02ISZ9K	0	0	0	0	0	0	0	0	0	0	0	0	0	0	0	0	0	0	0	0	0	0	0	0	0	0	0	0	0	0	0	0	0	0	0	0	2	0	0	0	0	0	0	0	0	0	0	0	0
RETT2_16S.MID54||IYAML6G02GJIBA	0	1	1	0	1	0	0	0	0	0	0	0	0	0	0	0	0	1	0	0	0	2	0	0	0	0	0	0	0	0	4	0	0	0	0	0	0	1	2	0	0	0	2	0	5	0	0	6	0
RETT2_16S.MID106||IYAML6G01CPSVF	0	0	0	0	0	0	0	0	0	0	0	0	0	0	0	0	0	0	0	0	0	0	0	0	0	0	0	0	0	0	0	0	0	0	0	0	0	0	0	0	0	5	0	0	0	0	0	0	0
RETT1_16S.MID106||IW183LC02GL3KD	2	0	24	15	1	0	2	0	0	12	2	4	0	0	0	0	0	4	7	9	5	0	0	1	0	0	0	0	0	0	0	0	7	0	0	1	10	2	1	9	4	0	17	0	0	4	1	0	0
RETT1_16S.MID1||IW183LC02GQQTJ	9	0	0	0	1	0	10	1	0	0	0	0	0	1	0	1	0	0	0	0	0	0	0	0	0	0	0	0	0	0	0	0	0	0	0	0	0	0	0	0	0	2	0	0	0	0	0	0	0
RETT2_16S.MID46||IYAML6G01ALBNW	0	0	0	0	0	0	0	0	0	0	0	0	0	0	0	0	0	0	0	0	0	0	0	0	0	0	0	0	0	0	0	0	0	0	0	0	0	0	0	0	0	0	0	0	0	0	3	0	0
RETT1_16S.MID13||IW183LC01DBFYK	2	2	3	4	0	3	4	0	0	0	0	1	0	0	0	0	0	0	0	0	0	0	0	0	0	3	0	0	0	0	0	0	0	0	0	0	4	3	2	0	0	0	1	0	0	0	0	1	0
RETT1_16S.MID92||IW183LC02GD0B7	1	0	3	1	0	3	0	0	1	1	2	0	0	2	2	1	0	0	5	1	0	0	0	0	0	0	1	0	1	0	0	0	0	0	0	0	2	4	2	2	0	6	1	1	0	0	0	0	3
RETT1_16S.MID1||IW183LC02H5SY5	4	0	0	0	0	0	0	0	0	0	0	0	0	0	0	0	0	0	0	0	0	0	0	0	0	0	0	0	0	0	0	0	0	0	0	0	0	0	0	0	0	0	0	0	0	0	0	0	0
RETT1_16S.MID46||IW183LC02G1SE8	0	1	5	1	0	0	0	0	0	0	2	3	1	0	0	0	0	1	1	0	1	0	1	1	0	0	3	0	0	0	1	0	0	0	1	0	0	1	1	1	1	6	2	0	0	1	3	1	0
RETT2_16S.MID67||IYAML6G02FETEY	0	0	0	0	0	0	0	0	0	0	0	0	0	0	0	1	0	0	0	0	0	0	1	0	0	0	0	0	0	0	0	0	0	0	0	0	0	0	0	0	1	0	0	0	0	0	0	0	0
RETT1_16S.MID79||IW183LC02JXBYC	0	0	0	0	0	0	0	0	0	0	0	0	0	0	0	0	0	0	0	0	0	0	0	0	0	0	0	0	0	0	0	0	22	0	1	0	0	0	0	0	0	0	0	0	0	0	0	0	0
RETT2_16S.MID41||IYAML6G02GYIOI	0	0	0	0	0	0	0	0	0	0	0	0	0	0	0	0	0	0	0	0	0	0	0	1	0	0	0	0	0	0	0	0	0	0	0	0	0	0	0	0	0	0	0	0	2	0	0	0	0
RETT2_16S.MID7||IYAML6G01D15MI	0	0	0	0	0	0	0	0	0	0	0	0	0	0	0	0	0	0	0	0	0	0	0	0	1	0	0	0	0	0	0	0	0	0	0	0	0	0	0	0	0	0	0	0	0	0	0	0	0
RETT1_16S.MID94||IW183LC01AVJJO	0	0	0	0	0	0	0	0	0	0	0	0	0	2	0	0	0	0	0	0	0	0	0	0	0	1	0	0	0	0	0	0	0	1	0	0	1	0	1	0	1	0	0	1	0	0	0	0	0
RETT1_16S.MID92||IW183LC02G0WA3	6	1	1	14	9	0	3	5	0	4	0	0	0	0	0	2	1	0	5	0	0	2	0	0	0	0	0	1	1	0	3	2	21	1	0	3	9	15	7	0	0	0	37	0	5	0	0	0	0
RETT2_16S.MID125||IYAML6G02JKCNN	0	0	0	0	0	0	0	0	0	0	0	0	0	0	0	0	0	0	0	0	0	0	0	0	0	0	0	0	0	0	0	0	0	0	0	0	0	0	0	0	0	0	0	1	4	0	0	0	0
RETT2_16S.MID122||IYAML6G01CYI42	1	5	17	4	0	4	0	0	0	7	2	0	0	0	2	0	0	3	1	1	1	2	0	0	0	0	1	0	0	0	6	1	2	0	4	0	13	0	4	18	3	2	27	11	8	0	24	0	2
RETT2_16S.MID85||IYAML6G01BPQUF	0	0	0	0	0	0	0	0	0	0	0	0	0	0	0	0	0	2	0	0	0	0	0	0	0	0	0	0	0	0	0	0	0	0	0	0	0	0	0	0	0	1	0	0	0	0	0	1	0
RETT2_16S.MID14||IYAML6G01A1W0L	0	0	2	1	0	0	0	0	0	0	0	0	0	0	0	0	0	0	0	0	0	0	0	0	0	0	0	0	0	0	0	0	0	0	0	0	1	0	0	0	0	0	7	1	0	0	9	0	0
RETT1_16S.MID67||IW183LC02G0F34	0	0	0	0	0	1	0	0	0	4	0	0	0	1	0	1	0	3	2	0	0	0	2	0	0	0	0	0	2	0	0	0	0	0	1	6	2	1	0	0	0	0	1	0	1	7	0	0	2
RETT1_16S.MID14||IW183LC02JMJGM	1	8	17	14	2	7	0	5	0	0	1	0	3	3	0	0	0	0	0	0	0	0	0	0	0	22	31	0	74	0	1	0	0	3	0	0	3	0	18	0	14	16	0	3	0	0	3	17	5
RETT2_16S.MID7||IYAML6G01ANYY6	0	0	0	5	0	0	0	0	0	3	0	0	0	0	0	0	0	0	0	0	0	0	0	0	0	0	1	0	0	0	0	0	0	0	0	0	1	0	0	0	0	1	0	0	0	0	0	0	0
RETT1_16S.MID105||IW183LC02IC3JA	0	48	0	0	0	0	0	0	0	0	0	0	0	0	0	0	0	0	0	0	0	0	0	0	0	0	0	0	0	0	0	6	28	0	0	0	0	5	1	0	0	0	0	1	0	0	0	0	2
RETT2_16S.MID28||IYAML6G02IE79O	0	0	0	0	0	0	0	0	0	0	0	0	4	0	0	0	0	0	0	0	0	0	0	0	0	0	0	0	0	0	0	0	2	0	0	0	0	0	0	0	0	0	0	2	0	0	0	0	0
RETT2_16S.MID122||IYAML6G01DLTH3	0	0	0	0	0	0	0	1	0	0	0	0	0	0	0	0	0	0	0	0	0	1	0	0	0	0	0	1	0	0	0	0	0	0	0	0	0	0	0	0	0	0	0	5	0	0	0	0	0
RETT1_16S.MID20||IW183LC01ALPVB	0	1	0	0	0	0	0	6	0	0	1	5	0	0	1	0	2	0	0	1	5	0	0	0	0	0	0	0	0	4	2	0	0	0	0	0	1	7	0	7	0	0	3	1	0	0	1	0	0
RETT2_16S.MID54||IYAML6G01DTXBG	0	0	0	0	0	0	0	0	0	0	0	0	0	0	0	0	0	0	0	0	0	0	0	0	0	0	0	0	0	0	0	0	0	0	0	0	0	0	0	0	0	0	0	0	0	0	0	0	0
RETT1_16S.MID82||IW183LC02HONZA	0	0	0	0	0	0	0	0	0	0	0	0	0	0	0	0	0	0	0	0	0	0	0	0	0	0	0	0	0	0	0	0	0	10	0	0	0	0	0	0	0	0	0	0	0	0	1	0	0
RETT2_16S.MID13||IYAML6G01BDDB1	0	3	0	0	0	0	0	0	0	1	0	0	0	0	0	0	6	0	0	0	0	0	0	0	0	2	1	0	0	0	0	0	0	0	1	0	1	4	1	0	10	1	0	0	1	2	0	3	0
RETT1_16S.MID55||IW183LC01DZNA5	0	0	0	0	0	0	0	0	0	0	0	7	0	0	0	9	0	6	0	0	0	0	0	0	0	2	0	1	0	0	0	0	0	0	0	0	0	0	0	0	0	0	0	0	0	0	0	0	0
RETT1_16S.MID45||IW183LC01EYCRB	0	0	0	0	0	0	0	0	0	0	0	0	0	0	0	0	0	0	0	0	0	3	0	0	0	0	0	0	0	0	0	0	0	0	0	0	0	0	0	0	0	0	0	0	0	0	0	0	0
RETT2_16S.MID67||IYAML6G02ICNEG	0	0	0	0	0	0	0	0	0	0	0	0	0	0	0	0	0	0	0	0	0	0	0	0	0	0	0	0	0	0	0	0	0	0	0	0	0	0	0	0	0	0	0	0	0	1	0	0	0
RETT2_16S.MID125||IYAML6G01DHJ1Q	0	0	0	0	0	0	0	0	0	0	0	0	0	0	0	0	0	0	0	0	0	0	0	0	0	0	0	0	0	0	0	0	0	0	0	0	0	0	0	0	0	0	0	0	27	0	11	0	0
RETT2_16S.MID44||IYAML6G02IK5YE	0	0	0	0	0	0	0	0	0	0	0	1	1	0	0	0	0	0	0	0	0	0	0	0	0	0	0	0	0	0	0	0	0	0	0	0	0	0	0	0	0	0	0	0	0	0	0	0	0
RETT2_16S.MID54||IYAML6G02GLF99	0	0	0	2	0	0	0	0	1	3	0	2	0	0	0	0	4	0	0	2	1	0	0	0	0	0	0	4	0	0	0	0	0	0	0	0	0	1	1	0	5	0	1	0	0	0	1	0	0
RETT1_16S.MID122||IW183LC02IJFXM	0	1	1	1	1	0	0	0	0	1	1	0	0	0	0	0	0	0	1	0	0	0	0	0	0	2	0	0	0	0	0	0	3	1	0	0	0	0	2	0	0	0	0	0	0	0	0	0	1
RETT1_16S.MID71||IW183LC02INJSD	0	2	0	1	0	1	0	0	0	0	0	0	0	0	0	0	0	0	0	0	0	3	0	0	0	0	0	0	0	0	1	0	0	0	8	0	7	0	0	0	0	0	6	4	3	2	9	0	0
RETT2_16S.MID13||IYAML6G02I8NYY	0	0	0	0	0	0	0	0	0	0	0	0	0	0	0	0	0	0	0	0	0	0	0	0	0	0	0	0	0	0	0	0	0	0	0	0	0	0	0	0	0	0	0	0	0	1	0	0	0
RETT2_16S.MID14||IYAML6G01DVN48	0	0	0	0	0	0	0	0	0	0	0	0	0	0	0	0	0	0	0	0	0	0	0	0	0	0	0	0	0	0	0	0	0	0	0	0	0	0	0	0	0	0	0	0	0	0	2	0	0
RETT2_16S.MID122||IYAML6G02HC1A1	0	0	0	0	0	0	0	0	0	0	0	0	0	0	0	0	0	0	0	0	0	0	0	0	0	0	0	0	0	0	0	0	0	0	0	0	0	0	1	0	0	0	0	4	3	0	1	0	0
RETT1_16S.MID36||IW183LC01BTAVG	1	0	0	0	6	0	0	10	49	0	16	0	0	0	0	0	1	30	1	0	0	2	0	0	0	4	5	0	0	0	0	0	0	0	2	0	2	2	0	0	1	0	8	0	0	0	0	0	3
RETT1_16S.MID121||IW183LC02JKX7F	0	0	0	537	0	0	0	0	0	0	0	0	0	0	0	0	0	0	0	0	0	0	0	0	0	0	0	0	0	0	0	0	0	0	0	0	0	0	0	0	0	0	0	0	0	0	0	0	0
RETT1_16S.MID79||IW183LC02JXZ2G	0	5	0	0	0	0	0	0	0	0	0	0	0	0	0	0	0	0	0	0	0	0	0	0	0	0	0	0	0	0	0	0	7	0	0	0	0	0	0	0	0	0	0	1	0	0	0	0	1
RETT2_16S.MID29||IYAML6G02GJ7JH	0	0	0	0	0	0	0	0	0	0	0	0	0	0	0	0	0	0	0	0	0	0	0	0	0	0	0	0	0	0	0	0	0	0	0	0	0	0	0	0	0	0	0	0	0	0	0	0	0
RETT1_16S.MID45||IW183LC02IYVGD	0	0	0	0	2	0	0	0	0	0	0	0	0	0	0	0	0	0	0	0	0	7	0	0	0	0	0	0	0	0	0	0	0	0	0	0	0	0	2	0	0	0	0	2	5	0	0	0	0
RETT1_16S.MID94||IW183LC02GOO84	0	13	0	1	0	0	0	0	0	0	0	0	0	0	0	0	0	0	0	0	0	0	0	0	0	0	0	0	2	0	0	3	0	0	0	0	0	1	75	0	0	0	1	4	3	0	4	0	0
RETT1_16S.MID121||IW183LC01C1IVH	0	5	1	8	0	6	0	0	0	0	0	0	0	0	0	0	0	0	0	0	0	1	0	0	0	0	0	0	12	0	1	2	1	0	0	0	15	0	7	0	0	0	0	1	2	0	0	0	0
RETT2_16S.MID77||IYAML6G02HSO8U	3	9	3	2	8	1	0	0	9	6	5	5	2	5	0	5	0	6	9	5	13	6	18	1	0	0	9	0	0	1	3	0	3	2	9	1	0	2	11	3	12	15	8	2	5	2	2	5	0
RETT2_16S.MID58||IYAML6G01DRQJV	0	0	0	0	0	0	0	0	0	0	0	0	0	0	0	0	0	1	0	0	0	0	0	0	0	0	0	0	0	0	0	0	0	0	0	0	0	0	0	0	0	0	0	0	0	0	0	0	0
RETT1_16S.MID17||IW183LC02FX375	0	1	0	0	0	0	0	0	0	6	0	0	0	0	0	0	0	0	0	0	0	2	0	0	0	0	0	0	0	0	0	0	1	0	0	0	3	0	1	3	0	1	0	0	0	0	5	0	0
RETT2_16S.MID16||IYAML6G02GO5E1	10	52	46	36	12	73	134	0	24	32	17	10	15	28	22	35	8	37	32	56	57	23	16	12	0	0	16	0	4	0	19	11	16	5	0	30	37	34	10	55	57	69	97	50	20	42	98	9	46
RETT2_16S.MID67||IYAML6G01A1UDO	0	0	2	0	0	0	0	0	0	0	0	0	0	0	0	0	0	0	0	0	0	0	0	0	0	0	0	0	0	0	0	1	1	0	0	0	0	0	0	0	0	0	0	0	0	0	0	0	0
RETT2_16S.MID7||IYAML6G02G7H2R	9	0	4	25	6	2	24	8	1	23	4	1	0	2	8	0	3	4	7	4	7	0	0	0	0	10	3	2	1	0	2	0	2	1	0	0	9	7	6	4	2	1	11	3	2	9	0	4	0
RETT2_16S.MID1||IYAML6G02G0Y48	0	0	0	0	0	0	0	0	0	0	0	0	0	0	0	0	0	0	0	0	0	0	0	0	0	0	0	0	0	0	0	0	0	0	0	0	0	0	0	2	0	0	0	0	1	0	0	0	0
RETT1_16S.MID1||IW183LC02GN2HO	8	0	0	0	0	0	9	0	0	0	0	0	0	0	0	0	0	0	0	0	0	0	0	0	0	0	0	0	0	0	0	0	0	0	0	0	1	0	0	0	0	0	0	0	0	0	0	0	0
RETT1_16S.MID79||IW183LC02HINLB	0	0	0	0	0	1	5	1	0	0	0	0	0	0	0	0	2	0	0	0	0	0	0	0	0	0	0	0	0	1	0	0	1	0	0	0	1	1	0	0	0	0	0	0	0	0	0	0	0
RETT2_16S.MID85||IYAML6G01CMBAF	0	0	0	0	0	0	0	0	0	0	0	0	0	0	0	0	0	0	0	0	0	0	0	0	0	0	0	1	0	0	1	0	0	0	0	0	0	0	0	5	0	0	0	0	0	0	0	0	0
RETT2_16S.MID67||IYAML6G01EUFZC	0	4	1	2	4	1	0	2	0	0	2	1	0	0	0	1	0	0	0	1	0	0	3	0	68	0	0	1	1	0	0	1	2	25	2	1	1	1	0	19	16	2	2	2	2	0	1	0	0
RETT1_16S.MID92||IW183LC01D5262	0	0	0	0	0	0	0	0	0	0	0	0	0	0	0	0	0	0	0	0	0	0	0	0	0	0	0	0	0	0	0	0	0	0	0	1	1	51	0	0	0	0	0	4	6	0	0	0	0
RETT1_16S.MID105||IW183LC01BU8LJ	0	2	0	0	0	1	0	0	0	0	0	0	0	0	0	0	0	0	0	0	0	0	0	0	0	0	0	1	0	0	4	0	0	0	1	0	2	0	0	5	0	0	0	0	1	0	0	2	0
RETT2_16S.MID1||IYAML6G02GPY9O	0	0	1	3	0	1	0	0	0	2	0	0	0	0	0	0	0	0	0	0	0	0	0	0	0	0	0	0	0	0	0	0	0	0	0	0	0	0	0	7	0	0	0	0	0	0	0	0	0
RETT2_16S.MID7||IYAML6G01DG5VL	0	0	0	0	0	0	4	0	0	0	0	0	0	0	0	0	0	0	0	0	0	1	0	2	0	0	0	0	0	0	0	0	0	0	0	0	0	0	0	0	0	0	0	0	0	0	0	0	0
RETT1_16S.MID50||IW183LC01C1BE0	7	0	0	0	6	0	1	1	0	1	0	0	0	0	0	0	0	0	0	0	2	0	0	1	0	0	0	0	0	1	2	0	0	0	0	0	0	0	0	0	0	0	0	1	0	0	0	0	0
RETT1_16S.MID94||IW183LC02HVYMV	0	0	0	0	0	0	0	0	0	0	0	0	0	0	0	0	0	0	0	0	0	0	0	0	0	0	0	0	0	0	0	0	0	0	0	0	0	0	4	0	0	0	0	0	0	0	0	0	0
RETT2_16S.MID33||IYAML6G01B55JI	3	0	0	0	4	2	0	1	4	1	0	0	0	0	0	1	0	5	1	5	17	0	8	0	9	14	0	0	0	0	5	1	0	0	0	7	0	5	1	11	62	0	0	0	4	0	0	36	0
RETT2_16S.MID122||IYAML6G01B57CN	0	0	0	0	0	0	0	0	0	0	0	0	0	0	0	0	0	0	0	0	0	1	0	0	0	0	0	5	0	0	0	0	0	0	0	0	0	0	0	0	0	0	0	11	0	0	3	0	0
RETT1_16S.MID125||IW183LC01A7O5I	0	0	0	1	0	7	0	0	0	0	0	0	0	0	0	0	0	0	0	0	0	0	0	0	0	0	0	0	0	0	0	0	0	0	0	0	0	0	0	0	0	0	0	3	0	0	0	0	0
RETT2_16S.MID7||IYAML6G02HGCZM	0	0	0	0	1	0	0	0	0	0	0	0	0	0	0	0	0	0	0	0	0	0	0	0	0	0	0	0	0	0	0	0	0	0	0	0	0	0	0	0	0	0	0	1	0	0	0	0	0
RETT2_16S.MID106||IYAML6G01DYK65	5	0	0	0	1	0	0	0	0	0	1	1	0	0	0	0	0	0	0	0	0	0	0	0	0	0	0	0	0	0	0	0	0	0	0	0	0	0	0	1	0	7	0	0	0	2	0	0	0
RETT2_16S.MID46||IYAML6G01AGE7W	0	0	0	0	4	0	0	7	0	0	0	0	0	2	12	1	0	0	0	2	10	0	1	2	0	0	5	0	0	1	0	0	0	0	0	0	0	0	0	3	0	0	0	0	0	0	0	0	0
RETT2_16S.MID41||IYAML6G01D6LMS	0	0	0	0	0	0	0	0	0	0	0	0	0	0	0	0	0	0	0	0	0	0	0	0	0	0	0	0	0	0	0	0	0	0	0	0	0	0	0	0	0	0	0	0	0	0	0	0	0
RETT2_16S.MID121||IYAML6G01D7SSQ	4	0	8	14	2	1	4	3	2	3	0	0	0	2	0	0	0	0	4	2	3	0	0	0	0	0	2	3	0	0	0	1	0	0	0	2	2	2	0	2	0	0	10	3	2	0	0	1	0
RETT1_16S.MID28||IW183LC02GEEKL	0	8	0	0	0	0	0	0	0	0	0	0	0	0	3	0	0	0	0	0	0	0	0	0	0	0	0	0	0	0	0	0	0	0	0	0	0	0	0	0	0	0	0	0	0	0	0	0	0
RETT2_16S.MID42||IYAML6G02HL9D4	0	1	9	7	1	1	0	0	1	0	5	13	0	0	1	2	0	5	1	12	0	1	7	0	0	0	0	0	0	2	6	1	0	5	3	1	6	7	2	25	6	5	7	2	1	3	2	1	0
RETT2_16S.MID14||IYAML6G01BVMS2	0	0	0	0	0	2	0	0	0	0	0	0	0	0	0	0	0	0	0	0	0	0	0	0	0	0	0	0	0	0	0	2	0	0	0	0	2	0	0	0	0	0	0	5	9	0	8	0	0
RETT2_16S.MID55||IYAML6G02IP93A	0	1	3	0	1	0	0	0	0	2	6	0	0	0	0	0	0	2	1	0	0	0	0	0	0	1	0	0	0	0	0	0	0	0	3	0	1	4	0	5	0	0	1	0	0	1	5	1	1
RETT1_16S.MID54||IW183LC01AYD5D	0	5	2	3	3	3	0	0	0	3	0	1	1	0	0	0	0	2	2	4	0	0	4	0	21	0	0	2	1	0	3	1	0	0	7	0	0	3	10	5	32	0	6	1	0	0	2	3	0
RETT2_16S.MID121||IYAML6G01EO51D	0	0	0	0	0	0	0	0	0	0	0	0	0	0	0	0	0	0	0	0	0	0	0	0	0	0	0	0	0	0	0	1	0	0	0	0	0	0	0	0	0	0	4	0	0	0	0	0	0
RETT2_16S.MID125||IYAML6G01CHYZR	0	0	0	1	0	0	0	0	0	0	0	0	0	0	0	0	0	0	0	0	0	0	0	0	0	0	0	0	0	0	0	0	0	0	0	0	4	0	0	0	1	0	0	0	5	0	1	0	0
RETT2_16S.MID125||IYAML6G01BFOPX	0	0	0	0	0	0	0	0	0	2	0	0	1	0	0	0	0	0	0	0	0	2	0	0	0	0	4	0	0	0	0	0	0	0	1	0	0	0	0	0	0	0	0	0	4	0	0	1	0
RETT1_16S.MID91||IW183LC01CXT4N	0	1	0	0	0	0	0	0	0	1	0	0	0	0	0	0	0	1	0	0	0	1	0	0	0	0	0	3	0	0	0	0	0	0	0	0	3	2	6	0	0	0	0	1	1	0	2	0	0
RETT1_16S.MID14||IW183LC02IZP13	1	0	0	0	1	0	0	3	0	0	0	0	0	1	1	0	0	0	0	0	2	0	0	7	0	0	5	0	0	0	0	0	0	0	0	0	0	0	0	0	0	0	0	0	0	0	1	0	0
RETT2_16S.MID14||IYAML6G02F5O6F	0	0	1	0	0	0	0	0	0	0	0	0	0	0	0	0	0	0	0	0	0	0	0	0	0	0	0	0	0	0	0	0	0	0	0	0	0	0	0	0	0	0	0	2	0	0	2	0	0
RETT1_16S.MID7||IW183LC02F6M1U	0	0	0	0	0	0	0	0	0	0	0	0	0	0	0	0	1	0	0	0	0	0	0	0	0	0	0	0	0	23	0	0	0	0	0	1	0	0	0	0	0	0	0	0	0	0	0	0	6
RETT2_16S.MID16||IYAML6G01AXOVK	0	2	0	0	1	0	0	2	0	7	0	0	0	0	0	1	1	0	1	0	0	0	3	0	3	2	0	0	3	0	0	0	1	0	1	0	6	5	7	0	1	2	0	0	5	3	0	0	2
RETT2_16S.MID14||IYAML6G01DF6JE	0	0	0	0	0	0	0	0	0	0	0	0	0	0	0	0	0	0	0	0	0	0	0	0	0	0	0	0	0	0	0	0	0	0	0	0	0	0	0	0	0	0	0	0	0	0	10	0	0
RETT1_16S.MID36||IW183LC02JAIQZ	0	0	0	0	0	0	0	0	0	0	0	0	0	0	0	0	0	2	0	0	0	0	0	0	0	0	0	0	0	0	0	0	0	0	0	0	0	0	0	0	0	0	0	0	0	0	0	0	0
RETT2_16S.MID14||IYAML6G01CZM1V	0	0	0	0	0	0	0	0	0	0	0	0	0	0	0	0	0	0	0	0	0	0	0	0	0	0	0	0	0	0	0	0	0	0	0	0	0	0	0	0	0	0	0	1	3	0	4	0	0
RETT2_16S.MID105||IYAML6G02IWS92	0	0	0	0	0	0	0	0	1	0	0	0	0	0	0	0	6	0	0	0	0	1	0	0	11	5	0	0	0	0	1	0	0	0	0	0	0	10	2	0	6	0	0	0	0	2	1	0	0
RETT1_16S.MID79||IW183LC01EBDDX	0	0	0	0	0	0	0	0	0	0	0	0	0	0	0	0	0	0	0	0	0	0	0	0	0	0	0	0	0	0	0	0	3	0	0	1	0	0	0	0	0	0	0	0	0	0	0	0	0
RETT1_16S.MID77||IW183LC01BUWNF	0	6	0	5	0	0	0	0	0	0	0	0	0	0	0	0	0	0	0	0	0	0	0	0	0	0	0	0	1	0	0	1	0	0	0	2	5	0	4	0	0	0	0	0	0	0	0	0	0
RETT1_16S.MID122||IW183LC01CUL29	0	0	0	0	1	0	0	0	2	0	0	0	0	0	6	0	0	0	0	0	0	0	0	0	0	0	1	0	0	0	0	0	0	0	0	0	0	0	0	1	0	0	0	0	0	0	0	0	0
RETT1_16S.MID122||IW183LC02IB13L	1	0	0	0	14	0	2	6	0	9	0	1	0	1	8	8	4	6	0	0	4	0	0	3	0	1	0	0	0	0	1	0	0	0	0	0	0	0	5	1	0	1	0	0	0	0	0	1	1
RETT2_16S.MID67||IYAML6G02HUSSZ	0	0	0	0	0	0	0	0	0	0	0	0	0	0	0	0	0	0	0	0	0	0	0	0	0	0	0	0	0	0	0	0	0	0	0	0	0	0	0	0	0	0	0	0	0	0	0	0	0
RETT2_16S.MID122||IYAML6G02F521E	0	0	0	0	0	0	0	0	0	0	0	0	0	0	0	0	0	0	0	0	1	0	0	0	0	0	0	0	0	0	0	0	0	0	0	0	0	0	0	0	0	0	0	3	5	0	0	0	0
RETT2_16S.MID28||IYAML6G01AKLSQ	0	0	0	0	0	0	0	0	0	1	0	0	0	0	0	0	0	0	1	0	0	0	0	0	0	0	0	0	0	0	0	0	0	0	0	0	1	1	0	0	0	0	0	0	1	0	0	0	0
RETT2_16S.MID91||IYAML6G01EW7R9	0	1	0	0	0	0	0	0	0	0	0	0	0	0	0	0	0	0	0	0	0	1	0	0	0	0	0	0	0	0	0	0	0	0	0	0	2	0	0	0	0	0	0	0	1	0	0	0	0
RETT2_16S.MID19||IYAML6G02I40GG	0	0	0	0	0	0	0	0	0	0	0	0	0	0	0	0	0	0	0	0	0	0	0	0	0	0	0	0	0	0	0	0	0	0	0	0	0	0	0	0	0	0	0	0	0	0	0	0	0
RETT1_16S.MID125||IW183LC01DENAZ	0	1	0	7	1	6	0	0	0	4	0	0	0	0	0	0	0	0	0	0	0	0	0	0	7	5	0	3	0	0	0	0	0	0	0	0	3	0	1	0	0	0	7	3	0	1	0	0	0
RETT2_16S.MID1||IYAML6G02GTI25	0	0	12	8	0	0	0	0	0	0	0	0	0	0	0	0	0	0	0	0	0	0	0	0	0	0	0	0	0	0	0	0	0	0	0	0	0	0	0	19	3	0	1	0	1	0	4	0	0
RETT2_16S.MID67||IYAML6G01BAYWW	0	0	0	2	0	0	0	0	0	0	0	0	0	0	0	0	0	0	0	0	0	0	0	0	0	1	0	0	0	0	0	0	0	0	0	0	1	1	1	2	0	0	0	0	0	0	0	0	0
RETT2_16S.MID19||IYAML6G01CUB0P	0	0	1	0	0	1	0	0	0	1	0	0	1	0	0	0	2	0	0	0	0	0	0	1	0	0	1	0	0	0	0	0	0	0	1	0	0	1	1	0	0	0	0	0	0	0	0	0	0
RETT1_16S.MID33||IW183LC02GLN33	0	0	0	0	0	0	0	0	0	0	0	0	0	0	0	0	60	0	0	0	1	1	0	0	1	0	1	0	0	0	0	0	0	0	0	1	1	1	1	0	0	0	0	0	0	0	0	0	1
RETT2_16S.MID46||IYAML6G01AQGTO	0	3	3	4	0	0	0	0	1	7	0	0	0	0	3	0	0	1	1	0	0	0	0	0	0	0	1	0	0	0	0	2	1	0	3	0	16	0	0	3	3	2	9	1	0	1	25	0	3
RETT2_16S.MID125||IYAML6G01AX3ET	0	0	0	0	0	0	0	0	0	0	0	0	0	0	0	0	0	0	0	0	0	0	0	0	0	0	0	0	0	0	0	0	0	0	0	0	0	0	0	0	0	0	0	0	3	0	0	0	0
RETT2_16S.MID28||IYAML6G02FTPRW	0	0	0	0	0	0	0	0	0	0	0	0	0	0	0	0	0	0	0	0	0	0	0	0	0	0	0	0	0	0	0	0	0	0	0	0	0	0	0	0	0	0	0	0	0	0	0	0	0
RETT2_16S.MID106||IYAML6G02JRM45	0	0	2	0	2	0	1	0	0	2	0	0	0	0	3	0	0	0	0	0	0	0	0	0	0	0	1	0	0	0	0	0	1	0	2	0	0	0	0	0	0	3	0	0	0	0	0	0	0
RETT1_16S.MID106||IW183LC01BT6KZ	0	1	6	3	1	1	0	0	0	0	0	0	0	0	0	0	0	0	0	0	0	0	0	0	0	0	1	0	0	0	1	1	0	0	2	0	1	0	1	0	0	0	1	9	4	0	1	0	0
RETT2_16S.MID125||IYAML6G02HOYK9	0	0	0	0	0	0	0	0	0	0	0	0	0	0	0	0	0	0	0	0	0	0	0	0	0	0	0	0	0	0	0	0	0	0	0	0	0	0	0	0	0	0	0	0	3	0	0	0	0
RETT2_16S.MID92||IYAML6G01CVHZP	0	0	0	1	0	0	0	0	0	0	0	0	0	0	0	0	0	0	0	0	0	0	0	0	0	0	0	1	0	0	0	0	0	0	0	0	0	0	0	0	0	0	3	0	0	0	0	0	0
RETT2_16S.MID91||IYAML6G02IF401	0	0	2	2	2	0	0	0	0	0	0	0	0	0	0	0	0	0	0	0	0	0	3	0	8	2	3	0	0	0	0	0	2	3	0	0	0	1	2	0	1	0	0	0	0	0	0	2	0
RETT2_16S.MID125||IYAML6G01EUTCG	0	0	0	0	0	0	0	0	0	0	0	0	0	0	1	0	0	0	0	0	0	0	0	0	0	2	0	0	1	0	0	0	0	5	0	3	0	0	1	0	0	0	0	0	5	0	1	2	0
RETT2_16S.MID33||IYAML6G01CS0CF	0	0	3	0	0	0	0	0	0	0	0	0	0	0	0	0	0	0	0	0	0	0	0	0	0	2	2	0	0	0	0	0	0	0	0	1	0	6	3	0	0	0	0	4	0	1	1	1	0
RETT2_16S.MID122||IYAML6G02FU49D	0	0	0	0	0	0	0	0	0	0	0	0	0	0	0	0	0	0	0	0	0	0	0	0	0	0	0	0	0	0	0	5	0	0	0	0	0	0	0	0	0	0	2	2	0	0	0	0	0
RETT2_16S.MID125||IYAML6G01A7BYW	0	1	0	0	0	0	0	0	0	1	0	0	0	0	0	0	1	0	1	0	0	1	0	0	2	2	0	1	0	0	0	0	0	0	0	0	0	1	2	0	1	0	2	0	3	2	1	0	0
RETT2_16S.MID92||IYAML6G01CAKLW	0	0	0	0	0	0	0	0	0	0	0	0	0	0	0	0	0	0	0	0	0	0	0	0	0	0	0	0	0	0	0	0	0	0	0	0	1	0	0	4	0	0	0	0	1	0	2	0	0
RETT1_16S.MID54||IW183LC01CGZZ4	0	5	5	7	2	0	0	1	0	0	0	2	0	0	0	0	0	0	1	0	0	0	0	0	4	0	0	3	1	0	0	0	0	0	0	0	9	0	0	0	0	0	6	1	1	0	3	4	5
RETT2_16S.MID125||IYAML6G02FW6KI	0	0	0	0	0	0	0	0	0	0	0	0	0	0	0	0	0	0	0	0	0	0	0	0	0	0	0	0	0	0	1	0	0	0	0	0	0	0	0	0	0	0	0	0	7	0	0	0	0
RETT2_16S.MID122||IYAML6G01AJVUT	0	0	0	0	0	0	0	0	0	0	0	0	0	0	0	0	0	0	0	0	0	0	0	0	0	0	0	0	0	0	0	0	0	0	0	0	0	0	0	0	0	0	0	3	0	0	0	0	0
RETT2_16S.MID33||IYAML6G02HBM8J	0	0	2	5	0	0	0	1	0	4	0	0	0	0	0	2	1	0	5	0	0	0	0	0	0	0	4	0	0	0	0	0	1	0	0	0	0	0	0	3	0	0	0	3	1	4	5	0	1
RETT2_16S.MID106||IYAML6G01C0QLW	14	0	1	3	0	0	0	0	0	7	0	0	0	0	0	0	0	3	0	0	0	0	0	0	0	0	2	0	0	0	1	0	0	0	3	5	0	2	2	1	0	3	1	0	0	1	0	0	4
RETT2_16S.MID14||IYAML6G01BUX9L	0	0	0	0	0	0	0	0	0	0	0	0	0	0	0	0	0	0	0	0	0	0	0	0	0	0	0	0	0	0	0	0	0	0	0	0	0	0	0	0	0	0	0	0	0	0	7	0	0
RETT2_16S.MID71||IYAML6G01DDKI8	0	0	0	0	0	0	0	0	0	0	0	0	0	0	0	0	0	0	0	0	0	0	0	0	0	0	0	0	0	0	0	0	0	0	0	0	0	0	0	0	0	0	0	2	0	0	1	0	0
RETT2_16S.MID92||IYAML6G01BI4XV	0	0	3	9	0	2	0	0	0	1	1	0	0	0	2	0	0	0	0	0	0	0	0	0	0	5	2	0	0	0	6	0	0	0	1	0	0	0	0	2	0	0	5	22	0	0	5	0	0
RETT1_16S.MID105||IW183LC01B3BY8	0	5	0	0	0	0	0	0	0	0	0	0	0	0	0	0	0	0	0	0	0	0	0	0	0	0	0	0	0	0	0	0	0	0	0	0	0	0	0	0	0	0	0	0	0	0	0	0	0
RETT2_16S.MID46||IYAML6G02I89YM	0	0	0	0	0	0	0	0	0	0	0	0	0	0	0	0	0	0	0	0	0	0	0	0	0	0	0	0	0	0	0	0	0	0	0	0	0	0	0	0	0	0	0	0	0	0	0	0	0
RETT1_16S.MID16||IW183LC02IO3AE	0	0	0	0	0	0	0	0	3	0	0	0	0	0	0	0	1	0	0	0	0	0	0	0	0	0	0	0	0	0	0	0	0	0	1	0	0	0	0	0	0	0	0	0	0	0	0	0	0
RETT1_16S.MID17||IW183LC02ISP33	0	0	1	1	0	1	0	0	0	12	0	0	0	0	0	0	0	0	0	0	0	0	0	0	0	0	0	0	0	0	0	0	0	0	0	0	0	0	0	0	0	0	6	0	0	0	0	0	0
RETT2_16S.MID20||IYAML6G02HDGKX	0	0	0	0	0	0	0	0	0	0	0	0	0	0	0	0	0	0	0	0	0	0	0	0	0	0	0	0	0	0	0	0	0	0	0	0	0	0	0	0	0	0	0	0	0	0	0	0	0
RETT2_16S.MID1||IYAML6G02F3HBC	1	1	5	2	0	2	0	0	0	3	0	0	0	2	0	1	0	0	0	1	2	0	0	0	0	0	2	0	1	0	0	0	0	0	0	0	10	1	3	5	0	3	0	0	0	0	2	0	0
RETT2_16S.MID46||IYAML6G02FH94P	0	0	0	0	0	0	0	0	0	0	0	0	0	0	0	0	0	0	0	0	0	0	0	0	0	0	0	0	0	0	0	0	0	0	0	0	0	0	0	0	0	0	0	0	1	0	0	0	0
RETT1_16S.MID91||IW183LC02F4438	0	0	0	0	0	0	0	0	0	0	0	0	0	0	0	0	0	0	0	0	0	0	0	0	0	0	0	0	0	0	0	0	0	0	0	0	1	0	0	0	0	0	4	0	0	0	0	0	0
RETT2_16S.MID125||IYAML6G02IDBLQ	0	0	0	0	0	0	0	0	0	0	0	0	0	0	0	0	0	0	0	0	0	0	0	0	0	0	0	0	0	0	0	0	0	0	0	0	0	0	0	0	0	0	0	0	3	0	0	0	0
RETT1_16S.MID94||IW183LC02IN71B	0	0	0	0	0	0	0	0	0	0	0	0	0	0	0	0	0	0	0	0	0	0	0	0	0	0	0	0	0	0	0	0	0	0	0	0	0	0	4	0	0	0	0	0	0	0	0	0	0
RETT2_16S.MID36||IYAML6G01CIBWS	0	0	0	1	0	0	5	0	0	0	0	0	0	0	0	1	0	0	0	0	0	0	0	0	0	0	0	0	0	0	0	0	0	0	0	0	0	0	0	0	0	0	0	0	0	0	0	0	0
RETT2_16S.MID46||IYAML6G02GU5I6	0	0	0	0	0	0	0	0	0	0	0	0	0	0	0	0	0	0	0	0	0	0	0	0	0	0	0	0	0	0	0	0	0	0	0	0	0	0	0	0	0	0	0	0	0	0	0	0	0
RETT2_16S.MID46||IYAML6G01C52UY	0	1	0	0	2	0	0	0	0	0	0	0	0	0	0	0	0	1	0	0	0	0	0	0	0	0	0	0	0	0	0	0	0	0	0	2	1	0	0	0	0	0	0	0	2	0	1	0	0
RETT2_16S.MID55||IYAML6G02H5VI9	0	0	0	0	0	0	0	0	0	2	0	0	0	0	0	0	0	0	0	0	0	0	0	0	0	0	0	0	0	0	0	0	0	0	0	0	0	0	0	0	0	0	0	0	0	1	0	0	3
RETT2_16S.MID14||IYAML6G01AINIW	0	4	0	1	0	0	0	0	0	0	0	0	0	0	0	0	0	0	0	0	0	0	0	0	0	0	0	0	0	0	0	0	0	0	0	1	0	0	4	1	0	0	0	1	2	0	24	0	0
RETT1_16S.MID121||IW183LC01DWMTK	0	0	0	7	0	0	0	0	0	0	0	0	0	0	0	0	0	0	0	0	0	0	0	0	0	0	0	0	0	0	0	0	0	0	0	0	0	0	0	0	0	0	0	0	0	0	0	0	0
RETT2_16S.MID1||IYAML6G01DOW6Q	0	0	0	0	0	0	0	0	0	0	0	0	0	0	0	0	0	0	0	0	0	0	0	0	0	0	0	0	0	0	0	0	0	0	0	0	0	0	0	2	0	0	0	0	0	0	0	0	0
RETT2_16S.MID46||IYAML6G02F5PR9	2	6	5	2	0	1	0	0	0	1	0	0	0	0	0	0	0	0	0	0	0	1	0	0	0	3	0	1	0	0	3	0	1	3	1	7	3	4	1	0	0	2	0	0	11	0	1	5	1
RETT2_16S.MID14||IYAML6G02JPJD8	0	0	0	0	0	0	0	0	0	0	0	0	0	0	0	0	0	0	0	0	0	0	0	0	0	0	0	0	22	0	0	0	0	0	0	0	0	0	0	0	0	0	0	15	0	0	8	0	0
RETT1_16S.MID1||IW183LC01AI83Z	3	0	0	0	0	0	0	0	0	0	0	0	0	0	0	1	0	0	0	0	0	0	0	0	0	0	0	0	0	0	0	0	0	0	0	0	0	0	0	0	0	0	0	0	0	0	0	0	0
RETT1_16S.MID91||IW183LC01ENDIU	0	1	1	0	0	0	0	0	0	2	0	0	0	0	0	0	0	0	2	0	0	0	0	0	0	0	0	0	0	0	0	0	0	0	0	0	2	0	0	1	0	0	0	0	2	0	0	0	0
RETT1_16S.MID33||IW183LC02H345P	0	0	0	0	0	0	0	0	0	0	0	0	0	0	0	0	30	0	0	0	1	0	0	0	0	0	0	0	0	0	0	0	0	0	0	0	1	0	0	0	0	0	0	0	0	0	0	0	0
RETT2_16S.MID121||IYAML6G02G6EM4	0	0	9	3	0	0	2	1	2	0	0	0	0	0	0	0	0	0	1	0	0	0	0	0	0	0	0	0	0	0	0	1	0	0	0	0	2	0	0	0	0	0	6	2	2	0	1	0	0
RETT2_16S.MID1||IYAML6G01C6ESN	0	1	4	3	0	0	0	0	0	0	0	0	0	0	0	0	0	0	1	0	0	0	0	0	0	0	2	0	0	0	0	0	0	0	0	0	0	0	0	4	0	0	0	4	1	1	0	0	0
RETT1_16S.MID125||IW183LC02FIO44	0	0	1	1	1	4	0	0	0	0	0	0	0	0	0	1	0	1	1	1	0	2	1	0	0	0	0	0	0	0	0	0	3	0	1	1	0	1	0	0	0	0	0	4	1	0	0	0	1
RETT1_16S.MID54||IW183LC02INDRC	0	0	0	1	0	0	0	0	0	5	0	0	0	0	0	0	0	0	0	0	0	0	0	0	3	0	0	0	0	0	0	0	0	0	0	0	0	6	0	0	0	0	0	1	0	0	0	3	0
RETT1_16S.MID106||IW183LC01AG64E	0	0	1	0	0	0	0	0	0	0	0	0	0	0	0	0	0	0	0	3	0	0	0	0	0	0	0	0	0	0	0	0	0	0	0	0	0	0	0	0	0	0	0	0	0	0	0	0	0
RETT2_16S.MID122||IYAML6G02JMW9V	0	0	0	0	0	0	0	0	0	0	0	0	0	0	0	0	0	0	0	0	0	0	0	0	0	0	2	0	0	0	0	0	0	0	1	0	0	0	0	0	0	0	0	3	0	0	0	0	0
RETT1_16S.MID125||IW183LC01C8Q4T	0	0	0	0	0	4	0	0	0	0	0	0	0	0	0	0	0	0	0	0	0	0	0	0	0	0	0	0	0	0	0	0	0	0	0	0	0	0	0	0	0	0	0	0	0	0	0	0	0
RETT1_16S.MID106||IW183LC02IC9VK	0	0	3	0	0	0	0	0	0	0	0	0	0	0	0	0	0	0	0	0	0	0	0	0	16	0	0	0	1	0	0	0	1	0	0	1	2	0	2	0	6	0	2	0	3	0	2	0	0
RETT2_16S.MID54||IYAML6G01BF8UP	0	0	0	0	0	0	0	0	0	0	0	0	0	0	0	0	0	0	1	0	1	0	0	0	8	0	0	0	0	0	0	0	0	0	0	0	0	0	0	1	5	0	0	0	0	0	3	0	0
RETT1_16S.MID84||IW183LC01DJ4LU	1	0	0	0	0	0	3	0	0	0	0	0	0	0	0	0	0	0	0	0	0	0	0	0	0	0	1	0	0	0	0	1	0	0	1	0	0	0	0	0	0	0	0	0	0	0	0	0	0
RETT1_16S.MID79||IW183LC01DRKUC	0	3	0	0	0	0	0	0	0	0	0	0	0	0	0	0	0	0	0	0	0	0	0	0	0	0	0	0	0	0	0	0	4	0	0	0	0	5	0	0	0	0	0	0	0	0	0	0	0
RETT2_16S.MID122||IYAML6G02F0Z81	0	0	2	0	0	0	0	0	0	0	0	0	0	0	0	0	0	0	0	0	0	0	0	0	0	0	0	0	0	0	0	0	0	0	0	0	0	0	0	0	0	0	0	3	3	0	0	0	0
RETT1_16S.MID105||IW183LC01DHKTC	0	5	0	0	0	0	0	0	0	0	0	0	0	0	0	0	0	0	0	0	0	0	0	0	0	0	0	0	0	0	0	0	0	0	0	0	0	0	0	0	0	0	0	0	0	0	0	0	0
RETT1_16S.MID121||IW183LC01D52EH	0	0	50	60	1	0	0	0	0	0	0	0	0	0	0	0	0	0	0	0	0	0	0	0	0	0	0	0	0	0	0	0	0	0	0	0	1	0	1	0	0	0	0	0	0	0	0	0	0
RETT1_16S.MID92||IW183LC02ID5XD	0	0	0	0	0	0	0	0	0	0	0	0	0	0	0	0	0	0	0	0	0	0	0	0	4	1	0	0	0	0	0	0	0	0	0	0	0	9	0	0	0	0	0	0	0	0	0	0	0
RETT1_16S.MID41||IW183LC01BSAHI	0	0	0	0	0	0	0	0	0	0	0	0	0	0	0	0	0	0	2	1	1	2	0	0	0	0	0	0	0	0	0	0	0	0	0	0	0	0	0	0	0	0	0	1	0	0	0	0	0
RETT2_16S.MID121||IYAML6G01C57PQ	0	0	0	0	0	0	0	0	0	0	0	0	0	0	0	0	0	0	0	0	0	0	0	0	0	0	0	0	0	0	0	0	0	0	0	0	0	0	0	0	0	0	5	0	0	0	0	0	0
RETT2_16S.MID29||IYAML6G01CEN7G	0	0	1	0	0	0	0	4	0	2	0	0	0	0	0	0	0	0	5	0	0	0	0	0	0	0	0	0	0	0	0	0	0	0	0	0	0	0	0	5	0	0	4	0	0	0	0	0	0
RETT2_16S.MID7||IYAML6G01CJJLY	0	1	0	0	0	0	0	0	0	0	0	0	0	0	0	0	0	0	0	0	0	0	0	0	0	1	0	0	0	0	0	0	0	0	0	0	0	0	1	0	0	0	0	0	0	0	0	0	0
RETT2_16S.MID91||IYAML6G02GO9O5	0	0	0	0	0	0	0	0	0	0	0	0	0	0	0	0	0	0	0	1	0	0	0	0	0	1	0	0	0	0	0	0	0	0	0	0	1	0	0	0	5	1	0	0	0	0	0	0	0
RETT2_16S.MID1||IYAML6G01BQ2QO	0	0	0	0	0	0	0	0	0	0	0	0	0	0	0	0	0	0	0	0	0	0	0	0	0	0	0	0	0	0	0	0	0	0	0	0	0	0	0	2	0	0	0	1	0	0	1	0	0
RETT1_16S.MID92||IW183LC02JRAIS	2	15	3	4	12	46	0	0	0	7	30	0	0	2	0	1	1	12	0	0	0	1	0	0	11	16	7	2	0	0	5	1	5	0	2	4	27	80	21	3	2	1	7	6	6	0	12	6	10
RETT1_16S.MID1||IW183LC01CTI25	46	0	0	0	2	3	4	0	47	1	3	5	2	13	2	0	8	0	11	0	1	0	0	29	0	0	19	0	0	1	0	0	0	0	0	1	1	4	0	23	3	8	0	1	2	3	0	0	1
RETT1_16S.MID71||IW183LC01AQ44I	0	2	0	0	0	0	0	0	0	1	0	0	0	0	0	0	0	0	0	0	0	0	0	0	0	0	0	0	0	0	22	0	3	0	0	0	0	0	0	0	0	0	0	6	0	0	0	0	0
RETT2_16S.MID84||IYAML6G02JDZJ4	0	0	0	0	0	0	0	0	0	0	0	0	0	0	0	0	0	0	0	0	0	0	0	0	0	0	0	0	0	0	0	0	0	0	0	0	0	0	0	0	0	0	0	0	0	0	0	0	0
RETT2_16S.MID29||IYAML6G01ATDYS	0	0	0	0	0	0	0	0	0	0	0	0	0	0	0	0	0	0	0	0	0	0	0	0	0	0	0	0	0	0	0	0	0	0	0	0	0	0	0	0	0	0	0	0	0	0	0	0	0
RETT1_16S.MID13||IW183LC02GVOP7	0	0	0	0	0	0	2	0	0	0	0	0	0	0	0	0	0	0	0	0	0	0	0	0	0	0	0	0	0	0	0	0	0	0	0	0	0	0	0	0	0	0	0	0	0	0	0	0	0
RETT2_16S.MID122||IYAML6G01B8MWB	0	0	0	0	0	0	0	0	0	0	0	0	0	0	0	0	0	0	0	0	0	0	0	0	0	0	0	0	0	0	0	0	0	0	0	0	1	0	0	0	0	0	0	3	0	0	0	0	0
RETT1_16S.MID105||IW183LC02HQQ91	0	3	0	0	0	0	0	0	0	0	0	0	0	0	0	0	0	0	0	0	0	0	0	0	0	0	0	0	0	0	0	0	1	0	0	0	1	0	5	0	0	0	0	0	9	0	0	0	0
RETT2_16S.MID29||IYAML6G02ICV3I	0	0	1	1	4	13	0	0	6	0	5	0	0	2	0	0	0	0	6	0	0	0	0	0	0	1	0	0	0	0	0	1	5	0	0	0	3	0	8	0	0	0	4	0	1	0	0	0	0
RETT1_16S.MID79||IW183LC02GGK3X	0	2	0	0	1	0	0	0	0	0	0	0	0	0	0	0	0	0	0	0	0	0	0	0	0	0	0	0	0	0	0	0	1	0	0	1	0	0	0	0	0	0	0	0	0	0	0	0	0
RETT2_16S.MID106||IYAML6G02GXDQE	0	0	0	0	0	0	0	0	0	0	0	0	0	0	0	0	0	0	0	0	0	0	0	0	0	0	0	0	0	0	0	0	0	0	0	0	0	0	0	0	0	3	0	0	0	0	0	0	0
RETT1_16S.MID29||IW183LC01DNECZ	0	0	0	0	0	0	0	0	0	0	0	0	0	0	0	15	0	0	0	0	0	0	0	0	0	0	0	0	0	0	0	0	0	0	0	0	0	0	0	0	0	0	0	0	0	1	0	0	0
RETT2_16S.MID55||IYAML6G02FZL72	0	0	0	0	0	0	0	0	0	0	0	0	0	0	0	0	0	0	0	0	0	0	0	0	0	0	0	0	0	0	0	0	0	0	0	0	0	0	0	0	0	0	0	0	0	0	0	0	0
RETT2_16S.MID71||IYAML6G01AX8SC	0	1	12	0	0	2	0	0	0	3	2	0	0	0	0	0	0	4	4	0	6	0	0	0	0	0	0	1	0	0	1	1	0	0	1	0	13	1	2	18	2	0	4	7	3	0	4	0	0
RETT2_16S.MID106||IYAML6G01CH9CG	0	2	0	0	14	4	0	0	0	5	0	0	0	9	0	0	0	0	0	0	21	2	0	0	46	13	0	12	0	0	2	1	0	8	3	10	0	0	15	6	3	13	0	2	5	7	0	22	0
RETT2_16S.MID54||IYAML6G02IH4UZ	1	0	0	0	0	0	0	0	0	0	0	0	0	0	0	0	2	0	0	0	2	0	1	0	0	0	0	0	0	0	0	0	0	0	0	0	0	0	0	0	0	0	0	0	0	0	0	0	0
RETT2_16S.MID36||IYAML6G01ETHBX	0	0	0	0	0	0	0	0	0	0	0	0	0	0	0	9	0	0	0	3	0	0	0	0	0	0	0	0	0	0	0	0	0	0	0	0	0	0	0	0	0	0	0	0	0	0	0	0	0
RETT2_16S.MID77||IYAML6G02I3906	0	0	0	1	0	0	0	2	0	0	0	0	0	0	0	0	0	0	0	0	0	0	0	0	0	0	0	0	0	0	0	0	0	0	1	0	1	0	0	0	0	0	0	0	0	0	0	0	0
RETT2_16S.MID122||IYAML6G02G5MB7	0	0	0	0	0	0	0	0	0	0	0	0	0	0	0	0	0	0	0	0	0	0	0	0	0	0	0	0	0	0	0	0	0	0	0	0	0	0	0	0	0	0	0	2	0	0	0	0	0
RETT2_16S.MID61||IYAML6G01A77I3	0	0	0	0	0	0	0	0	0	0	0	0	0	0	0	0	0	0	0	0	0	0	0	0	0	0	0	0	0	0	0	0	0	0	0	0	0	0	0	0	0	0	0	0	0	0	0	0	0
RETT1_16S.MID122||IW183LC02GL0DW	0	1	1	0	2	1	0	0	0	2	0	0	0	0	0	0	0	0	0	0	0	0	0	0	1	0	0	0	0	0	0	0	0	0	0	0	0	1	0	0	1	0	0	1	1	0	0	0	0
RETT1_16S.MID71||IW183LC02JLHH1	0	0	0	0	0	0	0	0	0	0	0	0	0	0	0	0	0	0	0	0	0	0	0	0	0	0	0	0	0	0	2	0	0	0	0	0	0	0	0	0	0	0	0	1	0	0	0	0	0
RETT1_16S.MID125||IW183LC01DLOZC	0	0	0	0	0	3	1	0	0	0	0	0	0	0	0	1	0	0	0	2	0	0	0	0	0	0	0	0	0	0	0	0	0	0	0	0	0	0	0	0	0	0	0	0	0	0	0	0	0
RETT1_16S.MID71||IW183LC02HH64Z	0	0	5	3	0	0	0	0	0	0	0	0	0	0	0	0	0	0	0	0	0	0	0	0	0	0	0	0	0	0	10	1	0	0	0	0	3	0	1	1	1	0	1	1	3	0	6	0	0
RETT1_16S.MID58||IW183LC01EQYW3	0	0	0	1	0	2	0	0	0	0	0	0	0	0	0	0	0	0	1	0	0	0	0	0	0	0	1	0	0	0	0	0	0	0	0	0	0	0	2	0	0	0	0	0	0	0	0	0	0
RETT2_16S.MID106||IYAML6G02GIRTJ	3	0	0	1	1	0	0	1	0	0	3	0	0	0	0	0	0	1	0	0	0	0	0	0	8	4	0	2	1	2	0	0	0	8	0	0	1	0	0	0	0	3	1	0	3	0	0	3	0
RETT1_16S.MID121||IW183LC01EQQCO	0	0	0	7	0	0	0	0	0	0	0	0	0	0	0	0	0	0	0	0	0	0	0	0	0	0	0	0	0	0	0	0	0	0	0	0	0	0	0	0	0	0	0	0	0	0	0	0	0
RETT1_16S.MID67||IW183LC01EKKUW	0	0	0	0	0	0	0	0	0	0	0	0	0	0	0	0	0	0	0	0	0	0	0	0	0	0	0	0	1	0	0	2	0	0	0	0	0	0	0	0	0	0	0	1	0	0	0	0	0
RETT2_16S.MID36||IYAML6G01C416B	0	0	0	0	0	2	1	0	0	0	0	0	1	0	0	0	0	0	0	0	1	0	1	0	0	0	0	0	0	0	0	0	0	0	0	0	0	0	0	0	1	0	0	0	0	0	0	0	0
RETT2_16S.MID122||IYAML6G01AZ8YL	0	0	0	0	0	0	0	0	0	0	0	0	0	0	0	0	0	0	0	0	0	0	0	0	0	0	0	0	0	0	0	0	0	0	0	0	0	0	0	0	0	0	0	2	0	0	0	0	0
RETT2_16S.MID14||IYAML6G02HJXON	0	0	0	0	0	0	0	0	0	0	0	0	0	0	0	0	0	0	0	0	0	0	0	0	0	0	0	0	0	0	0	0	0	0	0	0	0	0	0	0	0	0	0	0	0	0	2	0	0
RETT1_16S.MID122||IW183LC02I6BLL	0	0	0	0	4	0	0	2	0	0	0	1	0	0	0	0	0	0	0	0	0	0	0	0	0	0	0	0	0	0	0	0	0	0	0	0	0	0	0	0	0	0	0	0	0	0	0	0	0
RETT2_16S.MID54||IYAML6G01CCIUZ	1	0	0	0	0	0	0	2	0	2	0	0	0	0	0	0	0	3	0	0	0	0	0	0	0	0	0	0	0	0	0	1	0	0	0	0	0	1	0	2	0	0	0	0	0	0	0	0	0
RETT1_16S.MID29||IW183LC02H1M49	0	0	0	0	0	0	0	0	0	0	0	23	0	1	0	48	0	25	0	10	0	0	0	4	0	0	0	0	0	0	0	0	0	0	0	0	0	0	0	0	0	0	0	0	0	0	0	0	7
RETT2_16S.MID105||IYAML6G01EAE3C	0	1	1	0	1	3	0	0	0	0	6	3	1	1	0	0	1	0	0	0	0	2	2	0	79	0	0	1	2	0	0	0	0	0	0	0	2	0	0	4	36	0	0	2	4	0	1	0	0
RETT2_16S.MID46||IYAML6G01D22J1	0	0	0	0	0	0	0	0	0	0	0	0	0	0	0	0	0	0	0	0	0	0	0	0	0	0	0	0	0	0	0	0	0	0	0	0	0	0	0	0	0	0	0	0	2	0	0	0	0
RETT1_16S.MID106||IW183LC01BWCAH	0	2	25	5	0	0	0	0	0	0	0	0	0	0	0	0	0	0	0	0	0	0	0	0	0	0	0	0	0	0	0	0	0	0	0	0	0	0	0	0	0	0	0	0	0	0	0	0	0
RETT1_16S.MID122||IW183LC02IPALS	0	0	0	0	4	0	0	0	0	0	0	0	0	0	0	0	0	0	0	0	0	0	0	0	0	0	0	0	0	0	0	0	0	0	0	0	0	0	0	0	0	0	0	0	0	0	0	0	0
RETT1_16S.MID122||IW183LC02GB4PG	0	0	0	0	1	0	1	11	0	0	0	0	0	0	3	0	0	0	0	0	2	0	4	5	0	0	1	0	0	4	0	0	0	0	0	0	0	0	0	1	0	0	0	0	0	0	0	0	0
RETT2_16S.MID1||IYAML6G01A96V6	12	0	0	2	0	2	0	0	0	0	0	1	2	3	0	1	0	0	0	0	0	0	0	0	0	3	0	1	1	0	0	0	1	0	0	0	1	1	2	2	0	4	0	1	9	1	0	0	1
RETT2_16S.MID14||IYAML6G02HPVS5	0	0	0	0	0	0	0	0	0	0	0	0	0	0	0	0	0	0	0	0	0	0	0	0	0	0	0	0	0	0	0	0	0	0	0	0	0	0	0	0	0	0	0	0	0	0	4	0	0
RETT1_16S.MID79||IW183LC02JVCX1	0	0	0	0	0	0	0	0	0	0	0	0	0	0	0	0	0	0	0	0	0	0	0	0	0	0	0	0	0	0	0	0	2	0	0	0	0	0	0	0	0	0	0	0	0	0	0	0	0
RETT1_16S.MID94||IW183LC02HBWWX	0	1	0	1	0	1	0	0	0	2	0	0	0	0	0	0	0	0	0	0	0	0	1	0	6	1	0	0	0	0	0	0	0	0	0	0	0	0	1	0	0	0	0	0	4	3	0	0	0
RETT1_16S.MID92||IW183LC02FNATO	0	0	0	0	0	0	0	0	0	1	0	0	0	0	0	0	0	0	0	0	0	0	0	0	0	0	0	0	0	0	0	0	0	0	0	1	0	3	0	0	0	0	0	0	1	0	0	0	0
RETT2_16S.MID94||IYAML6G02JANT7	0	0	0	0	2	1	0	1	1	0	1	0	0	0	0	0	0	2	0	0	1	0	0	0	7	2	0	1	0	2	1	0	0	0	2	0	0	0	0	11	15	0	1	1	0	0	0	13	0
RETT1_16S.MID24||IW183LC02F6WJP	3	1	20	7	0	2	8	0	9	19	0	2	0	13	3	0	1	6	17	9	6	0	2	0	0	0	8	0	1	1	0	1	0	0	0	5	3	1	1	5	1	2	9	1	2	12	2	0	0
RETT2_16S.MID67||IYAML6G02IZ6YL	0	0	0	0	0	0	0	0	0	0	0	0	0	0	0	0	0	0	0	0	0	0	0	0	0	0	0	0	0	0	0	0	0	0	0	0	0	0	0	0	0	0	0	0	0	0	0	0	0
RETT1_16S.MID84||IW183LC02FJCBZ	0	0	0	0	0	0	0	0	0	0	0	0	0	0	0	0	0	0	0	0	0	0	0	0	0	1	0	0	0	0	0	0	0	0	1	0	0	0	0	0	0	0	0	0	0	0	0	0	0
RETT1_16S.MID44||IW183LC02H804D	0	0	0	0	0	1	0	0	0	0	0	0	0	2	0	0	0	0	0	0	8	1	0	0	6	0	0	0	0	0	0	0	0	1	2	0	0	0	0	1	0	2	0	0	2	1	0	5	0
RETT1_16S.MID54||IW183LC02FWPV4	0	0	0	0	0	0	0	0	0	0	0	0	0	0	0	0	0	0	0	0	0	0	0	0	2	0	0	0	0	0	0	0	1	0	0	0	0	0	0	0	0	0	0	0	1	0	0	0	0
RETT1_16S.MID44||IW183LC01CW40T	0	0	0	0	0	0	0	0	0	0	1	0	0	0	0	0	4	0	0	0	13	0	0	0	0	0	0	0	0	1	0	0	0	0	0	0	0	0	0	0	0	0	0	0	0	0	0	0	0
RETT1_16S.MID106||IW183LC02FIBOT	0	0	3	0	1	1	0	1	0	0	0	0	0	0	0	1	0	1	0	4	0	1	0	0	1	7	0	0	1	0	1	1	2	6	0	0	1	1	0	1	3	1	0	4	2	0	2	6	0
RETT2_16S.MID121||IYAML6G02FZ361	0	0	0	0	0	0	0	0	0	0	0	0	0	0	0	0	0	0	0	0	0	0	0	0	0	0	0	0	0	0	0	0	0	0	0	0	1	0	0	0	0	0	5	0	0	0	2	0	0
RETT2_16S.MID106||IYAML6G02F7T0W	0	0	0	0	0	0	0	0	0	0	0	0	0	0	0	0	0	0	0	0	0	0	0	0	0	0	0	0	0	0	0	0	0	0	0	0	0	0	0	0	0	2	0	0	0	0	0	0	0
RETT1_16S.MID1||IW183LC02H4E6M	25	0	1	0	9	0	5	3	14	0	4	2	0	0	1	0	6	0	1	0	0	0	0	11	0	0	5	2	0	1	0	0	0	0	0	0	0	3	1	25	5	4	0	0	0	1	0	0	1
RETT2_16S.MID147||IYAML6G02HRC3S	0	0	0	0	0	0	0	2	0	0	0	0	0	0	2	0	0	0	0	0	0	0	1	0	0	0	1	0	0	0	0	0	0	0	0	0	0	0	0	2	0	0	0	0	0	0	0	2	0
RETT1_16S.MID122||IW183LC02FHLKT	0	0	0	0	4	0	0	0	0	0	0	0	0	0	0	0	0	1	0	0	0	0	0	0	0	0	0	0	0	0	0	0	0	0	0	0	0	0	1	0	0	0	0	0	0	0	0	0	0
RETT2_16S.MID147||IYAML6G01EG220	0	0	1	0	1	3	0	0	0	0	0	0	0	0	0	0	0	0	0	0	0	2	0	0	0	0	0	2	3	0	0	0	0	0	0	0	0	2	0	0	0	0	0	3	0	0	0	6	0
RETT2_16S.MID79||IYAML6G02JXCYV	0	0	0	0	0	1	0	0	0	0	0	0	0	0	0	0	0	0	0	0	0	0	0	0	0	0	0	0	1	0	0	0	0	0	0	0	0	0	0	0	0	0	0	0	0	0	0	0	0
RETT2_16S.MID125||IYAML6G02F5ER6	0	0	0	0	0	0	0	0	0	0	0	0	0	0	0	0	0	0	0	0	0	0	0	0	0	0	0	0	0	0	0	0	0	0	0	0	0	0	0	0	0	0	0	0	3	0	0	0	0
RETT1_16S.MID24||IW183LC01DYIPL	0	0	0	0	0	0	0	0	0	0	0	0	0	4	0	0	0	0	0	0	0	0	0	0	0	0	0	0	0	0	0	0	0	0	0	0	0	0	0	0	0	0	0	0	0	0	0	0	0
RETT1_16S.MID22||IW183LC02GKM3H	2	1	0	0	1	0	0	0	1	4	0	3	3	0	0	0	0	3	6	0	0	0	4	0	0	0	2	0	0	0	0	0	1	0	6	1	0	0	6	0	0	2	11	1	3	1	0	0	0
RETT1_16S.MID50||IW183LC02JVRBQ	1	0	0	0	0	1	0	0	0	1	0	0	0	0	1	0	0	0	0	0	0	0	0	1	0	0	0	0	0	0	0	0	0	0	0	0	0	1	0	0	0	0	0	0	0	0	0	0	0
RETT2_16S.MID121||IYAML6G01COSWU	0	0	1	1	0	0	0	0	0	1	0	0	0	0	0	0	0	0	0	0	0	0	0	0	0	0	0	0	0	0	0	0	0	0	0	0	2	0	0	0	0	0	3	0	0	0	0	0	0
RETT2_16S.MID67||IYAML6G02JHPSJ	0	0	0	0	0	0	0	0	0	1	0	0	0	0	0	0	0	0	0	0	0	0	0	0	0	0	0	0	0	0	0	0	0	0	0	0	0	0	0	0	0	0	0	0	0	0	0	0	0
RETT2_16S.MID14||IYAML6G02FSTNN	0	0	2	1	0	1	0	0	0	0	0	0	0	0	0	0	0	0	0	0	0	0	0	0	0	0	1	0	1	0	0	0	0	0	2	0	6	1	0	0	0	0	0	0	0	0	4	2	0
RETT1_16S.MID61||IW183LC01DRFKK	0	0	0	0	0	0	0	0	0	0	0	0	0	0	0	0	0	0	0	0	0	0	0	0	0	0	0	7	0	0	0	0	0	0	0	0	0	0	0	0	0	0	0	0	0	0	0	0	0
RETT1_16S.MID54||IW183LC02GRAY8	0	0	1	0	0	0	0	0	0	0	0	0	0	0	0	0	0	0	0	0	0	0	0	0	1	0	0	0	0	0	0	0	0	2	0	0	0	0	0	0	0	0	0	0	0	0	0	0	0
RETT2_16S.MID29||IYAML6G02IY1U8	0	0	0	0	0	0	0	0	0	0	0	0	0	0	0	0	0	0	0	0	0	0	0	0	0	0	0	0	0	0	0	0	0	0	0	0	0	0	0	0	0	0	0	0	0	0	0	0	0
RETT2_16S.MID106||IYAML6G01BFK1D	0	0	0	0	0	0	0	0	0	0	0	0	0	0	0	0	0	0	1	1	0	0	0	0	0	0	0	0	0	0	0	0	0	0	0	0	0	1	0	0	0	2	0	0	0	0	0	0	1
RETT2_16S.MID94||IYAML6G01CIJKO	0	0	0	0	0	0	1	0	0	0	0	0	0	4	0	0	0	0	0	0	0	0	0	0	0	0	0	0	0	0	0	0	0	0	0	0	0	0	0	1	0	0	0	0	0	0	0	0	0
RETT2_16S.MID16||IYAML6G01A1QEG	0	0	0	0	0	0	5	0	0	0	0	0	0	0	2	2	0	0	0	50	0	0	0	0	0	0	0	0	1	0	0	0	0	1	0	1	0	0	0	0	0	1	0	0	0	0	0	0	25
RETT1_16S.MID121||IW183LC01CLMYN	0	0	0	4	0	0	0	0	0	0	0	0	0	0	0	0	0	0	0	0	0	0	0	0	0	0	0	0	0	0	0	0	0	0	0	0	0	0	0	0	0	0	0	0	0	0	0	0	0
RETT1_16S.MID45||IW183LC02I728A	0	0	0	0	0	0	0	0	0	0	0	0	0	0	0	0	0	0	0	0	0	2	0	0	0	0	0	0	0	0	0	0	0	0	1	0	0	0	0	0	0	0	0	0	0	0	0	0	0
RETT1_16S.MID61||IW183LC01ESPH8	0	0	0	1	0	0	0	0	0	0	0	0	0	0	0	0	0	0	0	0	0	0	0	0	0	0	0	70	0	0	0	0	0	0	0	0	0	0	0	0	0	0	0	1	0	0	0	0	0
RETT1_16S.MID121||IW183LC02HPMT2	0	0	0	2	0	1	0	0	0	0	0	0	0	0	0	0	0	0	2	0	0	0	0	0	0	0	0	0	0	0	0	0	0	0	0	0	0	0	0	0	0	0	0	0	0	1	0	0	0
RETT2_16S.MID121||IYAML6G02JOAOZ	0	0	0	0	0	0	0	0	0	0	0	0	0	0	0	0	0	0	0	0	0	0	0	0	0	0	0	0	0	0	0	0	0	0	0	0	1	0	0	0	0	0	1	0	1	0	0	0	0
RETT2_16S.MID46||IYAML6G02HRPKY	0	0	0	0	1	0	0	0	0	0	0	0	0	0	0	0	0	0	0	0	0	0	0	0	0	0	0	0	0	0	0	0	0	0	0	0	0	0	0	0	0	0	0	0	4	0	0	0	0
RETT2_16S.MID92||IYAML6G01CWPRS	0	0	0	0	0	0	0	0	0	2	0	0	0	0	0	0	0	0	0	0	0	0	0	0	0	0	0	0	0	0	0	0	0	0	2	0	0	0	0	0	0	0	0	0	0	0	0	0	0
RETT1_16S.MID29||IW183LC01D7QJ5	0	0	0	0	1	0	0	0	0	0	0	0	0	0	0	2	0	0	0	0	0	0	0	0	0	0	0	0	0	0	0	0	0	0	0	0	0	0	0	0	0	0	0	0	0	0	0	0	1
RETT2_16S.MID14||IYAML6G02ID41X	1	0	0	0	0	0	0	0	0	0	0	0	0	1	0	0	0	0	0	3	3	0	0	0	0	0	0	0	0	0	0	0	0	0	0	0	0	0	0	1	0	0	0	0	0	0	2	0	0
RETT2_16S.MID147||IYAML6G02GPA82	0	2	1	1	0	0	0	0	0	4	0	0	0	0	0	0	6	0	0	0	0	0	0	0	6	1	0	0	0	0	0	0	0	0	1	0	3	17	0	0	1	4	0	0	0	1	1	3	4
RETT2_16S.MID20||IYAML6G01BGUU7	0	0	0	0	0	0	0	0	0	0	0	0	0	0	0	0	0	0	0	0	0	0	0	0	0	0	0	0	0	0	0	0	0	0	0	0	0	0	0	0	0	0	0	0	0	0	0	0	0
RETT1_16S.MID121||IW183LC01BXLXE	0	0	5	1	0	0	0	2	0	0	0	0	0	0	0	0	0	0	0	0	0	2	0	0	2	0	0	1	0	0	25	5	0	0	0	0	1	0	0	2	3	0	0	2	4	0	0	0	0
RETT1_16S.MID33||IW183LC02GOU84	0	0	0	0	0	0	6	7	0	0	0	0	0	0	6	1	8	0	2	1	1	1	0	1	0	0	0	0	0	3	0	0	0	0	0	0	0	1	0	6	0	0	2	0	0	0	0	0	1
RETT2_16S.MID121||IYAML6G02GORZ6	0	0	0	0	0	0	0	0	0	0	0	0	0	0	0	0	0	0	0	0	0	1	0	0	0	0	0	0	0	0	0	0	0	0	0	0	1	0	0	0	0	0	16	0	1	0	0	0	0
RETT2_16S.MID147||IYAML6G01C14CT	0	0	3	0	1	1	0	1	1	0	0	0	0	0	1	0	0	0	0	0	2	0	0	0	1	0	0	0	0	0	1	2	0	1	0	0	0	0	0	0	0	0	0	2	0	0	5	6	0
RETT2_16S.MID14||IYAML6G01CTDBJ	0	0	0	0	0	0	0	0	0	0	0	0	0	0	0	0	0	0	0	0	0	0	0	0	0	0	0	0	0	0	0	0	0	0	0	0	0	0	0	0	0	0	0	0	0	0	10	0	0
RETT2_16S.MID122||IYAML6G02GRZ9N	0	0	0	0	0	0	0	0	0	0	0	0	0	0	0	0	0	0	0	0	0	1	0	0	0	0	0	0	0	0	0	0	0	0	0	0	0	0	0	0	0	0	0	2	0	0	0	0	0
RETT1_16S.MID85||IW183LC01BK0OE	0	0	0	0	0	0	0	0	0	0	0	0	0	0	0	0	0	0	0	0	0	0	0	0	0	0	0	0	0	0	0	0	0	0	0	4	0	12	0	0	0	0	1	1	0	0	0	0	0
RETT2_16S.MID55||IYAML6G01D09X5	0	0	0	0	0	0	0	0	0	0	0	0	0	0	0	0	0	0	0	0	0	0	0	0	0	0	0	0	0	0	0	0	0	0	0	0	0	0	0	0	0	0	0	0	0	0	0	0	0
RETT2_16S.MID1||IYAML6G01CHDBS	0	0	0	0	0	0	0	0	0	0	0	0	0	0	0	0	0	0	0	0	0	0	4	0	0	0	0	0	0	0	0	0	0	0	3	0	0	0	0	2	0	0	0	0	0	0	0	0	0
RETT1_16S.MID85||IW183LC01D5G41	0	0	0	0	0	0	0	0	0	0	0	0	0	0	0	0	0	0	0	0	0	0	0	0	0	0	0	0	0	0	0	0	0	0	0	1	0	0	0	0	0	0	0	0	1	0	1	0	0
RETT1_16S.MID41||IW183LC01EA6E1	0	0	0	0	0	0	0	0	0	0	0	0	0	0	0	0	0	0	3	0	0	0	0	0	0	0	0	0	0	0	0	0	0	0	0	0	0	0	0	0	0	0	0	0	0	0	0	0	0
RETT2_16S.MID55||IYAML6G02GQLA1	0	0	0	0	0	0	0	0	0	0	0	0	0	0	0	0	0	1	1	0	0	0	0	0	0	0	1	0	0	0	0	0	0	0	0	0	0	0	0	0	0	0	0	0	0	0	0	0	0
RETT2_16S.MID105||IYAML6G02HC8XV	0	0	0	0	0	0	0	0	0	0	0	0	0	0	0	0	0	0	0	0	0	0	0	0	0	0	0	0	0	0	0	0	0	0	0	0	0	0	0	0	2	0	0	0	0	0	0	0	0
RETT1_16S.MID105||IW183LC01D242C	0	11	10	0	1	7	0	0	0	0	0	0	0	0	0	0	0	0	12	0	0	2	0	0	0	0	0	6	4	0	3	0	11	7	3	0	0	3	7	0	0	7	15	0	21	7	0	15	0
RETT1_16S.MID79||IW183LC02GM04D	0	2	0	0	0	0	0	0	0	0	0	0	0	0	0	0	0	0	0	0	0	0	0	0	0	0	0	0	0	0	0	0	5	0	0	0	0	0	0	0	0	0	0	0	0	0	0	0	2
RETT1_16S.MID77||IW183LC02I3NRS	0	1	0	0	0	4	0	0	0	0	0	0	0	0	0	0	0	0	0	0	0	0	0	0	0	0	0	1	0	0	0	5	1	0	0	0	10	0	0	0	0	0	0	8	5	0	25	0	0
RETT2_16S.MID85||IYAML6G01CHZ13	0	3	0	0	4	0	0	0	0	0	0	0	0	1	0	1	0	0	0	0	0	0	0	0	0	1	0	0	0	0	0	0	0	0	0	0	0	0	0	0	0	0	1	1	1	0	0	7	3
RETT1_16S.MID44||IW183LC02HHNRW	1	0	0	0	0	0	23	0	9	0	3	2	0	5	2	3	4	4	5	5	33	0	0	6	0	0	6	0	0	0	0	0	0	0	0	0	0	3	0	0	1	6	0	0	0	1	0	0	1
RETT1_16S.MID13||IW183LC02F8K3C	0	0	0	0	0	0	2	0	0	0	0	0	0	0	0	0	0	0	0	0	0	0	0	0	0	0	0	0	0	0	0	0	0	0	0	0	0	0	0	0	0	0	0	0	0	0	0	0	0
RETT2_16S.MID29||IYAML6G01A5GCR	0	0	0	0	0	0	0	0	0	0	0	0	0	0	0	0	0	0	0	0	0	0	0	0	0	0	0	0	0	0	0	0	0	0	0	0	0	0	0	0	0	0	0	0	0	0	0	0	0
RETT2_16S.MID55||IYAML6G01BHZGE	0	0	0	0	0	0	0	0	0	0	0	0	0	0	0	0	0	0	0	0	0	0	0	0	0	0	0	0	0	0	0	0	0	0	0	0	0	1	0	0	0	0	0	0	0	0	0	0	0
RETT2_16S.MID61||IYAML6G02JRUI6	0	0	0	0	0	0	0	0	0	0	0	0	0	0	0	0	0	0	0	0	0	0	0	0	0	2	0	0	0	0	0	0	0	0	0	0	0	0	0	0	0	0	0	1	0	0	0	0	0
RETT2_16S.MID92||IYAML6G02F0DLP	0	0	0	0	0	0	0	0	0	0	0	0	0	0	0	0	0	0	0	0	0	0	0	0	0	0	0	1	0	0	0	0	0	0	0	0	0	0	0	0	0	0	0	1	1	0	0	0	0
RETT1_16S.MID58||IW183LC02IBMZ4	0	0	5	3	0	1	0	0	0	1	0	0	0	0	0	3	12	0	7	0	0	0	1	0	0	0	13	1	0	0	0	0	2	0	0	0	1	1	0	1	0	0	0	1	0	0	0	0	0
RETT1_16S.MID29||IW183LC02GNOWH	20	0	0	2	0	0	0	0	0	1	1	0	0	0	0	4	0	2	15	0	4	0	0	0	0	0	0	0	0	0	0	2	0	0	0	1	8	4	0	0	0	0	7	0	0	0	3	0	0
RETT2_16S.MID67||IYAML6G02IHNZA	0	0	0	0	0	0	0	0	0	0	0	0	0	0	0	0	0	0	0	0	0	0	0	0	0	0	0	0	0	0	0	0	0	0	0	0	0	0	0	0	0	0	0	0	0	0	0	0	0
RETT2_16S.MID125||IYAML6G02FTEDH	0	0	0	0	0	0	0	0	0	0	0	0	0	0	0	0	0	0	0	0	0	0	0	0	0	0	0	0	0	0	0	0	0	0	0	0	0	0	0	0	0	0	0	0	2	0	0	0	0
RETT1_16S.MID121||IW183LC01AF7XR	0	1	2	34	0	2	0	0	0	0	0	0	0	0	0	0	0	4	0	0	0	0	0	0	0	0	0	0	0	0	6	5	4	0	1	1	7	1	2	16	0	0	2	1	7	0	3	0	0
RETT2_16S.MID14||IYAML6G02I2J9M	0	0	1	1	0	0	0	0	0	0	0	0	0	0	0	0	0	0	0	0	0	0	0	0	0	0	0	0	0	0	0	0	0	0	0	0	0	0	0	0	0	0	0	0	0	0	2	0	0
RETT1_16S.MID36||IW183LC02IU4EB	0	0	0	8	0	0	0	0	0	0	0	0	0	0	0	0	0	2	0	0	0	0	0	0	0	0	0	0	0	0	0	0	0	0	0	0	0	0	0	0	0	0	0	0	0	0	0	0	0
RETT1_16S.MID67||IW183LC01DHRB5	0	1	1	1	1	1	2	0	0	0	0	0	0	0	0	0	0	0	0	0	0	0	0	0	0	1	2	0	2	0	1	0	0	0	0	0	0	0	4	0	0	0	0	0	0	0	1	1	0
RETT2_16S.MID105||IYAML6G02HT91Y	0	0	0	0	0	3	0	0	0	3	0	0	0	0	2	0	0	0	0	0	0	0	0	0	1	1	0	0	0	0	0	0	0	0	2	0	1	12	0	0	4	2	0	0	0	5	0	0	5
RETT1_16S.MID54||IW183LC01ENEFV	0	0	0	1	0	0	0	0	0	6	1	0	0	0	0	1	0	0	5	0	0	1	0	0	6	0	0	1	0	0	0	0	0	1	0	0	0	0	0	0	0	0	1	0	0	0	0	0	0
RETT2_16S.MID19||IYAML6G01C34RL	0	0	0	0	0	0	0	0	0	0	0	0	0	0	0	0	0	0	3	0	0	0	0	0	0	0	0	0	0	0	0	0	0	0	0	0	0	0	0	0	0	0	0	0	0	3	0	0	0
RETT1_16S.MID45||IW183LC02FUYGZ	0	0	0	0	0	0	0	0	0	0	0	0	0	0	0	0	0	0	0	0	0	2	0	0	0	0	0	0	0	0	0	0	0	0	0	0	0	0	0	0	0	0	0	0	0	0	0	0	0
RETT2_16S.MID16||IYAML6G02JGK0I	0	0	0	0	0	0	0	0	0	0	0	0	0	0	0	0	0	1	0	0	0	0	0	0	0	0	0	0	0	0	0	0	0	0	0	0	0	0	0	0	0	0	0	0	0	0	0	0	1
RETT2_16S.MID67||IYAML6G02JFN4N	0	0	0	0	0	0	0	0	0	0	0	0	0	0	0	0	0	0	0	0	0	0	0	0	0	0	0	0	0	0	0	0	0	0	0	0	0	0	0	0	0	0	0	0	0	0	0	0	0
RETT1_16S.MID91||IW183LC02HCISS	0	0	0	0	0	0	0	0	0	0	0	1	0	1	0	0	0	1	0	0	1	0	0	0	0	0	0	0	0	0	0	0	0	0	0	0	2	0	0	0	0	0	0	0	0	0	0	0	0
RETT1_16S.MID36||IW183LC02FPYM5	0	0	1	0	0	8	6	1	0	0	2	3	0	4	6	4	0	2	0	8	8	0	2	33	0	0	4	0	0	1	0	0	1	0	0	17	1	7	0	5	0	4	0	5	0	34	1	0	0
RETT1_16S.MID36||IW183LC01DJLC5	0	0	0	0	0	5	0	0	0	1	1	2	0	0	0	26	0	1	1	0	0	0	0	0	0	4	0	0	2	0	0	0	0	0	1	0	0	8	2	0	0	0	0	0	0	0	0	0	3
RETT1_16S.MID105||IW183LC01BTWCD	0	3	0	0	0	0	0	0	0	0	0	0	0	0	0	0	0	0	0	0	0	0	0	0	0	0	0	0	0	0	0	0	0	0	0	0	1	0	0	0	0	0	0	0	0	0	1	0	0
RETT1_16S.MID17||IW183LC01BUY55	0	1	0	2	0	0	0	0	0	2	0	0	0	0	0	0	0	0	0	0	0	0	0	0	0	2	0	0	0	0	0	0	1	1	0	0	0	0	1	0	0	0	0	0	2	0	2	0	0
RETT1_16S.MID105||IW183LC01C0AI6	0	1	0	0	0	0	0	0	0	0	0	0	0	0	0	0	0	0	0	0	0	0	0	0	0	0	0	0	0	0	0	0	0	0	0	0	0	0	0	0	0	0	0	0	0	0	0	0	1
RETT1_16S.MID16||IW183LC01CD6ZA	0	0	0	0	0	0	0	0	2	0	0	0	0	0	0	0	0	0	0	0	0	0	0	0	0	0	0	0	0	0	0	0	0	0	0	0	0	0	0	0	0	0	0	0	1	0	0	0	0
RETT2_16S.MID85||IYAML6G01D9JVT	0	0	0	0	0	0	0	0	0	0	0	0	0	0	0	0	0	0	0	0	0	0	0	0	0	0	0	0	0	0	0	0	0	0	0	0	0	0	0	0	0	0	0	0	1	0	0	0	0
RETT1_16S.MID13||IW183LC01BULPV	0	0	0	0	0	0	2	0	0	0	0	0	0	0	0	0	0	0	0	0	0	0	0	0	0	0	0	0	0	0	0	0	0	0	0	0	0	0	0	0	0	0	0	0	0	0	0	0	0
RETT1_16S.MID55||IW183LC01C38G5	0	0	0	0	0	0	0	0	0	0	0	0	0	0	0	0	0	0	0	0	0	0	0	0	0	2	0	0	0	0	0	0	0	0	0	0	0	0	0	0	0	0	0	0	0	0	0	0	0
RETT2_16S.MID14||IYAML6G01EE213	0	0	0	0	0	0	0	0	0	0	0	0	0	0	0	0	0	0	0	0	0	0	0	0	0	0	0	0	0	0	0	0	0	0	0	0	0	0	0	0	0	0	0	0	0	0	2	0	0
RETT1_16S.MID41||IW183LC01CWSXF	0	0	2	0	1	0	0	0	0	0	0	0	0	0	0	0	0	0	2	0	0	0	0	0	0	0	0	0	0	0	0	6	0	0	0	0	2	0	0	0	0	0	0	1	0	0	0	0	0
RETT1_16S.MID17||IW183LC02G033U	0	0	0	0	0	0	0	0	0	14	0	0	0	0	0	0	9	0	0	0	0	0	0	0	0	0	0	0	0	0	0	0	0	0	0	0	0	0	4	0	0	0	0	0	0	0	0	0	0
RETT1_16S.MID1||IW183LC01C6RP9	6	0	0	0	0	3	0	10	0	0	6	3	0	0	37	4	0	5	0	0	0	0	5	0	9	6	0	2	0	18	6	0	0	5	0	0	3	9	3	3	26	8	8	0	1	1	17	3	2
RETT2_16S.MID85||IYAML6G02J16Z1	0	1	6	3	0	3	0	0	0	3	0	0	0	0	0	0	0	0	0	0	0	0	0	0	8	4	0	7	0	0	4	0	1	0	0	2	2	0	3	0	0	0	9	2	0	0	0	0	0
RETT1_16S.MID19||IW183LC02IR1JH	0	0	0	0	0	0	0	0	0	0	2	0	0	0	0	0	0	0	0	0	0	0	0	0	0	0	0	0	0	0	0	0	0	0	0	0	0	0	0	0	0	0	0	0	0	0	0	0	0
RETT2_16S.MID121||IYAML6G01APV7P	0	0	0	0	0	0	0	0	0	0	0	0	0	0	0	0	0	0	0	0	0	0	0	0	1	0	0	0	0	0	0	0	0	0	0	0	6	0	0	1	0	0	28	2	5	0	2	0	0
RETT2_16S.MID85||IYAML6G01EP1DH	0	0	1	2	0	0	0	0	0	0	0	0	0	0	0	0	0	0	1	0	2	1	1	0	2	0	3	1	0	0	0	0	0	0	3	0	0	0	4	0	0	0	7	7	9	0	0	1	0
RETT1_16S.MID61||IW183LC02GB8Z8	0	0	0	0	0	0	0	0	0	0	0	0	0	0	0	0	0	0	0	0	0	0	0	0	0	0	0	1	1	0	0	0	0	0	0	0	0	0	0	0	0	0	0	0	0	0	0	0	0
RETT2_16S.MID67||IYAML6G02JYRBF	0	0	0	0	0	0	0	0	0	0	0	0	0	0	0	0	0	0	0	0	0	0	0	0	0	0	0	0	0	0	0	0	0	0	0	0	0	0	0	0	0	0	0	0	0	0	0	0	0
RETT2_16S.MID14||IYAML6G02G38BS	0	0	0	0	0	0	0	0	0	0	0	0	0	0	0	0	0	0	0	0	0	0	0	0	0	0	0	0	0	0	0	0	0	0	0	0	0	0	0	0	0	0	0	0	0	0	2	0	0
RETT2_16S.MID22||IYAML6G02JU0D3	1	0	0	0	0	26	0	0	2	0	0	4	0	0	1	0	6	0	0	0	0	0	0	0	0	0	0	0	0	0	0	0	0	0	0	1	0	1	0	2	0	2	0	1	0	0	0	0	0
RETT1_16S.MID77||IW183LC01D4KQE	0	0	0	0	0	0	0	0	0	0	0	0	0	0	0	0	0	0	0	0	0	0	0	0	0	0	0	0	9	0	0	3	0	0	0	0	0	0	7	0	0	0	0	2	0	0	3	0	0
RETT1_16S.MID122||IW183LC01BCA6Y	4	0	0	2	34	0	0	6	0	3	4	0	0	4	6	5	0	0	0	1	3	0	0	1	0	0	0	0	0	5	1	0	0	0	0	0	0	0	4	0	0	0	0	2	0	0	1	5	3
RETT1_16S.MID1||IW183LC01CTCI1	10	0	0	0	3	0	8	2	1	1	0	0	0	0	1	0	0	0	0	0	0	0	0	0	0	0	0	0	0	1	0	0	0	0	0	1	0	0	0	0	0	7	0	1	0	0	0	0	0
RETT1_16S.MID16||IW183LC02GPWEE	0	0	0	0	0	0	0	0	5	0	0	0	0	0	3	0	0	0	2	0	0	0	0	0	0	0	0	0	0	0	0	0	0	0	0	0	1	3	0	3	0	0	0	0	0	0	0	0	1
RETT2_16S.MID125||IYAML6G02H8E9U	0	0	0	0	0	0	0	0	0	0	0	0	0	0	0	0	0	0	0	0	0	0	0	0	0	0	0	0	0	0	0	0	0	0	0	0	0	0	0	0	0	0	2	0	1	0	2	0	0
RETT1_16S.MID33||IW183LC02H2HGT	0	0	0	1	0	0	1	0	1	0	0	0	0	0	2	0	1	1	0	0	0	0	0	0	3	0	0	0	0	1	0	0	0	0	0	0	0	0	0	0	0	0	1	0	0	0	0	0	0
RETT2_16S.MID46||IYAML6G02JFMCO	2	0	0	0	0	0	0	0	0	3	0	0	0	0	0	0	0	0	0	0	0	0	0	0	0	0	0	0	0	0	0	0	0	0	0	0	0	0	0	0	0	0	0	0	0	0	0	0	0
RETT1_16S.MID91||IW183LC01AWE4I	0	0	0	0	0	0	0	0	0	0	0	0	0	0	0	0	0	0	0	0	0	0	0	0	0	0	0	0	0	0	0	0	0	0	0	0	2	0	0	0	0	0	0	0	0	0	0	0	0
RETT2_16S.MID121||IYAML6G01DG7GM	11	0	0	3	0	0	0	0	0	0	0	0	0	0	0	1	0	2	12	0	2	0	0	0	0	0	0	0	0	0	0	0	5	0	0	0	1	0	0	0	0	0	12	1	0	0	0	0	0
RETT1_16S.MID121||IW183LC02IEYH2	0	0	0	2	0	0	0	0	0	0	0	0	0	0	0	0	2	0	0	0	0	0	0	0	0	1	0	0	0	0	0	0	0	0	2	0	1	0	0	0	1	0	0	0	2	0	0	0	1
RETT2_16S.MID46||IYAML6G02FN2L2	0	5	4	0	0	0	0	0	0	0	0	0	0	0	0	0	0	0	0	0	0	0	0	0	0	0	0	0	0	0	0	0	1	0	0	0	4	0	0	0	0	0	0	5	13	0	0	0	0
RETT2_16S.MID125||IYAML6G01BHX7X	0	0	0	0	0	5	0	0	0	0	0	0	0	0	0	0	0	0	0	0	0	0	0	0	0	0	0	1	0	0	0	1	0	0	0	0	0	0	0	0	0	0	0	0	13	0	1	0	0
RETT2_16S.MID125||IYAML6G01ENT3L	0	0	0	0	0	0	0	0	0	0	0	0	0	0	0	0	0	0	0	0	0	0	0	0	0	0	0	0	0	0	0	0	0	0	0	0	0	0	0	0	0	0	0	0	2	0	0	0	0
RETT2_16S.MID54||IYAML6G02HUEU2	0	0	0	0	0	0	0	0	0	0	0	0	0	0	0	0	0	0	1	0	0	0	0	0	0	0	0	0	0	0	0	0	0	0	0	0	0	0	0	0	0	0	1	0	0	0	0	0	0
RETT2_16S.MID91||IYAML6G01BAJV7	0	0	0	0	0	0	0	0	0	0	0	0	0	0	0	0	0	0	0	0	0	0	0	0	0	0	0	0	0	0	0	0	0	0	0	0	0	0	0	0	0	0	0	0	0	0	0	0	0
RETT2_16S.MID54||IYAML6G02IBYKS	13	7	3	9	2	166	1	8	0	0	4	3	1	0	2	0	11	0	0	0	0	0	0	4	0	3	1	5	4	1	1	0	0	0	0	0	1	14	1	13	12	61	0	25	1	0	0	0	0
RETT1_16S.MID42||IW183LC01DDOSL	0	0	0	0	1	0	0	0	0	1	0	0	0	0	0	1	0	2	0	2	0	0	0	0	0	0	0	0	0	3	1	0	0	0	0	0	0	3	3	0	0	2	0	0	0	2	0	3	2
RETT1_16S.MID91||IW183LC01C36AL	0	0	0	0	0	0	0	0	0	0	0	0	0	0	0	0	0	0	0	0	0	0	0	0	0	0	0	0	0	0	0	0	0	0	0	0	1	0	0	0	0	0	0	0	0	0	0	0	0
RETT1_16S.MID122||IW183LC02FZNWC	0	0	0	0	2	0	0	0	0	0	0	0	0	0	0	0	0	0	0	0	0	0	0	0	0	0	0	0	0	0	0	0	0	0	0	0	0	0	0	0	0	0	0	0	0	0	0	0	0
RETT1_16S.MID36||IW183LC02HFNRN	0	0	1	0	1	0	0	0	0	0	0	0	0	3	0	0	0	3	1	0	2	0	0	0	0	0	0	0	0	0	0	0	0	0	0	0	2	1	0	0	0	6	0	0	0	5	0	0	3
RETT2_16S.MID28||IYAML6G01CQEOO	0	0	0	0	0	0	0	0	0	0	0	0	0	0	0	10	0	0	0	0	0	0	0	0	0	0	0	0	0	0	0	0	0	0	0	0	0	0	0	0	0	0	0	0	0	6	0	0	0
RETT1_16S.MID33||IW183LC01EF6KO	0	0	0	0	0	0	0	0	0	0	0	0	0	0	0	0	7	0	0	0	0	0	0	0	0	0	0	0	0	0	0	0	0	0	0	0	0	0	0	0	0	0	0	0	0	0	0	0	0
RETT2_16S.MID94||IYAML6G01BUFN7	0	0	0	0	0	0	0	0	0	0	0	0	0	0	0	0	0	0	0	0	0	0	0	0	0	0	0	0	0	0	0	0	0	0	0	0	0	0	0	0	0	0	0	0	0	0	0	0	0
RETT2_16S.MID33||IYAML6G02JI5OA	1	13	10	9	4	0	9	2	0	0	0	0	0	1	0	1	0	0	0	1	0	0	2	0	18	28	0	3	14	0	1	0	8	8	0	5	3	0	20	2	26	7	1	4	20	2	0	1	1
RETT1_16S.MID122||IW183LC02F0XL1	0	0	0	0	5	0	0	0	0	0	0	0	0	0	0	0	0	0	0	0	0	0	0	0	0	0	0	0	0	0	0	0	0	0	0	0	0	0	0	0	0	0	0	0	0	0	0	0	0
RETT2_16S.MID14||IYAML6G02HE0EQ	0	0	2	0	0	0	0	0	0	1	0	0	0	0	0	2	0	0	0	0	0	0	0	2	0	0	0	0	0	0	0	0	0	0	0	1	1	0	1	0	3	0	0	5	0	0	10	0	0
RETT2_16S.MID1||IYAML6G01EFKLD	0	0	0	0	0	0	0	0	0	0	0	0	0	0	0	0	0	0	0	0	0	0	0	0	0	0	0	0	0	0	0	0	0	0	0	0	0	0	0	1	0	0	0	0	1	0	0	0	0
RETT2_16S.MID7||IYAML6G02G99IN	0	0	2	0	0	3	0	0	0	0	0	0	0	2	0	1	0	0	0	0	0	0	0	0	2	0	0	0	0	0	0	0	0	0	0	0	0	0	0	0	0	0	0	0	0	0	0	1	0
RETT1_16S.MID29||IW183LC01CD5B7	0	0	0	0	0	0	0	0	0	0	0	0	0	0	0	55	0	0	0	0	0	0	0	1	0	0	0	0	0	0	0	0	0	0	0	8	0	0	0	0	0	0	0	0	0	7	0	0	0
RETT1_16S.MID105||IW183LC01CACE4	0	13	0	0	1	0	0	0	1	0	0	0	0	2	0	0	0	0	0	0	0	2	1	0	0	0	0	0	0	0	0	0	0	0	0	0	1	0	1	0	0	0	0	1	5	0	11	0	4
RETT1_16S.MID29||IW183LC01EE5RA	0	0	5	0	0	0	0	0	0	0	0	0	0	0	0	23	0	0	2	0	0	0	0	0	0	0	10	0	1	0	0	0	0	0	0	0	0	0	0	0	0	2	0	0	0	0	0	0	4
RETT2_16S.MID29||IYAML6G01CVEFC	0	1	0	0	3	0	0	0	0	0	0	0	0	0	0	0	0	0	6	0	0	0	0	0	0	0	0	0	0	0	0	0	0	0	0	0	0	0	0	0	0	0	0	0	0	0	0	0	0
RETT2_16S.MID91||IYAML6G01EP2V5	0	0	2	3	0	0	0	0	0	0	0	0	0	0	0	0	0	0	0	0	0	0	0	0	0	2	4	0	25	0	1	0	0	3	0	0	0	0	0	0	0	2	0	1	0	0	1	9	0
RETT2_16S.MID122||IYAML6G01BB6LK	0	3	2	0	0	2	0	0	0	0	0	0	0	0	0	0	0	0	0	0	0	0	0	0	0	0	0	9	0	0	0	0	0	0	0	0	8	0	1	0	0	0	0	2	8	0	1	0	0
RETT2_16S.MID94||IYAML6G01BW8JP	0	0	0	1	0	0	0	0	0	0	0	0	0	0	0	0	0	0	1	0	0	0	0	0	0	0	0	0	0	0	0	0	0	0	0	0	0	0	1	0	0	0	0	0	0	0	0	0	0
RETT2_16S.MID14||IYAML6G02I9SAG	0	0	0	0	0	0	0	0	0	0	0	0	0	0	0	0	0	0	0	0	0	0	0	0	0	0	0	0	0	0	0	0	0	0	0	0	0	0	0	0	0	0	0	0	0	0	3	0	0
RETT1_16S.MID79||IW183LC02GNGRA	0	0	0	0	0	0	0	0	0	0	0	0	0	0	0	0	0	0	0	0	0	0	0	0	0	0	0	0	0	0	0	0	5	0	0	0	0	0	0	0	0	0	0	0	0	0	0	0	2
RETT2_16S.MID94||IYAML6G02IEKVB	0	10	0	8	6	4	0	2	0	13	1	2	0	0	17	0	0	7	0	0	0	0	1	0	14	14	0	7	0	0	1	0	4	6	0	0	10	4	18	0	4	0	1	10	2	3	0	10	5
RETT1_16S.MID91||IW183LC01EKOZD	0	3	0	0	0	0	0	0	0	0	0	0	0	0	0	0	0	0	0	0	0	0	0	0	0	0	0	0	0	0	0	0	0	0	0	0	27	0	0	0	0	0	0	0	0	0	0	0	0
RETT2_16S.MID106||IYAML6G02G95NZ	0	1	3	2	1	4	4	0	0	1	0	0	0	1	0	8	0	3	0	1	0	1	0	0	0	0	0	0	0	0	2	1	0	0	0	1	0	2	0	0	0	3	0	5	0	2	9	0	4
RETT1_16S.MID84||IW183LC01B9GF8	0	0	0	0	0	0	0	0	0	0	0	0	0	0	0	0	0	0	0	0	0	0	0	0	0	0	0	0	0	0	0	0	0	0	2	0	0	0	0	0	0	0	0	0	0	0	0	0	0
RETT1_16S.MID92||IW183LC01DEHHM	0	0	3	4	2	0	0	1	0	10	0	0	0	0	0	0	1	0	1	0	0	1	0	0	0	0	0	0	0	0	0	2	5	0	0	0	5	46	3	0	0	0	13	0	0	0	0	0	0
RETT1_16S.MID46||IW183LC02G0PA8	0	0	1	0	0	0	0	0	0	0	0	0	1	0	0	1	0	0	0	0	0	0	2	0	6	1	0	1	2	0	0	0	1	1	0	0	1	4	4	0	0	0	0	0	2	1	0	0	0
RETT2_16S.MID147||IYAML6G01EXSRS	0	1	0	0	0	3	0	2	0	0	0	0	1	1	0	0	0	0	0	0	0	0	0	0	0	0	1	0	5	0	1	0	0	0	0	0	1	0	0	0	0	0	0	0	0	0	1	2	2
RETT1_16S.MID46||IW183LC01BYHJW	0	1	3	1	9	0	0	0	2	1	1	0	1	0	0	1	0	4	1	0	13	7	13	0	0	0	1	4	1	0	0	0	0	0	2	4	0	2	6	0	0	0	5	1	8	0	4	0	0
RETT2_16S.MID7||IYAML6G02J1DMG	0	0	0	0	0	2	0	0	0	0	0	0	0	0	0	1	0	1	0	0	0	0	0	0	0	0	0	0	0	0	0	0	0	0	0	11	0	0	0	0	0	0	0	0	0	0	0	0	5
RETT1_16S.MID50||IW183LC01BT2M3	0	0	0	0	0	0	0	0	0	0	0	0	0	0	0	0	0	0	0	0	0	0	0	2	0	0	0	0	0	0	0	0	0	0	0	0	0	0	0	0	0	0	0	0	0	0	0	0	0
RETT2_16S.MID122||IYAML6G01B3Z31	0	0	0	0	0	0	0	0	0	0	0	0	0	0	0	0	0	0	0	0	0	0	0	0	0	0	0	0	0	0	0	0	0	0	0	0	0	0	0	0	0	0	0	2	0	0	0	0	0
RETT1_16S.MID44||IW183LC01DXCHL	0	0	0	0	0	0	0	0	0	0	0	0	0	0	0	0	0	0	0	0	2	0	0	0	0	0	0	0	0	0	0	0	0	0	0	0	0	0	0	0	0	0	0	0	0	0	0	0	0
RETT1_16S.MID121||IW183LC01AZ1DG	0	0	3	1	0	0	0	1	0	0	0	0	0	0	0	0	0	0	0	0	0	0	0	0	1	0	0	0	0	0	0	0	0	0	0	0	1	0	0	0	0	0	1	0	1	0	0	0	0
RETT1_16S.MID55||IW183LC02FRRQ6	0	0	0	0	0	0	0	0	0	0	0	0	1	0	0	0	0	0	0	0	0	0	0	0	0	2	0	0	0	0	0	0	0	0	0	0	0	0	0	0	1	0	0	0	0	0	0	0	0
RETT2_16S.MID122||IYAML6G02G7S31	0	0	1	2	0	0	0	0	0	0	0	0	0	0	0	0	0	0	0	0	0	0	0	0	0	1	0	3	0	0	0	1	3	0	2	0	0	0	1	0	1	0	2	2	0	0	0	0	0
RETT2_16S.MID58||IYAML6G01A80DA	37	0	1	0	1	8	0	0	4	1	3	1	0	2	0	1	1	0	4	0	0	0	1	20	0	0	0	0	0	1	0	0	1	0	1	1	0	3	0	2	0	1	0	0	0	0	0	0	3
RETT2_16S.MID14||IYAML6G01DJAK1	0	0	0	0	0	0	0	0	0	0	0	0	0	0	0	0	0	0	0	0	0	0	0	0	0	0	0	0	0	0	0	0	0	0	0	0	0	0	0	0	0	0	0	0	0	0	2	0	0
RETT1_16S.MID29||IW183LC02F1G3W	0	0	0	0	0	0	0	0	0	0	0	0	0	0	0	3	0	0	0	0	0	0	0	0	0	0	0	0	0	0	0	0	0	0	0	0	0	0	0	0	0	0	0	0	0	0	0	0	0
RETT2_16S.MID71||IYAML6G02F1KOC	0	0	0	0	0	0	0	0	0	0	0	0	0	0	0	0	0	0	0	0	0	0	0	0	0	0	0	0	0	0	0	0	0	0	0	0	0	0	0	0	0	0	0	0	0	0	0	0	0
RETT1_16S.MID85||IW183LC02JVH3P	0	0	7	6	1	0	3	0	5	1	0	0	0	3	1	0	1	0	6	0	2	0	0	0	0	0	3	0	0	0	0	0	4	0	0	4	6	2	0	0	1	3	5	0	0	6	0	0	0
RETT2_16S.MID84||IYAML6G02IWZRG	0	0	0	0	0	0	0	0	0	0	0	0	0	0	0	0	0	0	0	0	1	0	0	0	0	0	0	0	0	0	0	0	0	0	0	0	0	0	0	0	0	0	0	0	0	0	0	0	0
RETT2_16S.MID16||IYAML6G01AF0ET	0	13	4	11	1	0	0	0	0	1	0	1	0	0	0	1	0	0	0	1	0	1	0	0	2	17	0	1	0	0	1	0	6	6	0	0	13	0	10	0	0	0	0	2	5	0	1	1	16
RETT2_16S.MID147||IYAML6G02I6PUY	1	0	0	0	1	0	11	8	0	0	0	0	0	2	5	2	1	0	0	2	1	0	0	0	0	0	0	0	0	2	0	0	0	0	0	0	0	0	0	0	0	0	0	0	9	0	1	1	0
RETT1_16S.MID50||IW183LC02FO0R2	0	0	0	0	0	0	0	0	0	0	0	0	0	0	0	0	1	0	0	0	0	0	0	1	0	0	0	0	0	0	0	0	0	0	0	0	0	0	0	0	0	0	0	0	0	0	0	0	0
RETT2_16S.MID71||IYAML6G01B47E9	0	0	0	0	0	0	0	0	0	0	0	0	0	0	0	0	0	0	0	0	0	0	0	0	0	0	0	0	0	0	0	0	0	0	0	0	0	0	0	0	0	0	0	0	0	0	0	0	0
RETT1_16S.MID121||IW183LC02HU3MX	0	0	0	3	0	0	0	0	0	0	0	0	0	0	0	0	0	0	0	0	0	0	0	0	0	0	0	0	0	0	0	0	0	0	0	0	0	0	0	0	0	0	0	0	0	0	0	0	0
RETT1_16S.MID19||IW183LC02GT77V	1	4	6	13	0	6	0	0	0	0	3	0	1	9	0	0	0	0	1	0	0	0	0	0	0	0	6	0	3	0	0	0	0	0	0	0	1	0	4	0	4	19	0	0	0	0	7	0	2
RETT2_16S.MID147||IYAML6G01CKTMB	0	2	2	0	1	1	0	0	0	0	0	0	0	0	0	0	0	0	0	0	0	0	0	0	0	1	0	1	0	0	2	3	0	0	0	0	0	2	2	1	0	0	1	5	2	0	0	5	0
RETT2_16S.MID13||IYAML6G02G2M8W	74	4	12	13	18	28	0	0	11	31	24	18	2	10	13	21	44	16	33	19	3	2	17	17	0	0	22	0	1	6	6	6	14	0	56	21	24	47	20	66	7	38	25	8	13	16	21	3	18
RETT2_16S.MID125||IYAML6G02JJNSP	0	0	0	0	0	0	0	0	0	0	0	0	0	0	0	0	0	0	0	0	0	0	0	0	0	0	0	0	0	0	0	0	0	0	0	0	0	0	0	0	2	0	0	0	2	0	0	1	0
RETT2_16S.MID125||IYAML6G01B6K1G	0	0	3	1	0	1	0	0	0	0	0	0	0	0	0	0	0	0	1	0	0	0	0	0	10	0	0	0	2	0	11	0	0	0	0	0	0	0	7	4	6	0	1	0	27	0	2	0	0
RETT2_16S.MID121||IYAML6G02IMGNE	0	0	0	0	0	0	0	0	0	0	0	0	0	0	0	0	0	0	0	0	0	0	0	0	0	0	0	0	0	0	0	0	0	0	0	0	0	0	0	0	0	0	6	0	0	0	1	0	0
RETT2_16S.MID147||IYAML6G02ILXOB	0	0	0	0	0	0	0	0	0	2	0	0	0	0	0	0	1	0	0	0	0	0	0	0	0	0	0	0	0	0	0	0	0	0	0	0	0	0	0	0	0	0	1	0	0	0	0	2	0
RETT2_16S.MID50||IYAML6G01BGX1A	0	0	0	0	0	0	0	0	0	0	0	0	0	0	0	0	0	0	0	0	0	0	0	0	0	0	0	0	0	0	0	0	0	0	0	0	0	0	0	0	0	0	0	0	0	0	0	0	0
RETT1_16S.MID105||IW183LC01BHL9W	0	3	0	0	0	0	0	0	0	0	0	0	0	0	0	0	0	0	0	0	0	0	0	0	0	0	0	0	0	0	0	0	0	0	0	0	0	0	0	0	0	0	0	0	0	0	1	0	0
RETT2_16S.MID14||IYAML6G02HPLDY	3	0	18	5	8	2	1	1	4	5	0	4	0	3	4	1	1	26	8	0	2	0	0	0	0	0	0	0	0	0	0	0	0	0	0	2	4	8	1	0	15	14	6	3	1	7	6	2	30
RETT1_16S.MID28||IW183LC01EGWXK	0	0	0	0	0	0	1	0	0	0	0	0	0	0	4	0	0	0	0	0	0	0	0	0	0	0	0	0	0	0	0	0	0	0	0	0	0	0	0	0	0	0	0	0	0	0	0	0	0
RETT1_16S.MID19||IW183LC02HFUAC	0	2	0	0	2	0	0	0	0	0	1	0	0	0	0	0	0	1	1	0	0	0	0	0	0	0	0	0	0	0	1	0	0	2	1	0	0	0	0	10	1	10	0	0	0	0	0	0	1
RETT2_16S.MID42||IYAML6G02IC85D	4	0	0	1	2	3	0	0	2	0	2	1	0	0	1	1	8	0	1	0	0	0	1	11	0	0	8	0	1	0	0	0	0	0	0	0	0	1	0	0	0	0	0	0	0	0	0	0	0
RETT1_16S.MID67||IW183LC02J10SD	0	0	0	0	0	0	0	0	0	0	0	0	0	0	0	0	0	0	0	0	0	0	0	0	0	0	0	0	3	0	0	1	0	0	0	0	0	0	1	0	0	0	0	0	24	0	10	0	0
RETT2_16S.MID121||IYAML6G02FUO9X	0	0	1	2	0	0	0	0	0	0	0	0	0	0	0	0	0	0	0	0	0	0	0	0	0	0	0	0	0	0	0	1	0	0	0	0	0	0	0	0	0	0	6	0	0	0	5	0	0
RETT1_16S.MID58||IW183LC02I57WM	0	0	0	1	0	0	0	0	0	1	0	0	0	0	0	0	4	3	0	0	0	0	0	0	0	0	4	1	0	0	0	0	0	0	2	0	0	5	0	0	1	0	1	1	1	1	0	0	0
RETT2_16S.MID92||IYAML6G02FO0W3	0	1	0	0	0	0	0	0	0	0	0	0	0	0	0	0	0	0	0	1	0	0	0	0	1	0	0	2	0	0	4	0	0	2	0	0	0	0	0	2	0	0	2	3	1	0	0	0	0
RETT2_16S.MID16||IYAML6G02FPC91	1	7	7	8	1	4	0	0	0	0	3	20	0	5	3	33	0	10	4	23	2	0	1	9	0	0	7	0	1	0	0	0	0	0	0	0	1	0	2	1	0	10	0	1	0	5	1	0	3
RETT2_16S.MID125||IYAML6G01DBTJN	0	1	1	1	0	3	0	0	0	6	0	0	1	0	0	0	0	0	0	0	6	2	0	0	0	0	4	0	0	0	0	1	0	0	4	0	0	0	6	0	0	0	6	18	35	0	6	0	0
RETT1_16S.MID61||IW183LC01CM84J	0	0	0	0	0	0	0	0	0	0	0	0	0	0	0	0	0	0	0	0	0	0	0	0	0	0	0	5	0	0	0	0	0	0	0	0	1	0	0	0	0	0	0	0	0	0	0	0	0
RETT1_16S.MID67||IW183LC01C5MSE	0	3	2	1	2	0	0	0	0	0	0	0	0	0	0	0	0	0	0	0	0	0	0	0	0	0	0	0	8	0	0	0	0	0	0	0	5	0	0	0	0	0	2	0	7	0	3	0	0
RETT2_16S.MID105||IYAML6G01CXUBW	0	0	0	0	0	0	0	0	0	0	0	0	0	0	0	0	0	0	0	0	0	0	0	0	0	0	0	0	1	0	0	0	0	0	0	0	2	0	1	0	2	0	0	0	0	0	0	0	0
RETT1_16S.MID122||IW183LC01ENGOQ	0	0	0	0	19	0	0	0	0	4	1	0	0	4	0	1	0	0	2	0	0	0	0	0	0	1	0	0	0	0	1	0	0	0	0	0	0	0	1	0	0	0	0	0	0	0	0	0	4
RETT1_16S.MID45||IW183LC02H53AG	0	0	0	0	0	0	0	0	0	0	0	0	0	0	0	0	0	0	0	0	0	2	0	0	0	0	0	0	0	0	0	0	0	0	2	0	0	0	0	0	0	0	0	0	0	0	0	0	0
RETT2_16S.MID1||IYAML6G02GW7HE	0	0	0	0	0	0	0	0	0	0	0	0	0	0	0	0	0	0	1	0	0	0	0	0	0	0	0	0	0	0	2	0	0	1	0	0	0	0	0	4	0	0	0	2	0	0	0	0	0
RETT1_16S.MID44||IW183LC01D4XA5	0	0	0	0	0	0	0	0	0	0	0	0	0	0	0	0	0	0	0	0	2	0	0	0	0	0	0	0	0	0	0	0	0	0	0	0	0	0	0	0	0	0	0	0	0	0	0	0	0
RETT2_16S.MID14||IYAML6G01DWPVJ	0	0	0	0	0	0	0	0	0	0	0	0	0	0	0	0	0	0	0	0	0	0	0	0	0	0	0	0	0	0	0	1	0	0	0	0	0	0	0	0	0	0	0	0	0	0	1	0	0
RETT1_16S.MID122||IW183LC01APO8F	0	0	0	0	4	0	0	0	0	0	2	0	0	0	0	0	0	0	0	0	0	0	0	0	0	0	0	0	0	0	0	0	0	0	0	0	0	0	1	3	0	0	0	0	2	0	0	0	0
RETT2_16S.MID79||IYAML6G02I3W76	0	0	0	0	0	0	0	0	0	0	0	0	0	0	0	0	0	0	0	0	0	0	0	0	0	0	0	0	0	0	0	0	0	0	0	0	0	0	0	0	0	0	0	0	0	0	0	0	0
RETT1_16S.MID54||IW183LC02JPN67	0	0	3	2	0	0	0	0	0	0	0	0	0	0	0	0	0	0	0	0	0	0	0	0	8	0	0	0	1	0	20	4	3	0	0	0	2	0	3	1	5	0	1	0	10	0	0	0	0
RETT1_16S.MID13||IW183LC02F953J	0	0	0	0	0	0	5	0	0	0	0	0	0	0	0	0	0	0	0	0	0	0	0	0	0	0	0	0	0	0	0	0	0	0	0	0	0	0	0	0	0	0	0	0	0	0	0	0	0
RETT2_16S.MID106||IYAML6G02H1YEJ	0	1	1	2	1	7	0	0	1	0	0	0	0	0	0	1	1	0	0	0	0	0	1	1	0	1	1	0	0	0	0	0	0	0	0	0	0	4	0	0	0	8	0	0	0	0	0	0	1
RETT2_16S.MID33||IYAML6G02FU5YB	1	0	3	1	1	0	12	0	0	2	0	0	0	1	1	1	2	0	7	1	2	1	0	1	0	0	1	0	0	0	0	0	1	0	0	1	0	2	0	0	0	0	1	0	0	3	0	0	0
RETT2_16S.MID1||IYAML6G01CLTZZ	0	1	0	1	0	0	0	0	0	0	0	0	0	1	0	1	0	1	0	1	0	0	0	0	0	0	2	0	0	0	0	0	0	0	0	0	0	0	0	2	0	0	0	0	0	2	0	0	1
RETT1_16S.MID16||IW183LC02H17YL	0	2	4	2	4	0	0	5	3	2	0	0	2	1	0	0	0	0	0	0	1	2	1	0	0	9	2	0	4	0	0	0	3	0	0	0	0	0	3	0	0	0	0	2	1	0	0	0	0
RETT2_16S.MID122||IYAML6G01CAKU3	0	1	0	1	0	1	0	0	0	11	0	0	0	0	0	0	0	0	0	0	0	0	0	0	0	0	0	0	0	0	0	1	1	0	0	3	3	0	0	0	0	0	5	1	1	2	0	0	0
RETT2_16S.MID54||IYAML6G01BDV25	1	1	2	1	0	1	0	0	0	0	0	0	0	0	0	0	0	0	0	0	0	0	0	0	0	0	1	0	1	0	0	1	0	0	0	0	2	0	0	0	0	0	0	0	0	0	0	1	0
RETT2_16S.MID54||IYAML6G01CO1OP	0	0	0	1	0	1	0	0	0	1	0	0	0	0	0	0	0	0	0	0	0	0	0	0	0	0	3	0	0	0	0	0	0	0	0	0	0	0	0	0	0	0	0	0	0	0	0	0	1
RETT2_16S.MID33||IYAML6G01A27JF	4	0	0	1	0	0	0	0	2	0	1	0	0	1	1	0	1	0	0	0	2	0	0	1	0	2	0	0	0	0	0	0	1	0	0	1	1	0	0	0	0	1	0	0	0	0	0	0	0
RETT2_16S.MID71||IYAML6G02H96AO	0	0	0	0	0	0	0	0	0	0	0	0	0	0	0	0	0	0	0	0	0	0	0	0	0	0	0	0	0	0	0	0	0	0	0	0	0	0	0	0	0	0	0	0	0	0	0	0	0
RETT1_16S.MID105||IW183LC02GKUYI	0	3	0	0	0	1	0	0	8	2	2	0	1	0	0	0	0	0	0	0	0	0	3	0	0	0	2	0	0	0	0	0	1	0	0	1	3	0	1	0	0	4	0	0	2	1	0	0	1
RETT1_16S.MID94||IW183LC01BDEIM	1	2	2	0	1	0	0	0	0	3	0	0	1	0	0	0	0	0	1	0	0	0	0	0	6	5	0	0	0	0	0	0	1	1	5	0	2	1	6	0	0	0	0	2	1	0	0	0	0
RETT2_16S.MID19||IYAML6G02G4A9M	0	0	0	0	0	0	0	0	0	0	0	0	0	0	0	0	0	0	0	0	0	0	0	0	0	0	0	0	0	0	0	0	0	0	0	0	0	0	0	0	0	0	0	0	0	0	0	0	0
RETT2_16S.MID85||IYAML6G01CV5VO	0	0	0	0	0	4	0	0	1	0	0	0	0	0	0	0	0	0	0	0	0	0	0	0	0	0	0	0	0	0	0	0	0	0	0	0	0	0	0	0	0	0	0	3	0	0	0	0	0
RETT1_16S.MID77||IW183LC02GA5KD	0	0	0	0	0	0	0	0	0	0	0	0	0	0	0	0	0	0	0	0	0	0	0	0	0	0	0	0	0	0	0	2	0	0	0	0	0	0	0	0	0	0	0	0	0	0	0	0	0
RETT1_16S.MID28||IW183LC02GDY0P	2	0	0	1	3	0	14	2	0	0	0	0	0	0	1	0	0	0	0	0	1	0	0	1	0	1	0	0	0	1	0	0	0	0	0	0	0	0	0	0	0	6	0	1	0	0	0	0	0
RETT2_16S.MID14||IYAML6G01CYLK8	0	0	0	0	0	0	0	0	0	0	0	0	0	0	0	0	0	0	0	0	0	0	0	0	0	0	0	0	0	0	0	0	0	0	0	0	0	0	0	0	0	0	0	0	0	0	2	0	0
RETT2_16S.MID105||IYAML6G02G0AGH	0	0	0	0	0	0	0	0	0	0	0	0	0	0	0	0	0	0	0	0	0	0	0	0	0	0	0	0	1	1	0	0	0	0	0	0	0	0	0	0	2	0	2	0	0	0	0	0	0
RETT2_16S.MID54||IYAML6G01B668L	0	0	1	2	1	0	0	0	0	0	0	0	0	0	0	0	0	0	0	0	0	0	0	0	0	0	1	0	1	0	0	0	0	1	0	0	1	0	0	0	0	0	0	0	0	0	0	2	0
RETT1_16S.MID20||IW183LC01EQPGG	0	0	0	0	0	0	0	0	0	0	0	9	0	0	0	21	0	1	0	0	0	0	0	2	0	0	0	0	0	0	0	0	0	0	0	0	0	0	0	0	0	0	0	0	0	0	0	0	0
RETT1_16S.MID1||IW183LC02JF74I	21	0	0	0	0	0	0	0	0	0	0	0	0	0	0	0	0	0	0	0	0	0	0	0	0	1	1	1	0	0	0	0	0	0	0	0	0	0	0	0	0	4	0	0	0	0	0	0	0
RETT1_16S.MID14||IW183LC01CLD0G	6	0	0	0	8	0	0	5	6	3	2	0	0	2	1	2	0	1	0	7	1	0	0	1	0	0	1	0	0	2	0	0	0	0	0	0	0	0	2	0	0	2	1	0	0	1	0	0	1
RETT1_16S.MID105||IW183LC01AWTM3	0	4	0	1	0	0	0	0	0	0	0	0	0	0	0	0	0	0	0	0	0	0	0	0	0	0	0	0	0	0	0	0	0	0	0	0	0	0	1	0	0	0	0	0	0	0	4	0	0
RETT2_16S.MID92||IYAML6G02H65LR	0	0	0	0	0	0	0	0	0	0	0	0	0	0	0	0	0	0	0	0	0	0	0	0	0	0	0	0	0	0	0	0	0	0	0	0	0	0	0	0	0	0	0	0	1	0	0	0	0
RETT2_16S.MID54||IYAML6G01BJZ7F	0	0	1	1	0	1	0	0	0	0	0	0	0	0	1	0	2	0	0	0	0	0	0	0	0	1	0	0	1	0	0	0	0	0	0	0	0	0	0	2	0	3	0	0	0	0	0	0	0
RETT2_16S.MID46||IYAML6G01EGRQW	0	0	0	0	4	0	0	0	0	0	0	0	0	0	0	0	0	0	0	1	2	0	1	0	0	0	0	0	0	0	1	0	1	0	0	0	0	1	0	3	3	0	0	0	0	0	0	0	0
RETT1_16S.MID71||IW183LC01BG5FO	0	4	2	0	0	0	0	0	0	0	0	1	0	0	0	0	0	0	0	0	0	0	0	0	0	0	0	11	0	0	4	2	0	1	0	1	9	0	1	0	0	1	0	6	13	1	1	0	0
RETT1_16S.MID55||IW183LC02FVUGT	0	0	0	1	0	0	0	0	0	0	0	0	0	0	0	0	0	0	0	0	0	0	0	0	0	3	0	0	0	0	0	0	0	0	0	1	0	6	0	0	0	0	0	2	0	5	1	0	0
RETT2_16S.MID122||IYAML6G02GXADU	0	0	1	0	0	0	0	0	0	0	0	0	0	0	0	0	0	0	0	1	0	0	0	0	0	0	0	0	0	0	0	0	0	2	0	0	0	0	0	0	0	0	0	3	0	0	0	0	0
RETT1_16S.MID92||IW183LC02F7USS	0	0	0	0	0	0	0	0	0	0	0	0	0	0	0	0	0	0	0	0	0	1	0	0	0	0	0	0	0	0	0	1	0	0	0	4	0	31	0	0	0	0	0	3	6	0	0	0	0
RETT1_16S.MID91||IW183LC02GNZAM	0	0	0	0	0	0	0	0	0	0	0	0	0	0	0	0	0	0	0	0	0	0	0	0	0	0	0	0	0	0	0	0	0	0	0	0	2	0	0	0	0	0	0	0	0	0	0	0	0
RETT2_16S.MID22||IYAML6G01C8R8U	2	0	0	0	0	1	0	0	0	0	0	0	1	0	0	0	1	0	1	0	3	0	0	1	0	0	0	0	0	0	0	0	0	0	0	0	0	0	0	0	0	0	0	0	0	1	0	0	0
RETT2_16S.MID122||IYAML6G01EBDRA	0	0	0	0	0	0	0	0	0	0	0	0	2	0	0	0	0	0	0	0	0	0	0	0	0	0	0	0	0	0	0	0	8	0	0	0	0	0	0	0	0	0	0	4	0	0	0	0	0
RETT1_16S.MID121||IW183LC02HH2ZL	0	0	0	2	0	0	0	0	0	0	0	0	0	0	0	0	0	0	0	0	0	0	0	0	0	0	0	0	1	0	0	0	0	0	0	0	0	0	0	0	0	0	1	1	0	0	1	0	0
RETT2_16S.MID55||IYAML6G02HBSWQ	0	0	0	0	0	0	0	0	0	0	1	0	0	0	0	0	0	0	0	0	0	0	0	0	0	0	0	0	0	0	0	0	0	0	0	0	0	0	0	0	0	0	0	0	0	0	1	0	0
RETT1_16S.MID67||IW183LC01CC32B	0	3	0	5	0	0	0	0	0	1	0	0	0	0	0	1	0	2	0	8	0	2	0	0	2	0	0	5	4	1	1	0	3	2	0	0	1	1	2	0	0	0	0	0	1	0	0	5	0
[truncated: 30 more columns]

## Sheet: Taxonomy_16S
RETT1_16S.MID1||IW183LC01AI83Z	Bacteria;Firmicutes;Clostridia;Clostridiales;Lachnospiraceae
RETT1_16S.MID1||IW183LC01C47Z3	Bacteria;Firmicutes;Clostridia;Clostridiales;Lachnospiraceae
RETT1_16S.MID1||IW183LC01C6RP9	Bacteria;Bacteroidetes;Bacteroidia;Bacteroidales;Bacteroidaceae;Bacteroides
RETT1_16S.MID1||IW183LC01CTCI1	Bacteria;Proteobacteria;Gammaproteobacteria;Enterobacteriales;Enterobacteriaceae;Escherichia/Shigella
RETT1_16S.MID1||IW183LC01CTI25	Bacteria;Actinobacteria;Actinobacteria;Bifidobacteriales;Bifidobacteriaceae
RETT1_16S.MID1||IW183LC02FJWRS	Bacteria;Firmicutes;Bacilli;Lactobacillales;Enterococcaceae;Enterococcus
RETT1_16S.MID1||IW183LC02FKVEZ	Bacteria
RETT1_16S.MID1||IW183LC02GN2HO	Bacteria;Firmicutes;Clostridia;Clostridiales;Clostridiaceae 1;Clostridium sensu stricto
RETT1_16S.MID1||IW183LC02GQQTJ	Bacteria;Proteobacteria;Gammaproteobacteria;Enterobacteriales;Enterobacteriaceae
RETT1_16S.MID1||IW183LC02H06HO	Bacteria;Bacteroidetes;Bacteroidia;Bacteroidales;Porphyromonadaceae;Dysgonomonas
RETT1_16S.MID1||IW183LC02H4E6M	Bacteria;Firmicutes;Bacilli;Lactobacillales
RETT1_16S.MID1||IW183LC02H5SY5	Bacteria;Firmicutes;Clostridia;Clostridiales;Ruminococcaceae
RETT1_16S.MID1||IW183LC02JF74I	Bacteria;Firmicutes;Clostridia;Clostridiales;Lachnospiraceae
RETT1_16S.MID105||IW183LC01AWTM3	Bacteria;Firmicutes;Clostridia;Clostridiales
RETT1_16S.MID105||IW183LC01B3BY8	Bacteria;Elusimicrobia;Elusimicrobia;Elusimicrobiales;Elusimicrobiaceae;Elusimicrobium
RETT1_16S.MID105||IW183LC01BHL9W	Bacteria;Firmicutes;Clostridia;Clostridiales;Ruminococcaceae
RETT1_16S.MID105||IW183LC01BTWCD	Bacteria;Firmicutes;Clostridia;Clostridiales
RETT1_16S.MID105||IW183LC01BTXMZ	Bacteria;Bacteroidetes;Bacteroidia;Bacteroidales;Rikenellaceae;Alistipes
RETT1_16S.MID105||IW183LC01BU8LJ	Bacteria;Firmicutes;Clostridia;Clostridiales;Ruminococcaceae;Clostridium IV
RETT1_16S.MID105||IW183LC01C01B2	Bacteria;Actinobacteria;Actinobacteria;Bifidobacteriales;Bifidobacteriaceae;Bifidobacterium
RETT1_16S.MID105||IW183LC01C0AI6	Bacteria;Firmicutes;Clostridia;Clostridiales;Lachnospiraceae
RETT1_16S.MID105||IW183LC01CACE4	Bacteria;Actinobacteria;Actinobacteria;Bifidobacteriales;Bifidobacteriaceae;Bifidobacterium
RETT1_16S.MID105||IW183LC01CQ6Q7	Bacteria;Bacteroidetes;Bacteroidia;Bacteroidales;Rikenellaceae;Alistipes
RETT1_16S.MID105||IW183LC01D242C	Bacteria;Firmicutes;Clostridia;Clostridiales;Ruminococcaceae
RETT1_16S.MID105||IW183LC01DGEY8	Bacteria;Firmicutes;Clostridia;Clostridiales;Ruminococcaceae;Clostridium IV
RETT1_16S.MID105||IW183LC01DHKTC	Bacteria;Firmicutes;Clostridia;Clostridiales;Ruminococcaceae
RETT1_16S.MID105||IW183LC01EI3ID	Bacteria;Firmicutes;Clostridia;Clostridiales;Ruminococcaceae
RETT1_16S.MID105||IW183LC02F0XVU	Bacteria;Actinobacteria;Actinobacteria;Coriobacteriales;Coriobacteriaceae
RETT1_16S.MID105||IW183LC02F84RB	Bacteria;Firmicutes;Clostridia;Clostridiales;Ruminococcaceae
RETT1_16S.MID105||IW183LC02GAPJS	Bacteria;Firmicutes;Negativicutes;Selenomonadales;Veillonellaceae;Dialister
RETT1_16S.MID105||IW183LC02GJJ2N	Bacteria;Firmicutes;Erysipelotrichia;Erysipelotrichales;Erysipelotrichaceae;Erysipelotrichaceae_incertae_sedis
RETT1_16S.MID105||IW183LC02GKUYI	Bacteria;Actinobacteria;Actinobacteria;Bifidobacteriales;Bifidobacteriaceae;Bifidobacterium
RETT1_16S.MID105||IW183LC02GP8J3	Bacteria;Firmicutes;Clostridia;Clostridiales;Lachnospiraceae
RETT1_16S.MID105||IW183LC02HG7JP	Bacteria;Bacteroidetes;Bacteroidia;Bacteroidales;Prevotellaceae
RETT1_16S.MID105||IW183LC02HQQ91	Bacteria;Firmicutes;Clostridia;Clostridiales
RETT1_16S.MID105||IW183LC02I480E	Bacteria;Bacteroidetes;Bacteroidia;Bacteroidales;Porphyromonadaceae;Barnesiella
RETT1_16S.MID105||IW183LC02IC3JA	Bacteria;Bacteroidetes;Bacteroidia;Bacteroidales;Prevotellaceae;Prevotella
RETT1_16S.MID105||IW183LC02IUFT9	Bacteria;Bacteroidetes;Bacteroidia;Bacteroidales;Prevotellaceae;Prevotella
RETT1_16S.MID105||IW183LC02JBLGZ	Bacteria;Firmicutes;Clostridia;Clostridiales;Ruminococcaceae
RETT1_16S.MID105||IW183LC02JQKKP	Bacteria;Firmicutes;Clostridia;Clostridiales;Ruminococcaceae
RETT1_16S.MID106||IW183LC01AG64E	Bacteria;Firmicutes;Negativicutes;Selenomonadales;Veillonellaceae;Veillonella
RETT1_16S.MID106||IW183LC01BT6KZ	Bacteria;Firmicutes;Clostridia;Clostridiales;Ruminococcaceae
RETT1_16S.MID106||IW183LC01BWCAH	Bacteria;Bacteroidetes;Bacteroidia;Bacteroidales;Rikenellaceae;Alistipes
RETT1_16S.MID106||IW183LC01BZKCF	Bacteria;Firmicutes;Clostridia;Clostridiales;Ruminococcaceae
RETT1_16S.MID106||IW183LC01CH3OP	Bacteria;Bacteroidetes;Bacteroidia;Bacteroidales;Bacteroidaceae;Bacteroides
RETT1_16S.MID106||IW183LC01DTXC0	Bacteria;Firmicutes;Clostridia;Clostridiales;Ruminococcaceae;Clostridium IV
RETT1_16S.MID106||IW183LC01ETE39	Bacteria;Firmicutes;Clostridia;Clostridiales
RETT1_16S.MID106||IW183LC02FIBOT	Bacteria
RETT1_16S.MID106||IW183LC02GET36	Bacteria;Firmicutes;Erysipelotrichia;Erysipelotrichales;Erysipelotrichaceae;Solobacterium
RETT1_16S.MID106||IW183LC02GL3KD	Bacteria;Actinobacteria;Actinobacteria;Bifidobacteriales;Bifidobacteriaceae
RETT1_16S.MID106||IW183LC02HQME3	Bacteria;Firmicutes
RETT1_16S.MID106||IW183LC02IC9VK	Bacteria;Bacteroidetes;Bacteroidia;Bacteroidales;Porphyromonadaceae;Parabacteroides
RETT1_16S.MID106||IW183LC02IR6BI	Bacteria;Firmicutes;Clostridia;Clostridiales
RETT1_16S.MID106||IW183LC02JOKN7	Bacteria;Firmicutes;Clostridia;Clostridiales
RETT1_16S.MID121||IW183LC01AF7XR	Bacteria;Proteobacteria;Alphaproteobacteria;Rhizobiales;Hyphomicrobiaceae;Gemmiger
RETT1_16S.MID121||IW183LC01AZ1DG	Bacteria;Bacteroidetes;Bacteroidia;Bacteroidales;Porphyromonadaceae;Parabacteroides
RETT1_16S.MID121||IW183LC01BXLXE	Bacteria;Bacteroidetes;Bacteroidia;Bacteroidales
RETT1_16S.MID121||IW183LC01C1IVH	Bacteria;Firmicutes;Clostridia;Clostridiales;Lachnospiraceae;Coprococcus
RETT1_16S.MID121||IW183LC01CLMYN	Bacteria;Firmicutes;Clostridia;Clostridiales;Ruminococcaceae
RETT1_16S.MID121||IW183LC01CTGGO	Bacteria;Firmicutes;Clostridia;Clostridiales;Ruminococcaceae
RETT1_16S.MID121||IW183LC01D52EH	Bacteria;Firmicutes;Clostridia;Clostridiales;Eubacteriaceae;Eubacterium
RETT1_16S.MID121||IW183LC01DK0SP	Bacteria;Firmicutes;Clostridia;Clostridiales;Peptostreptococcaceae
RETT1_16S.MID121||IW183LC01DWMTK	Bacteria;Firmicutes;Clostridia;Clostridiales
RETT1_16S.MID121||IW183LC01EQQCO	Bacteria;Firmicutes;Clostridia;Clostridiales
RETT1_16S.MID121||IW183LC02FJ66X	Bacteria;Bacteroidetes;Bacteroidia;Bacteroidales;Rikenellaceae;Alistipes
RETT1_16S.MID121||IW183LC02G0GM5	Bacteria;Firmicutes;Clostridia;Clostridiales;Lachnospiraceae;Dorea
RETT1_16S.MID121||IW183LC02GDN5S	Bacteria;Firmicutes;Clostridia;Clostridiales;Ruminococcaceae;Clostridium IV
RETT1_16S.MID121||IW183LC02HAUKK	Bacteria;Firmicutes
RETT1_16S.MID121||IW183LC02HH2ZL	Bacteria;Firmicutes;Clostridia;Clostridiales;Lachnospiraceae;Anaerostipes
RETT1_16S.MID121||IW183LC02HLYJC	Bacteria;Proteobacteria;Alphaproteobacteria;Rhizobiales;Hyphomicrobiaceae;Gemmiger
RETT1_16S.MID121||IW183LC02HPMT2	Bacteria;Firmicutes;Clostridia;Clostridiales
RETT1_16S.MID121||IW183LC02HU3MX	Bacteria;Firmicutes
RETT1_16S.MID121||IW183LC02HZVLS	Bacteria;Firmicutes;Clostridia;Clostridiales
RETT1_16S.MID121||IW183LC02IEYH2	Bacteria;Firmicutes;Clostridia;Clostridiales;Ruminococcaceae
RETT1_16S.MID121||IW183LC02IQVAS	Bacteria;Firmicutes;Clostridia;Clostridiales
RETT1_16S.MID121||IW183LC02JKX7F	Bacteria;Firmicutes;Clostridia;Clostridiales
RETT1_16S.MID121||IW183LC02JV7D9	Bacteria;Firmicutes;Clostridia;Clostridiales
RETT1_16S.MID121||IW183LC02JWAZ6	Bacteria;Firmicutes
RETT1_16S.MID122||IW183LC01APO8F	Bacteria;Firmicutes;Clostridia;Clostridiales;Ruminococcaceae
RETT1_16S.MID122||IW183LC01AY5O1	Bacteria
RETT1_16S.MID122||IW183LC01AZS1Z	Bacteria;Firmicutes;Bacilli;Lactobacillales;Lactobacillaceae;Lactobacillus
RETT1_16S.MID122||IW183LC01BCA6Y	Bacteria;Proteobacteria;Gammaproteobacteria;Enterobacteriales;Enterobacteriaceae
RETT1_16S.MID122||IW183LC01CSREE	Bacteria;Proteobacteria;Gammaproteobacteria;Enterobacteriales;Enterobacteriaceae;Escherichia/Shigella
RETT1_16S.MID122||IW183LC01CUL29	Bacteria;Firmicutes;Erysipelotrichia;Erysipelotrichales;Erysipelotrichaceae
RETT1_16S.MID122||IW183LC01EHJ5E	Bacteria;Firmicutes;Clostridia;Clostridiales;Ruminococcaceae
RETT1_16S.MID122||IW183LC01EN5CY	Bacteria;Firmicutes;Erysipelotrichia;Erysipelotrichales;Erysipelotrichaceae;Clostridium XVIII
RETT1_16S.MID122||IW183LC01ENGOQ	Bacteria;Firmicutes;Clostridia;Clostridiales;Ruminococcaceae
RETT1_16S.MID122||IW183LC01ERJDY	Bacteria;Bacteroidetes;Bacteroidia;Bacteroidales;Porphyromonadaceae
RETT1_16S.MID122||IW183LC02F0XL1	Bacteria;Actinobacteria;Actinobacteria;Coriobacteriales;Coriobacteriaceae;Paraeggerthella
RETT1_16S.MID122||IW183LC02F47GZ	Bacteria;Firmicutes;Clostridia;Clostridiales;Lachnospiraceae;Lachnospiracea_incertae_sedis
RETT1_16S.MID122||IW183LC02FHLKT	Bacteria;Firmicutes;Erysipelotrichia;Erysipelotrichales;Erysipelotrichaceae;Coprobacillus
RETT1_16S.MID122||IW183LC02FZNWC	Bacteria;Actinobacteria;Actinobacteria;Bifidobacteriales;Bifidobacteriaceae;Bifidobacterium
RETT1_16S.MID122||IW183LC02GB4PG	Bacteria;Firmicutes;Erysipelotrichia;Erysipelotrichales;Erysipelotrichaceae;Clostridium XVIII
RETT1_16S.MID122||IW183LC02GL0DW	Bacteria;Firmicutes;Clostridia;Clostridiales;Lachnospiraceae;Blautia
RETT1_16S.MID122||IW183LC02HJGSB	Bacteria;Bacteroidetes;Bacteroidia;Bacteroidales;Rikenellaceae;Alistipes
RETT1_16S.MID122||IW183LC02I6BLL	Bacteria;Firmicutes;Clostridia;Clostridiales;Ruminococcaceae;Oscillibacter
RETT1_16S.MID122||IW183LC02IB13L	Bacteria;Firmicutes;Clostridia;Clostridiales;Lachnospiraceae;Blautia
RETT1_16S.MID122||IW183LC02IJFXM	Bacteria;Firmicutes;Clostridia;Clostridiales;Ruminococcaceae;Ruminococcus
RETT1_16S.MID122||IW183LC02IPALS	Bacteria;Bacteroidetes;Bacteroidia;Bacteroidales;Rikenellaceae
RETT1_16S.MID122||IW183LC02IUU1U	Bacteria;Firmicutes;Clostridia;Clostridiales;Lachnospiraceae
RETT1_16S.MID122||IW183LC02IZU7F	Bacteria;Firmicutes;Clostridia;Clostridiales;Lachnospiraceae;Clostridium XlVb
RETT1_16S.MID122||IW183LC02JJ0E9	Bacteria;Firmicutes;Clostridia;Clostridiales;Ruminococcaceae
RETT1_16S.MID122||IW183LC02JK7VY	Bacteria;Firmicutes;Clostridia;Clostridiales;Lachnospiraceae;Lachnospiracea_incertae_sedis
RETT1_16S.MID125||IW183LC01A7O5I	Bacteria
RETT1_16S.MID125||IW183LC01C8Q4T	Bacteria;Proteobacteria;Gammaproteobacteria;Cardiobacteriales;Cardiobacteriaceae;Cardiobacterium
RETT1_16S.MID125||IW183LC01CMGE9	Bacteria;Firmicutes;Clostridia;Clostridiales;Ruminococcaceae
RETT1_16S.MID125||IW183LC01D1581	Bacteria;Firmicutes;Clostridia;Clostridiales;Ruminococcaceae;Clostridium IV
RETT1_16S.MID125||IW183LC01D1KR4	Bacteria;Proteobacteria;Gammaproteobacteria;Enterobacteriales;Enterobacteriaceae
RETT1_16S.MID125||IW183LC01DCDL0	Bacteria;Firmicutes;Bacilli;Lactobacillales;Carnobacteriaceae;Granulicatella
RETT1_16S.MID125||IW183LC01DENAZ	Bacteria;Actinobacteria;Actinobacteria;Coriobacteriales;Coriobacteriaceae
RETT1_16S.MID125||IW183LC01DLOZC	Bacteria;Actinobacteria;Actinobacteria;Bifidobacteriales;Bifidobacteriaceae;Bifidobacterium
RETT1_16S.MID125||IW183LC01EMGK9	Bacteria;Firmicutes;Clostridia;Clostridiales;Ruminococcaceae
RETT1_16S.MID125||IW183LC02FIO44	Bacteria;Actinobacteria;Actinobacteria;Bifidobacteriales;Bifidobacteriaceae;Bifidobacterium
RETT1_16S.MID125||IW183LC02FYI8D	Bacteria;Bacteroidetes;Bacteroidia;Bacteroidales;Bacteroidaceae;Bacteroides
RETT1_16S.MID125||IW183LC02HMQDX	Bacteria;Firmicutes;Bacilli;Lactobacillales;Streptococcaceae;Streptococcus
RETT1_16S.MID125||IW183LC02I0WY7	Bacteria;Firmicutes;Clostridia;Clostridiales
RETT1_16S.MID125||IW183LC02I41IK	Bacteria;Firmicutes;Clostridia;Clostridiales
RETT1_16S.MID125||IW183LC02IG4V2	Bacteria;Firmicutes;Clostridia;Clostridiales;Lachnospiraceae;Coprococcus
RETT1_16S.MID125||IW183LC02JLWMY	Bacteria;Firmicutes;Clostridia;Clostridiales;Ruminococcaceae;Ruminococcus
RETT1_16S.MID13||IW183LC01ALVVG	Bacteria;Firmicutes;Clostridia;Clostridiales;Peptostreptococcaceae
RETT1_16S.MID13||IW183LC01B0R1L	Bacteria;Firmicutes;Clostridia;Clostridiales;Ruminococcaceae
RETT1_16S.MID13||IW183LC01B3PHV	Bacteria;Proteobacteria;Gammaproteobacteria;Enterobacteriales;Enterobacteriaceae;Escherichia/Shigella
RETT1_16S.MID13||IW183LC01B8F70	Bacteria;Firmicutes;Clostridia;Clostridiales;Clostridiales_Incertae Sedis XI;Peptoniphilus
RETT1_16S.MID13||IW183LC01BULPV	Bacteria;Firmicutes;Clostridia;Clostridiales;Lachnospiraceae
RETT1_16S.MID13||IW183LC01C60EA	Bacteria;Firmicutes;Clostridia;Clostridiales;Lachnospiraceae;Lactonifactor
RETT1_16S.MID13||IW183LC01CEATY	Bacteria;Firmicutes;Bacilli;Lactobacillales;Streptococcaceae;Streptococcus
RETT1_16S.MID13||IW183LC01CO9YA	Bacteria;Firmicutes;Clostridia;Clostridiales;Ruminococcaceae;Clostridium IV
RETT1_16S.MID13||IW183LC01DBFYK	Bacteria;Firmicutes;Clostridia;Clostridiales;Lachnospiraceae
RETT1_16S.MID13||IW183LC01DO7UT	Bacteria;Firmicutes;Bacilli;Lactobacillales;Leuconostocaceae;Weissella
RETT1_16S.MID13||IW183LC02F8B5W	Bacteria;Firmicutes;Clostridia;Clostridiales;Lachnospiraceae
RETT1_16S.MID13||IW183LC02F8K3C	Bacteria;Firmicutes;Clostridia;Clostridiales;Ruminococcaceae;Clostridium IV
RETT1_16S.MID13||IW183LC02F953J	Bacteria;Firmicutes;Clostridia;Clostridiales;Ruminococcaceae
RETT1_16S.MID13||IW183LC02FJBAI	Bacteria;Firmicutes;Clostridia;Clostridiales;Eubacteriaceae;Eubacterium
RETT1_16S.MID13||IW183LC02GNTXW	Bacteria;Firmicutes;Bacilli;Lactobacillales;Lactobacillaceae;Pediococcus
RETT1_16S.MID13||IW183LC02GVOP7	Bacteria;Actinobacteria;Actinobacteria;Coriobacteriales;Coriobacteriaceae
RETT1_16S.MID13||IW183LC02HY1AB	Bacteria;Firmicutes;Clostridia;Clostridiales;Clostridiaceae 1;Clostridium sensu stricto
RETT1_16S.MID13||IW183LC02IRRMM	Bacteria;Actinobacteria;Actinobacteria;Actinomycetales;Actinomycetaceae;Actinomyces
RETT1_16S.MID13||IW183LC02JCPWD	Bacteria;Firmicutes;Clostridia;Clostridiales;Lachnospiraceae;Blautia
RETT1_16S.MID14||IW183LC01CH9W6	Bacteria;Firmicutes;Clostridia;Clostridiales;Lachnospiraceae
RETT1_16S.MID14||IW183LC01CLD0G	Bacteria;Firmicutes;Clostridia;Clostridiales;Lachnospiraceae
RETT1_16S.MID14||IW183LC01CM699	Bacteria;Firmicutes;Clostridia;Clostridiales;Lachnospiraceae
RETT1_16S.MID14||IW183LC02GT4TJ	Bacteria;Actinobacteria;Actinobacteria;Actinomycetales;Actinomycetaceae;Actinomyces
RETT1_16S.MID14||IW183LC02H20BT	Bacteria;Firmicutes;Erysipelotrichia;Erysipelotrichales;Erysipelotrichaceae;Erysipelotrichaceae_incertae_sedis
RETT1_16S.MID14||IW183LC02HSP6W	Bacteria;Firmicutes;Clostridia;Clostridiales;Lachnospiraceae;Clostridium XlVa
RETT1_16S.MID14||IW183LC02HV6NV	Bacteria;Firmicutes;Clostridia;Clostridiales;Ruminococcaceae;Flavonifractor
RETT1_16S.MID14||IW183LC02I3M90	Bacteria;Firmicutes;Erysipelotrichia;Erysipelotrichales;Erysipelotrichaceae;Clostridium XVIII
RETT1_16S.MID14||IW183LC02ISL9R	Bacteria;Firmicutes;Bacilli;Lactobacillales;Lactobacillaceae;Lactobacillus
RETT1_16S.MID14||IW183LC02IZP13	Bacteria;Firmicutes;Erysipelotrichia;Erysipelotrichales;Erysipelotrichaceae;Clostridium XVIII
RETT1_16S.MID14||IW183LC02JMJGM	Bacteria;Firmicutes;Negativicutes;Selenomonadales;Veillonellaceae;Dialister
RETT1_16S.MID16||IW183LC01CD6ZA	Bacteria;Firmicutes;Clostridia;Clostridiales;Ruminococcaceae
RETT1_16S.MID16||IW183LC01DKQY4	Bacteria;Firmicutes;Bacilli;Lactobacillales;Streptococcaceae;Streptococcus
RETT1_16S.MID16||IW183LC02FILZ8	Bacteria;Actinobacteria;Actinobacteria;Actinomycetales;Actinomycetaceae;Varibaculum
RETT1_16S.MID16||IW183LC02FOLOJ	Bacteria;Firmicutes;Clostridia;Clostridiales;Lachnospiraceae
RETT1_16S.MID16||IW183LC02FP5ZF	Bacteria;Firmicutes;Bacilli;Lactobacillales
RETT1_16S.MID16||IW183LC02FQBYN	Bacteria;Firmicutes;Clostridia;Clostridiales;Lachnospiraceae
RETT1_16S.MID16||IW183LC02GPWEE	Bacteria;Firmicutes;Clostridia;Clostridiales;Ruminococcaceae
RETT1_16S.MID16||IW183LC02H17YL	Bacteria;Firmicutes;Clostridia;Clostridiales;Lachnospiraceae;Roseburia
RETT1_16S.MID16||IW183LC02HZ92I	Bacteria;Firmicutes;Bacilli;Lactobacillales
RETT1_16S.MID16||IW183LC02IO3AE	Bacteria;Actinobacteria;Actinobacteria;Bifidobacteriales;Bifidobacteriaceae;Bifidobacterium
RETT1_16S.MID17||IW183LC01AM35S	Bacteria;Firmicutes;Clostridia;Clostridiales;Lachnospiraceae
RETT1_16S.MID17||IW183LC01BJA1Y	Bacteria;Firmicutes;Erysipelotrichia;Erysipelotrichales;Erysipelotrichaceae;Catenibacterium
RETT1_16S.MID17||IW183LC01BOAYQ	Bacteria;Actinobacteria;Actinobacteria;Bifidobacteriales;Bifidobacteriaceae;Bifidobacterium
RETT1_16S.MID17||IW183LC01BUY55	Bacteria;Firmicutes;Clostridia;Clostridiales;Ruminococcaceae;Faecalibacterium
RETT1_16S.MID17||IW183LC01C26K0	Bacteria;Firmicutes;Clostridia;Clostridiales;Lachnospiraceae;Blautia
RETT1_16S.MID17||IW183LC01CX4N0	Bacteria;Firmicutes;Clostridia;Clostridiales;Ruminococcaceae
RETT1_16S.MID17||IW183LC01DR9UV	Bacteria;Firmicutes;Clostridia;Clostridiales;Ruminococcaceae
RETT1_16S.MID17||IW183LC01EACJG	Bacteria;Actinobacteria;Actinobacteria;Coriobacteriales;Coriobacteriaceae;Collinsella
RETT1_16S.MID17||IW183LC01ELHIA	Bacteria;Firmicutes;Erysipelotrichia;Erysipelotrichales;Erysipelotrichaceae;Holdemania
RETT1_16S.MID17||IW183LC02FIJV8	Bacteria;Firmicutes;Clostridia;Clostridiales;Lachnospiraceae
RETT1_16S.MID17||IW183LC02FX375	Bacteria;Firmicutes
RETT1_16S.MID17||IW183LC02G033U	Bacteria;Firmicutes;Erysipelotrichia;Erysipelotrichales;Erysipelotrichaceae;Catenibacterium
RETT1_16S.MID17||IW183LC02GHGL5	Bacteria;Proteobacteria;Betaproteobacteria;Burkholderiales;Sutterellaceae;Sutterella
RETT1_16S.MID17||IW183LC02HN0JU	Bacteria;Firmicutes;Clostridia;Clostridiales;Ruminococcaceae;Ruminococcus
RETT1_16S.MID17||IW183LC02IJ25X	Bacteria;Firmicutes;Clostridia;Clostridiales;Lachnospiraceae
RETT1_16S.MID17||IW183LC02ISP33	Bacteria;Actinobacteria;Actinobacteria;Coriobacteriales;Coriobacteriaceae
RETT1_16S.MID19||IW183LC01AJB2R	Bacteria;Firmicutes;Clostridia;Clostridiales;Lachnospiraceae;Blautia
RETT1_16S.MID19||IW183LC02G3RI3	Bacteria;Bacteroidetes;Bacteroidia;Bacteroidales;Prevotellaceae;Prevotella
RETT1_16S.MID19||IW183LC02GT77V	Bacteria;Firmicutes;Negativicutes;Selenomonadales;Veillonellaceae;Dialister
RETT1_16S.MID19||IW183LC02HFLZC	Bacteria;Firmicutes;Clostridia;Clostridiales;Ruminococcaceae
RETT1_16S.MID19||IW183LC02HFUAC	Bacteria;Bacteroidetes;Bacteroidia;Bacteroidales;Porphyromonadaceae;Parabacteroides
RETT1_16S.MID19||IW183LC02IR1JH	Bacteria;Firmicutes;Bacilli;Lactobacillales
RETT1_16S.MID20||IW183LC01AHV6Z	Bacteria;Firmicutes;Erysipelotrichia;Erysipelotrichales;Erysipelotrichaceae;Clostridium XVIII
RETT1_16S.MID20||IW183LC01ALPVB	Bacteria;Firmicutes;Clostridia;Clostridiales;Lachnospiraceae
RETT1_16S.MID20||IW183LC01EQPGG	Bacteria;Firmicutes;Negativicutes;Selenomonadales;Veillonellaceae;Veillonella
RETT1_16S.MID20||IW183LC02I3B5J	Bacteria;Firmicutes;Erysipelotrichia;Erysipelotrichales;Erysipelotrichaceae;Coprobacillus
RETT1_16S.MID20||IW183LC02IFG5Z	Bacteria;Firmicutes;Clostridia;Clostridiales;Lachnospiraceae;Anaerostipes
RETT1_16S.MID20||IW183LC02JMP0L	Bacteria;Firmicutes;Bacilli;Lactobacillales;Streptococcaceae;Lactococcus
RETT1_16S.MID22||IW183LC01A4REK	Bacteria;Cyanobacteria/Chloroplast;Chloroplast;Chloroplast;Chloroplast;Streptophyta
RETT1_16S.MID22||IW183LC01B9MHL	Bacteria;Bacteroidetes;Bacteroidia;Bacteroidales;Porphyromonadaceae;Butyricimonas
RETT1_16S.MID22||IW183LC01EYLV0	Bacteria;Bacteroidetes;Bacteroidia;Bacteroidales;Bacteroidaceae;Bacteroides
RETT1_16S.MID22||IW183LC02GKM3H	Bacteria;Bacteroidetes;Bacteroidia;Bacteroidales;Bacteroidaceae;Bacteroides
RETT1_16S.MID22||IW183LC02GROBE	Bacteria;Firmicutes;Bacilli;Lactobacillales;Streptococcaceae;Streptococcus
RETT1_16S.MID22||IW183LC02JUNCT	Bacteria;Actinobacteria;Actinobacteria;Coriobacteriales;Coriobacteriaceae
RETT1_16S.MID24||IW183LC01BWR6V	Bacteria;Firmicutes;Clostridia;Clostridiales;Eubacteriaceae;Pseudoramibacter
RETT1_16S.MID24||IW183LC01DACOK	Bacteria;Firmicutes;Clostridia;Clostridiales;Ruminococcaceae;Clostridium IV
RETT1_16S.MID24||IW183LC01DYF2Z	Bacteria;Firmicutes;Clostridia;Clostridiales;Lachnospiraceae
RETT1_16S.MID24||IW183LC01DYIPL	Bacteria;Firmicutes;Erysipelotrichia;Erysipelotrichales;Erysipelotrichaceae
RETT1_16S.MID24||IW183LC02F6WJP	Bacteria;Firmicutes;Clostridia;Clostridiales;Peptostreptococcaceae
RETT1_16S.MID24||IW183LC02JUGPO	Bacteria;Firmicutes;Clostridia;Clostridiales;Lachnospiraceae;Dorea
RETT1_16S.MID28||IW183LC01C3GB9	Bacteria;Firmicutes;Clostridia;Clostridiales
RETT1_16S.MID28||IW183LC01CA2E4	Bacteria;Firmicutes;Clostridia;Clostridiales;Lachnospiraceae
RETT1_16S.MID28||IW183LC01EGWXK	Bacteria;Firmicutes;Erysipelotrichia;Erysipelotrichales;Erysipelotrichaceae;Erysipelotrichaceae_incertae_sedis
RETT1_16S.MID28||IW183LC02GDY0P	Bacteria;Firmicutes;Bacilli;Lactobacillales
RETT1_16S.MID28||IW183LC02GEEKL	Bacteria;Bacteroidetes;Bacteroidia;Bacteroidales;Bacteroidaceae;Bacteroides
RETT1_16S.MID28||IW183LC02IA94T	Bacteria;Firmicutes;Clostridia;Clostridiales;Lachnospiraceae;Lachnospiracea_incertae_sedis
RETT1_16S.MID28||IW183LC02IO75L	Bacteria;Actinobacteria;Actinobacteria;Actinomycetales;Actinomycetaceae;Actinomyces
RETT1_16S.MID29||IW183LC01AU0M8	Bacteria;Bacteroidetes;Bacteroidia;Bacteroidales;Bacteroidaceae;Bacteroides
RETT1_16S.MID29||IW183LC01AWDYF	Bacteria;Firmicutes;Clostridia;Clostridiales;Lachnospiraceae;Blautia
RETT1_16S.MID29||IW183LC01C1JQE	Bacteria;Bacteroidetes;Bacteroidia;Bacteroidales;Bacteroidaceae;Bacteroides
RETT1_16S.MID29||IW183LC01C9I9M	Bacteria;Actinobacteria;Actinobacteria;Bifidobacteriales;Bifidobacteriaceae
RETT1_16S.MID29||IW183LC01CD5B7	Bacteria;Firmicutes;Negativicutes;Selenomonadales;Veillonellaceae;Megamonas
RETT1_16S.MID29||IW183LC01CP12D	Bacteria;Proteobacteria;Gammaproteobacteria;Pasteurellales;Pasteurellaceae;Haemophilus
RETT1_16S.MID29||IW183LC01D7QJ5	Bacteria;Firmicutes;Clostridia;Clostridiales;Ruminococcaceae;Ruminococcus
RETT1_16S.MID29||IW183LC01DNECZ	Bacteria;Firmicutes;Negativicutes;Selenomonadales;Veillonellaceae;Megamonas
RETT1_16S.MID29||IW183LC01EE5RA	Bacteria;Actinobacteria;Actinobacteria;Coriobacteriales;Coriobacteriaceae;Collinsella
RETT1_16S.MID29||IW183LC02F1G3W	Bacteria;Firmicutes;Negativicutes;Selenomonadales;Veillonellaceae;Megasphaera
RETT1_16S.MID29||IW183LC02F26K4	Bacteria;Firmicutes;Negativicutes;Selenomonadales;Veillonellaceae;Megasphaera
RETT1_16S.MID29||IW183LC02G8IB2	Bacteria;TM7;TM7_genera_incertae_sedis;TM7_genera_incertae_sedis;TM7_genera_incertae_sedis;TM7_genera_incertae_sedis
RETT1_16S.MID29||IW183LC02GC2EU	Bacteria;Firmicutes;Negativicutes;Selenomonadales;Veillonellaceae;Veillonella
RETT1_16S.MID29||IW183LC02GNOWH	Bacteria;Firmicutes;Clostridia;Clostridiales;Clostridiaceae 1
RETT1_16S.MID29||IW183LC02GPEKA	Bacteria;Firmicutes;Bacilli;Lactobacillales;Lactobacillaceae;Lactobacillus
RETT1_16S.MID29||IW183LC02GUMW7	Bacteria;Proteobacteria;Gammaproteobacteria;Enterobacteriales;Enterobacteriaceae
RETT1_16S.MID29||IW183LC02H1M49	Bacteria;Firmicutes;Negativicutes;Selenomonadales;Veillonellaceae
RETT1_16S.MID29||IW183LC02H96BO	Bacteria;Firmicutes;Clostridia;Clostridiales;Lachnospiraceae;Blautia
RETT1_16S.MID29||IW183LC02I6BOM	Bacteria;Actinobacteria;Actinobacteria;Bifidobacteriales;Bifidobacteriaceae;Bifidobacterium
RETT1_16S.MID29||IW183LC02IGFCB	Bacteria;Actinobacteria;Actinobacteria;Coriobacteriales;Coriobacteriaceae;Olsenella
RETT1_16S.MID29||IW183LC02IGT3I	Bacteria;Firmicutes;Clostridia;Clostridiales;Ruminococcaceae;Faecalibacterium
RETT1_16S.MID29||IW183LC02IZ5VM	Bacteria;Firmicutes;Negativicutes;Selenomonadales;Veillonellaceae;Veillonella
RETT1_16S.MID33||IW183LC01AXB7M	Bacteria;Firmicutes;Clostridia;Clostridiales;Lachnospiraceae;Clostridium XlVa
RETT1_16S.MID33||IW183LC01BNIGM	Bacteria;Firmicutes;Negativicutes;Selenomonadales;Veillonellaceae;Allisonella
RETT1_16S.MID33||IW183LC01BXMO7	Bacteria;Actinobacteria;Actinobacteria;Bifidobacteriales;Bifidobacteriaceae;Bifidobacterium
RETT1_16S.MID33||IW183LC01CLGX3	Bacteria;Firmicutes;Clostridia;Clostridiales;Incertae Sedis XI;Murdochiella
RETT1_16S.MID33||IW183LC01CXVIW	Bacteria;Firmicutes;Bacilli;Lactobacillales;Aerococcaceae;Facklamia
RETT1_16S.MID33||IW183LC01D083C	Bacteria;Firmicutes;Clostridia;Clostridiales;Clostridiales_Incertae Sedis XI;Anaerococcus
RETT1_16S.MID33||IW183LC01D81AP	Bacteria;Firmicutes;Erysipelotrichia;Erysipelotrichales;Erysipelotrichaceae;Erysipelotrichaceae_incertae_sedis
RETT1_16S.MID33||IW183LC01DMOK4	Bacteria;Actinobacteria;Actinobacteria;Coriobacteriales;Coriobacteriaceae;Collinsella
RETT1_16S.MID33||IW183LC01EF6KO	Bacteria;Firmicutes;Negativicutes;Selenomonadales;Veillonellaceae;Megasphaera
RETT1_16S.MID33||IW183LC02F3ZUO	Bacteria;Firmicutes;Clostridia;Clostridiales;Lachnospiraceae
RETT1_16S.MID33||IW183LC02FM2JZ	Bacteria;Actinobacteria;Actinobacteria;Coriobacteriales;Coriobacteriaceae;Collinsella
RETT1_16S.MID33||IW183LC02FQAHW	Bacteria;Firmicutes;Negativicutes;Selenomonadales;Veillonellaceae;Dialister
RETT1_16S.MID33||IW183LC02FV0D4	Bacteria;Firmicutes;Clostridia;Clostridiales;Clostridiaceae 1;Clostridium sensu stricto
RETT1_16S.MID33||IW183LC02G0WW9	Bacteria;Firmicutes;Clostridia;Clostridiales;Lachnospiraceae;Clostridium XlVb
RETT1_16S.MID33||IW183LC02GB5SB	Bacteria;Firmicutes;Bacilli;Lactobacillales;Streptococcaceae;Streptococcus
RETT1_16S.MID33||IW183LC02GLN33	Bacteria;Firmicutes;Clostridia;Clostridiales;Lachnospiraceae;Blautia
RETT1_16S.MID33||IW183LC02GNVQI	Bacteria;Firmicutes;Clostridia;Clostridiales;Lachnospiraceae;Anaerostipes
RETT1_16S.MID33||IW183LC02GOU84	Bacteria;Firmicutes;Erysipelotrichia;Erysipelotrichales;Erysipelotrichaceae;Erysipelotrichaceae_incertae_sedis
RETT1_16S.MID33||IW183LC02GYXZP	Bacteria;Actinobacteria;Actinobacteria;Coriobacteriales;Coriobacteriaceae
RETT1_16S.MID33||IW183LC02H2HGT	Bacteria;Firmicutes;Clostridia;Clostridiales;Lachnospiraceae;Anaerostipes
RETT1_16S.MID33||IW183LC02H345P	Bacteria;Firmicutes;Clostridia;Clostridiales;Lachnospiraceae;Blautia
RETT1_16S.MID36||IW183LC01ATMU2	Bacteria;Firmicutes;Clostridia;Clostridiales;Ruminococcaceae
RETT1_16S.MID36||IW183LC01B5R13	Bacteria;Actinobacteria;Actinobacteria;Bifidobacteriales;Bifidobacteriaceae;Bifidobacterium
RETT1_16S.MID36||IW183LC01BTAVG	Bacteria;Firmicutes;Clostridia;Clostridiales;Ruminococcaceae
RETT1_16S.MID36||IW183LC01DF7N0	Bacteria;Firmicutes;Clostridia;Clostridiales;Lachnospiraceae
RETT1_16S.MID36||IW183LC01DJLC5	Bacteria;Firmicutes;Clostridia;Clostridiales;Lachnospiraceae;Blautia
RETT1_16S.MID36||IW183LC02FPYM5	Bacteria;Firmicutes;Erysipelotrichia;Erysipelotrichales;Erysipelotrichaceae;Clostridium XVIII
RETT1_16S.MID36||IW183LC02HFNRN	Bacteria;Firmicutes;Clostridia;Clostridiales;Lachnospiraceae
RETT1_16S.MID36||IW183LC02HSKRY	Bacteria;Proteobacteria;Gammaproteobacteria;Enterobacteriales;Enterobacteriaceae;Escherichia/Shigella
RETT1_16S.MID36||IW183LC02IU4EB	Bacteria;Firmicutes;Clostridia;Clostridiales;Lachnospiraceae
RETT1_16S.MID36||IW183LC02JAIQZ	Bacteria;Firmicutes;Clostridia;Clostridiales;Lachnospiraceae
RETT1_16S.MID36||IW183LC02JVVR1	Bacteria;Firmicutes;Clostridia;Clostridiales;Peptostreptococcaceae;Peptostreptococcus
RETT1_16S.MID41||IW183LC01B6BEU	Bacteria;Firmicutes;Clostridia;Clostridiales;Ruminococcaceae;Clostridium IV
RETT1_16S.MID41||IW183LC01BNDS7	Bacteria;Firmicutes;Clostridia;Clostridiales;Ruminococcaceae;Clostridium IV
RETT1_16S.MID41||IW183LC01BSAHI	Bacteria;Firmicutes;Clostridia;Clostridiales;Lachnospiraceae
RETT1_16S.MID41||IW183LC01CISU9	Bacteria;Firmicutes;Clostridia;Clostridiales
RETT1_16S.MID41||IW183LC01CWSXF	Bacteria;Firmicutes;Clostridia;Clostridiales;Ruminococcaceae
RETT1_16S.MID41||IW183LC01DZ470	Bacteria;Verrucomicrobia;Verrucomicrobiae;Verrucomicrobiales;Verrucomicrobiaceae;Akkermansia
RETT1_16S.MID41||IW183LC01EA6E1	Bacteria;Firmicutes;Clostridia;Clostridiales;Ruminococcaceae
RETT1_16S.MID41||IW183LC01ELB11	Bacteria;Firmicutes;Clostridia;Clostridiales;Ruminococcaceae;Anaerotruncus
RETT1_16S.MID41||IW183LC01ETLJ9	Bacteria;Firmicutes;Clostridia;Clostridiales;Ruminococcaceae
RETT1_16S.MID41||IW183LC02GL8WY	Bacteria;Firmicutes
RETT1_16S.MID41||IW183LC02HILYY	Bacteria;Firmicutes;Clostridia;Clostridiales;Ruminococcaceae
RETT1_16S.MID42||IW183LC01D1FSK	Bacteria;Firmicutes;Clostridia;Clostridiales;Lachnospiraceae
RETT1_16S.MID42||IW183LC01DDOSL	Bacteria;Firmicutes;Clostridia;Clostridiales;Ruminococcaceae;Faecalibacterium
RETT1_16S.MID42||IW183LC02G6ZEA	Bacteria;Actinobacteria;Actinobacteria;Bifidobacteriales;Bifidobacteriaceae
RETT1_16S.MID42||IW183LC02H5TU3	Bacteria;Firmicutes;Clostridia;Clostridiales;Ruminococcaceae;Clostridium IV
RETT1_16S.MID42||IW183LC02H9IGI	Bacteria;Firmicutes;Negativicutes;Selenomonadales;Veillonellaceae;Veillonella
RETT1_16S.MID42||IW183LC02IGYXA	Bacteria;Firmicutes;Clostridia;Clostridiales;Lachnospiraceae
RETT1_16S.MID44||IW183LC01A09ZZ	Bacteria;Firmicutes;Bacilli;Lactobacillales;Aerococcaceae;Abiotrophia
RETT1_16S.MID44||IW183LC01B68EW	Bacteria;Actinobacteria;Actinobacteria;Bifidobacteriales;Bifidobacteriaceae;Bifidobacterium
RETT1_16S.MID44||IW183LC01C2EYO	Bacteria;Firmicutes;Clostridia;Clostridiales;Ruminococcaceae
RETT1_16S.MID44||IW183LC01CIXRR	Bacteria;Synergistetes;Synergistia;Synergistales;Synergistaceae;Pyramidobacter
RETT1_16S.MID44||IW183LC01CW40T	Bacteria;Firmicutes;Erysipelotrichia;Erysipelotrichales;Erysipelotrichaceae;Erysipelotrichaceae_incertae_sedis
RETT1_16S.MID44||IW183LC01D4KVP	Bacteria;Firmicutes;Clostridia;Clostridiales;Lachnospiraceae
RETT1_16S.MID44||IW183LC01D4XA5	Bacteria;Firmicutes;Clostridia;Clostridiales;Ruminococcaceae
RETT1_16S.MID44||IW183LC01DXCHL	Bacteria;Firmicutes;Bacilli;Lactobacillales;Lactobacillaceae;Lactobacillus
RETT1_16S.MID44||IW183LC02F4DQD	Bacteria;Firmicutes;Negativicutes;Selenomonadales;Veillonellaceae
RETT1_16S.MID44||IW183LC02GC9M5	Bacteria;Firmicutes;Clostridia;Clostridiales;Lachnospiraceae;Clostridium XlVa
RETT1_16S.MID44||IW183LC02GEFVC	Bacteria;Actinobacteria;Actinobacteria;Coriobacteriales;Coriobacteriaceae;Eggerthella
RETT1_16S.MID44||IW183LC02H804D	Bacteria;Proteobacteria;Alphaproteobacteria;Rhizobiales;Hyphomicrobiaceae;Gemmiger
RETT1_16S.MID44||IW183LC02HHNRW	Bacteria;Actinobacteria;Actinobacteria;Coriobacteriales;Coriobacteriaceae;Eggerthella
RETT1_16S.MID44||IW183LC02IJJW5	Bacteria;Firmicutes;Erysipelotrichia;Erysipelotrichales;Erysipelotrichaceae;Erysipelotrichaceae_incertae_sedis
RETT1_16S.MID44||IW183LC02IUAQY	Bacteria;Firmicutes;Negativicutes;Selenomonadales;Veillonellaceae;Anaeroglobus
RETT1_16S.MID44||IW183LC02JYNVD	Bacteria;Actinobacteria;Actinobacteria;Coriobacteriales;Coriobacteriaceae;Slackia
RETT1_16S.MID45||IW183LC01A2GBT	Bacteria;Firmicutes;Negativicutes;Selenomonadales;Acidaminococcaceae;Phascolarctobacterium
RETT1_16S.MID45||IW183LC01AP6UB	Bacteria;Firmicutes;Clostridia;Clostridiales;Lachnospiraceae;Clostridium XlVb
RETT1_16S.MID45||IW183LC01CZTGG	Bacteria;Firmicutes;Clostridia;Clostridiales
RETT1_16S.MID45||IW183LC01D4VGL	Bacteria;Firmicutes
RETT1_16S.MID45||IW183LC01DBKES	Bacteria;Bacteroidetes
RETT1_16S.MID45||IW183LC01EYCRB	Bacteria;Proteobacteria;Deltaproteobacteria;Desulfovibrionales;Desulfovibrionaceae;Bilophila
RETT1_16S.MID45||IW183LC02FUYGZ	Bacteria
RETT1_16S.MID45||IW183LC02G3X3D	Bacteria;Firmicutes;Clostridia;Clostridiales;Lachnospiraceae;Howardella
RETT1_16S.MID45||IW183LC02GIISG	Bacteria;Firmicutes;Clostridia;Clostridiales;Clostridiales_Incertae Sedis XIII;Mogibacterium
RETT1_16S.MID45||IW183LC02H53AG	Bacteria;Actinobacteria;Actinobacteria;Coriobacteriales;Coriobacteriaceae
RETT1_16S.MID45||IW183LC02HLNDV	Bacteria;Actinobacteria;Actinobacteria;Actinomycetales
RETT1_16S.MID45||IW183LC02HTS8Y	Bacteria;Synergistetes;Synergistia;Synergistales;Synergistaceae;Cloacibacillus
RETT1_16S.MID45||IW183LC02I2WLT	Bacteria;Actinobacteria;Actinobacteria;Bifidobacteriales;Bifidobacteriaceae;Bifidobacterium
RETT1_16S.MID45||IW183LC02I728A	Bacteria;Firmicutes;Clostridia;Clostridiales;Clostridiales_Incertae Sedis XI
RETT1_16S.MID45||IW183LC02IWS2O	Bacteria;Bacteroidetes;Bacteroidia;Bacteroidales;Prevotellaceae
RETT1_16S.MID45||IW183LC02IYVGD	Bacteria;Bacteroidetes;Bacteroidia;Bacteroidales;Bacteroidaceae;Bacteroides
RETT1_16S.MID46||IW183LC01BYHJW	Bacteria;Bacteroidetes;Bacteroidia;Bacteroidales;Bacteroidaceae;Bacteroides
RETT1_16S.MID46||IW183LC01BZA5N	Bacteria;Actinobacteria;Actinobacteria;Bifidobacteriales;Bifidobacteriaceae;Bifidobacterium
RETT1_16S.MID46||IW183LC01CYB9A	Bacteria;Proteobacteria;Deltaproteobacteria;Desulfovibrionales;Desulfovibrionaceae;Desulfovibrio
RETT1_16S.MID46||IW183LC01DDM9Z	Bacteria;Fusobacteria;Fusobacteria;Fusobacteriales;Fusobacteriaceae;Fusobacterium
RETT1_16S.MID46||IW183LC01EHJRP	Bacteria;Proteobacteria;Gammaproteobacteria;Pseudomonadales;Pseudomonadaceae;Pseudomonas
RETT1_16S.MID46||IW183LC02G0PA8	Bacteria;Firmicutes;Clostridia;Clostridiales;Ruminococcaceae;Butyricicoccus
RETT1_16S.MID46||IW183LC02G1SE8	Bacteria;Firmicutes;Clostridia;Clostridiales;Ruminococcaceae;Flavonifractor
RETT1_16S.MID50||IW183LC01BT2M3	Bacteria;Proteobacteria;Gammaproteobacteria;Pseudomonadales;Moraxellaceae;Enhydrobacter
RETT1_16S.MID50||IW183LC01C1BE0	Bacteria;Proteobacteria;Gammaproteobacteria;Enterobacteriales;Enterobacteriaceae;Escherichia/Shigella
RETT1_16S.MID50||IW183LC02FO0R2	Bacteria;Actinobacteria;Actinobacteria;Actinomycetales;Actinomycetaceae;Actinomyces
RETT1_16S.MID50||IW183LC02HL007	Bacteria;Proteobacteria;Gammaproteobacteria;Pseudomonadales;Moraxellaceae;Acinetobacter
RETT1_16S.MID50||IW183LC02JJWG6	Bacteria;Firmicutes;Bacilli;Lactobacillales;Streptococcaceae;Streptococcus
RETT1_16S.MID50||IW183LC02JVRBQ	Bacteria;Proteobacteria;Gammaproteobacteria;Enterobacteriales;Enterobacteriaceae
RETT1_16S.MID54||IW183LC01AYD5D	Bacteria;Bacteroidetes;Bacteroidia;Bacteroidales;Bacteroidaceae;Bacteroides
RETT1_16S.MID54||IW183LC01CFY85	Bacteria;Firmicutes;Clostridia;Clostridiales;Lachnospiraceae;Dorea
RETT1_16S.MID54||IW183LC01CGZZ4	Bacteria;Firmicutes;Clostridia;Clostridiales;Lachnospiraceae;Anaerostipes
RETT1_16S.MID54||IW183LC01CLP46	Bacteria;Bacteroidetes;Bacteroidia;Bacteroidales;Bacteroidaceae;Bacteroides
RETT1_16S.MID54||IW183LC01CXKR5	Bacteria;Firmicutes;Clostridia;Clostridiales;Lachnospiraceae;Lachnospiracea_incertae_sedis
RETT1_16S.MID54||IW183LC01D7D8N	Bacteria;Bacteroidetes;Bacteroidia;Bacteroidales;Bacteroidaceae;Bacteroides
RETT1_16S.MID54||IW183LC01DDS32	Bacteria;Bacteroidetes;Bacteroidia;Bacteroidales;Prevotellaceae;Paraprevotella
RETT1_16S.MID54||IW183LC01DEV4W	Bacteria;Bacteroidetes;Bacteroidia;Bacteroidales;Porphyromonadaceae;Parabacteroides
RETT1_16S.MID54||IW183LC01DJ1RS	Bacteria;Firmicutes;Clostridia;Clostridiales
RETT1_16S.MID54||IW183LC01DZQ7P	Bacteria;Firmicutes;Clostridia;Clostridiales;Lachnospiraceae
RETT1_16S.MID54||IW183LC01ENEFV	Bacteria;Firmicutes;Clostridia;Clostridiales;Ruminococcaceae;Ruminococcus
RETT1_16S.MID54||IW183LC02FWPV4	Bacteria;Firmicutes;Clostridia;Clostridiales;Ruminococcaceae
RETT1_16S.MID54||IW183LC02GKTHP	Bacteria;Firmicutes;Clostridia;Clostridiales;Lachnospiraceae;Roseburia
RETT1_16S.MID54||IW183LC02GRAY8	Bacteria;Firmicutes;Clostridia;Clostridiales;Lachnospiraceae
RETT1_16S.MID54||IW183LC02H1OCR	Bacteria;Firmicutes;Clostridia;Clostridiales;Lachnospiraceae;Lachnospiracea_incertae_sedis
RETT1_16S.MID54||IW183LC02HH0B3	Bacteria;Firmicutes;Clostridia;Clostridiales;Lachnospiraceae;Lachnospiracea_incertae_sedis
RETT1_16S.MID54||IW183LC02HUPGM	Bacteria;Bacteroidetes;Bacteroidia;Bacteroidales;Bacteroidaceae;Bacteroides
RETT1_16S.MID54||IW183LC02INDRC	Bacteria;Firmicutes;Clostridia;Clostridiales;Lachnospiraceae;Lachnospiracea_incertae_sedis
RETT1_16S.MID54||IW183LC02JFATY	Bacteria;Firmicutes;Clostridia;Clostridiales;Ruminococcaceae;Ruminococcus
RETT1_16S.MID54||IW183LC02JPN67	Bacteria;Bacteroidetes;Bacteroidia;Bacteroidales;Porphyromonadaceae;Barnesiella
RETT1_16S.MID55||IW183LC01C38G5	Bacteria;Firmicutes;Clostridia;Clostridiales;Lachnospiraceae
RETT1_16S.MID55||IW183LC01D5ENO	Bacteria;Firmicutes;Clostridia;Clostridiales;Lachnospiraceae
RETT1_16S.MID55||IW183LC01DZNA5	Bacteria;Firmicutes;Negativicutes;Selenomonadales;Veillonellaceae;Veillonella
RETT1_16S.MID55||IW183LC01EOLVU	Bacteria;Firmicutes;Clostridia;Clostridiales
RETT1_16S.MID55||IW183LC02FRRQ6	Bacteria;Firmicutes;Clostridia;Clostridiales;Lachnospiraceae;Roseburia
RETT1_16S.MID55||IW183LC02FVUGT	Bacteria;Firmicutes;Erysipelotrichia;Erysipelotrichales;Erysipelotrichaceae
RETT1_16S.MID55||IW183LC02GTZEP	Bacteria;Firmicutes;Clostridia;Clostridiales;Lachnospiraceae;Coprococcus
RETT1_16S.MID55||IW183LC02H8PHP	Bacteria;Firmicutes;Negativicutes;Selenomonadales;Veillonellaceae;Dialister
RETT1_16S.MID55||IW183LC02H8S92	Bacteria;Firmicutes;Erysipelotrichia;Erysipelotrichales;Erysipelotrichaceae;Clostridium XVIII
RETT1_16S.MID55||IW183LC02JWZZS	Bacteria;Bacteroidetes;Bacteroidia;Bacteroidales;Bacteroidaceae;Bacteroides
RETT1_16S.MID58||IW183LC01A7T06	Bacteria;Firmicutes;Clostridia;Clostridiales
RETT1_16S.MID58||IW183LC01BJLZ8	Bacteria;Bacteroidetes;Bacteroidia;Bacteroidales;Rikenellaceae;Alistipes
RETT1_16S.MID58||IW183LC01BUVRS	Bacteria;Firmicutes;Clostridia;Clostridiales;Lachnospiraceae
RETT1_16S.MID58||IW183LC01BV4LY	Bacteria;Firmicutes;Clostridia;Clostridiales;Lachnospiraceae;Roseburia
RETT1_16S.MID58||IW183LC01DLIV2	Bacteria;Firmicutes;Clostridia;Clostridiales;Ruminococcaceae
RETT1_16S.MID58||IW183LC01EQYW3	Bacteria;Firmicutes;Clostridia;Clostridiales;Ruminococcaceae
RETT1_16S.MID58||IW183LC02F8I7F	Bacteria;Firmicutes;Clostridia;Clostridiales
RETT1_16S.MID58||IW183LC02GU8Y4	Bacteria;Firmicutes;Clostridia;Clostridiales
RETT1_16S.MID58||IW183LC02I57WM	Bacteria;Firmicutes;Clostridia;Clostridiales;Lachnospiraceae
RETT1_16S.MID58||IW183LC02IBMZ4	Bacteria;Actinobacteria;Actinobacteria;Coriobacteriales;Coriobacteriaceae;Collinsella
RETT1_16S.MID61||IW183LC01BYJ2V	Bacteria;Firmicutes;Negativicutes;Selenomonadales;Veillonellaceae;Dialister
RETT1_16S.MID61||IW183LC01CCSPH	Bacteria;Bacteroidetes;Bacteroidia;Bacteroidales;Rikenellaceae;Alistipes
RETT1_16S.MID61||IW183LC01CM84J	Bacteria;Bacteroidetes;Bacteroidia;Bacteroidales;Porphyromonadaceae;Barnesiella
RETT1_16S.MID61||IW183LC01CVWIA	Bacteria;Firmicutes;Clostridia;Clostridiales;Ruminococcaceae;Pseudoflavonifractor
RETT1_16S.MID61||IW183LC01DJWRW	Bacteria;Proteobacteria;Deltaproteobacteria;Desulfovibrionales;Desulfovibrionaceae
RETT1_16S.MID61||IW183LC01DOSEF	Bacteria;Bacteroidetes;Bacteroidia;Bacteroidales;Bacteroidaceae;Bacteroides
RETT1_16S.MID61||IW183LC01DRFKK	Bacteria;Firmicutes;Clostridia;Clostridiales;Lachnospiraceae
RETT1_16S.MID61||IW183LC01EMVXU	Bacteria;Firmicutes;Clostridia;Clostridiales;Clostridiales_Incertae Sedis XIII;Anaerovorax
RETT1_16S.MID61||IW183LC01EQR5W	Bacteria;Firmicutes;Clostridia;Clostridiales;Ruminococcaceae;Butyricicoccus
RETT1_16S.MID61||IW183LC01ESPH8	Bacteria;Firmicutes;Clostridia;Clostridiales;Lachnospiraceae
RETT1_16S.MID61||IW183LC01ETE09	Bacteria;Firmicutes;Clostridia;Clostridiales;Ruminococcaceae
RETT1_16S.MID61||IW183LC02F8KKU	Bacteria;Firmicutes;Clostridia;Clostridiales;Lachnospiraceae
RETT1_16S.MID61||IW183LC02FVMAD	Bacteria;Bacteroidetes;Bacteroidia;Bacteroidales;Porphyromonadaceae;Barnesiella
RETT1_16S.MID61||IW183LC02GB8Z8	Bacteria;Firmicutes;Clostridia;Clostridiales;Ruminococcaceae;Clostridium IV
RETT1_16S.MID61||IW183LC02GM8BZ	Bacteria;Bacteroidetes;Bacteroidia;Bacteroidales;Porphyromonadaceae;Barnesiella
RETT1_16S.MID61||IW183LC02H0EEF	Bacteria;Firmicutes;Clostridia;Clostridiales
RETT1_16S.MID61||IW183LC02HHGI8	Bacteria;Firmicutes;Clostridia;Clostridiales;Lachnospiraceae
RETT1_16S.MID61||IW183LC02HZ4RX	Bacteria;Proteobacteria;Alphaproteobacteria
RETT1_16S.MID61||IW183LC02JAZQM	Bacteria;Firmicutes;Clostridia;Clostridiales;Lachnospiraceae
RETT1_16S.MID61||IW183LC02JF3A2	Bacteria;Firmicutes;Clostridia;Clostridiales;Ruminococcaceae
RETT1_16S.MID61||IW183LC02JTUTD	Bacteria;Firmicutes;Clostridia;Clostridiales;Lachnospiraceae;Lachnospiracea_incertae_sedis
RETT1_16S.MID67||IW183LC01BYCAN	Bacteria;Actinobacteria;Actinobacteria;Coriobacteriales;Coriobacteriaceae
RETT1_16S.MID67||IW183LC01C5BDH	Bacteria;Bacteroidetes;Bacteroidia;Bacteroidales;Prevotellaceae;Prevotella
RETT1_16S.MID67||IW183LC01C5MSE	Bacteria;Firmicutes
RETT1_16S.MID67||IW183LC01CC32B	Bacteria;Firmicutes;Clostridia;Clostridiales;Ruminococcaceae;Faecalibacterium
RETT1_16S.MID67||IW183LC01DHRB5	Bacteria;Firmicutes;Negativicutes;Selenomonadales;Veillonellaceae;Dialister
RETT1_16S.MID67||IW183LC01DHS2F	Bacteria;Firmicutes;Clostridia;Clostridiales;Ruminococcaceae;Clostridium IV
RETT1_16S.MID67||IW183LC01EKKUW	Bacteria;Firmicutes;Clostridia;Clostridiales
RETT1_16S.MID67||IW183LC01ETD2C	Bacteria
RETT1_16S.MID67||IW183LC02F2TM1	Bacteria;Firmicutes
RETT1_16S.MID67||IW183LC02G0F34	Bacteria;Firmicutes;Clostridia;Clostridiales;Ruminococcaceae;Butyricicoccus
RETT1_16S.MID67||IW183LC02G7HCM	Bacteria;Firmicutes;Negativicutes;Selenomonadales;Veillonellaceae;Dialister
RETT1_16S.MID67||IW183LC02GIHD9	Bacteria;Bacteroidetes
RETT1_16S.MID67||IW183LC02IMH2U	Bacteria;Firmicutes;Clostridia;Clostridiales;Ruminococcaceae;Oscillibacter
RETT1_16S.MID67||IW183LC02J10SD	Bacteria;Firmicutes;Clostridia;Clostridiales
RETT1_16S.MID7||IW183LC01CU5SM	Bacteria;Bacteroidetes;Bacteroidia;Bacteroidales;Bacteroidaceae;Bacteroides
RETT1_16S.MID7||IW183LC01EUI6C	Bacteria;Firmicutes;Bacilli;Lactobacillales;Lactobacillaceae;Lactobacillus
RETT1_16S.MID7||IW183LC02F6M1U	Bacteria;Proteobacteria;Gammaproteobacteria;Pasteurellales;Pasteurellaceae
RETT1_16S.MID71||IW183LC01AQ44I	Bacteria
RETT1_16S.MID71||IW183LC01BA1EQ	Bacteria;Firmicutes;Clostridia;Clostridiales;Ruminococcaceae
RETT1_16S.MID71||IW183LC01BE8YZ	Bacteria;Firmicutes;Clostridia;Clostridiales;Clostridiaceae 1;Clostridium sensu stricto
RETT1_16S.MID71||IW183LC01BG5FO	Bacteria;Firmicutes;Clostridia;Clostridiales;Ruminococcaceae;Faecalibacterium
RETT1_16S.MID71||IW183LC01BO9NW	Bacteria;Firmicutes;Clostridia;Clostridiales
RETT1_16S.MID71||IW183LC01BT6AQ	Bacteria;Firmicutes;Clostridia;Clostridiales;Ruminococcaceae;Ruminococcus
RETT1_16S.MID71||IW183LC01C3BQW	Bacteria;Proteobacteria;Alphaproteobacteria
RETT1_16S.MID71||IW183LC02HH64Z	Bacteria;Bacteroidetes;Bacteroidia;Bacteroidales;Porphyromonadaceae;Barnesiella
RETT1_16S.MID71||IW183LC02HQ18L	Bacteria;Firmicutes;Clostridia;Clostridiales;Ruminococcaceae
RETT1_16S.MID71||IW183LC02ILG0K	Bacteria;Firmicutes;Clostridia;Clostridiales
RETT1_16S.MID71||IW183LC02INJSD	Bacteria;Firmicutes;Clostridia;Clostridiales;Ruminococcaceae
RETT1_16S.MID71||IW183LC02JLHH1	Bacteria;Firmicutes;Clostridia;Clostridiales;Ruminococcaceae
RETT1_16S.MID77||IW183LC01A6LJK	Bacteria;Firmicutes;Clostridia;Clostridiales;Lachnospiraceae;Clostridium XlVb
RETT1_16S.MID77||IW183LC01A967W	Bacteria;Firmicutes
RETT1_16S.MID77||IW183LC01B5TG3	Bacteria;Firmicutes;Clostridia;Clostridiales
RETT1_16S.MID77||IW183LC01BE7U0	Bacteria;Firmicutes;Clostridia;Clostridiales;Ruminococcaceae;Hydrogenoanaerobacterium
RETT1_16S.MID77||IW183LC01BJWF4	Bacteria;Bacteroidetes;Bacteroidia;Bacteroidales;Rikenellaceae;Alistipes
RETT1_16S.MID77||IW183LC01BUWNF	Bacteria;Firmicutes;Clostridia;Clostridiales
RETT1_16S.MID77||IW183LC01BV228	Bacteria;Firmicutes;Clostridia
RETT1_16S.MID77||IW183LC01BX51D	Bacteria;Firmicutes;Clostridia;Clostridiales
RETT1_16S.MID77||IW183LC01D4KQE	Bacteria;Firmicutes;Clostridia;Clostridiales
RETT1_16S.MID77||IW183LC01D7TCS	Bacteria;Firmicutes;Clostridia;Clostridiales;Ruminococcaceae
RETT1_16S.MID77||IW183LC01DWJKP	Bacteria;Bacteroidetes;Bacteroidia;Bacteroidales;Rikenellaceae;Alistipes
RETT1_16S.MID77||IW183LC01EEM1Z	Bacteria;Lentisphaerae;Lentisphaeria;Victivallales;Victivallaceae;Victivallis
RETT1_16S.MID77||IW183LC02GA5KD	Bacteria
RETT1_16S.MID77||IW183LC02GG7RT	Bacteria;Firmicutes
RETT1_16S.MID77||IW183LC02GY2VT	Bacteria;Bacteroidetes;Bacteroidia;Bacteroidales;Porphyromonadaceae;Butyricimonas
RETT1_16S.MID77||IW183LC02HBAWC	Bacteria;Firmicutes;Clostridia;Clostridiales
RETT1_16S.MID77||IW183LC02HBTC6	Bacteria;Proteobacteria;Alphaproteobacteria
RETT1_16S.MID77||IW183LC02HCUCU	Bacteria;Proteobacteria;Alphaproteobacteria;Rhizobiales;Hyphomicrobiaceae;Gemmiger
RETT1_16S.MID77||IW183LC02HSXCN	Bacteria;Firmicutes;Clostridia;Clostridiales;Ruminococcaceae
RETT1_16S.MID77||IW183LC02I3NRS	Bacteria;Firmicutes;Clostridia;Clostridiales;Ruminococcaceae;Oscillibacter
RETT1_16S.MID77||IW183LC02I4H3P	Bacteria;Bacteroidetes;Bacteroidia;Bacteroidales;Porphyromonadaceae;Barnesiella
RETT1_16S.MID77||IW183LC02IVGMT	Bacteria;Firmicutes;Clostridia;Clostridiales;Ruminococcaceae
RETT1_16S.MID77||IW183LC02J0IIP	Bacteria;Bacteroidetes
RETT1_16S.MID77||IW183LC02JENP1	Bacteria;Firmicutes;Clostridia;Clostridiales;Ruminococcaceae
RETT1_16S.MID79||IW183LC01CSQ1J	Bacteria;Actinobacteria;Actinobacteria;Bifidobacteriales;Bifidobacteriaceae;Bifidobacterium
RETT1_16S.MID79||IW183LC01D585E	Bacteria;Actinobacteria;Actinobacteria;Coriobacteriales;Coriobacteriaceae
RETT1_16S.MID79||IW183LC01DRKUC	Bacteria;Bacteroidetes;Bacteroidia;Bacteroidales;Prevotellaceae;Xylanibacter
RETT1_16S.MID79||IW183LC01DXBY7	Bacteria;Proteobacteria;Betaproteobacteria;Burkholderiales
RETT1_16S.MID79||IW183LC01EBDDX	Bacteria;Firmicutes;Erysipelotrichia;Erysipelotrichales;Erysipelotrichaceae;Erysipelotrichaceae_incertae_sedis
RETT1_16S.MID79||IW183LC02GGK3X	Bacteria;Firmicutes;Clostridia;Clostridiales;Lachnospiraceae;Lachnospiracea_incertae_sedis
RETT1_16S.MID79||IW183LC02GM04D	Bacteria;Bacteroidetes;Bacteroidia;Bacteroidales;Prevotellaceae
RETT1_16S.MID79||IW183LC02GNGRA	Bacteria;Proteobacteria;Gammaproteobacteria;Pasteurellales;Pasteurellaceae;Haemophilus
RETT1_16S.MID79||IW183LC02HINLB	Bacteria;Firmicutes;Clostridia;Clostridiales;Lachnospiraceae
RETT1_16S.MID79||IW183LC02HX6AT	Bacteria;Bacteroidetes;Bacteroidia;Bacteroidales;Prevotellaceae
RETT1_16S.MID79||IW183LC02JVCX1	Bacteria;Bacteroidetes;Bacteroidia;Bacteroidales;Bacteroidaceae;Bacteroides
RETT1_16S.MID79||IW183LC02JXBYC	Bacteria;Firmicutes;Negativicutes;Selenomonadales;Acidaminococcaceae;Phascolarctobacterium
RETT1_16S.MID79||IW183LC02JXZ2G	Bacteria;Bacteroidetes;Bacteroidia;Bacteroidales;Prevotellaceae
RETT1_16S.MID82||IW183LC01CIXTF	Bacteria;Firmicutes;Clostridia;Clostridiales;Ruminococcaceae
RETT1_16S.MID82||IW183LC01CUAEC	Bacteria;Bacteroidetes;Bacteroidia;Bacteroidales;Bacteroidaceae;Bacteroides
RETT1_16S.MID82||IW183LC01CXCUL	Bacteria;Firmicutes;Clostridia;Clostridiales;Ruminococcaceae;Faecalibacterium
RETT1_16S.MID82||IW183LC01DL5A8	Bacteria;Firmicutes;Clostridia;Clostridiales;Lachnospiraceae
RETT1_16S.MID82||IW183LC01DQLG7	Bacteria;Firmicutes;Clostridia;Clostridiales;Ruminococcaceae;Oscillibacter
RETT1_16S.MID82||IW183LC01EVUQH	Bacteria;Firmicutes;Clostridia;Clostridiales;Lachnospiraceae
RETT1_16S.MID82||IW183LC02GZK08	Bacteria;Firmicutes;Clostridia;Clostridiales;Ruminococcaceae;Faecalibacterium
RETT1_16S.MID82||IW183LC02HONZA	Bacteria;Firmicutes;Clostridia;Clostridiales;Ruminococcaceae
RETT1_16S.MID82||IW183LC02I1EOI	Bacteria;Firmicutes;Clostridia;Clostridiales;Ruminococcaceae;Clostridium IV
RETT1_16S.MID82||IW183LC02IP3UQ	Bacteria;Firmicutes;Clostridia;Clostridiales;Ruminococcaceae;Oscillibacter
RETT1_16S.MID82||IW183LC02JU0E0	Bacteria;Firmicutes;Clostridia;Clostridiales;Lachnospiraceae
RETT1_16S.MID82||IW183LC02JZ5HS	Bacteria;Firmicutes;Clostridia;Clostridiales;Ruminococcaceae;Faecalibacterium
RETT1_16S.MID84||IW183LC01B5M05	Bacteria;Firmicutes;Clostridia;Clostridiales;Ruminococcaceae
RETT1_16S.MID84||IW183LC01B9GF8	Bacteria;Firmicutes;Clostridia;Clostridiales;Clostridiales_Incertae Sedis XIII;Mogibacterium
RETT1_16S.MID84||IW183LC01BRP66	Bacteria;Actinobacteria;Actinobacteria;Coriobacteriales;Coriobacteriaceae;Olsenella
RETT1_16S.MID84||IW183LC01BYYJW	Bacteria;Firmicutes;Clostridia;Clostridiales;Ruminococcaceae
RETT1_16S.MID84||IW183LC01CDAQF	Bacteria;Bacteroidetes;Bacteroidia;Bacteroidales;Prevotellaceae;Prevotella
RETT1_16S.MID84||IW183LC01CPO2O	Bacteria;Firmicutes;Clostridia;Clostridiales;Ruminococcaceae;Oscillibacter
RETT1_16S.MID84||IW183LC01CPU42	Bacteria;Actinobacteria;Actinobacteria;Coriobacteriales;Coriobacteriaceae;Slackia
RETT1_16S.MID84||IW183LC01DCKEZ	Bacteria;Firmicutes;Clostridia;Clostridiales;Lachnospiraceae
RETT1_16S.MID84||IW183LC01DDDFW	Bacteria;Firmicutes;Clostridia;Clostridiales
RETT1_16S.MID84||IW183LC01DJ4LU	Bacteria;Firmicutes;Clostridia;Clostridiales;Ruminococcaceae
RETT1_16S.MID84||IW183LC01DPQ49	Bacteria;Firmicutes;Clostridia;Clostridiales;Ruminococcaceae;Ruminococcus
RETT1_16S.MID84||IW183LC02FJCBZ	Bacteria;Firmicutes;Clostridia;Clostridiales;Ruminococcaceae;Clostridium IV
RETT1_16S.MID84||IW183LC02FV51F	Bacteria;Firmicutes;Clostridia;Clostridiales;Ruminococcaceae;Clostridium IV
RETT1_16S.MID84||IW183LC02H1WQA	Bacteria;Firmicutes;Clostridia;Clostridiales;Ruminococcaceae
RETT1_16S.MID84||IW183LC02HAAHG	Bacteria;Bacteroidetes;Bacteroidia;Bacteroidales;Porphyromonadaceae;Porphyromonas
RETT1_16S.MID84||IW183LC02I8AHM	Bacteria;Firmicutes;Clostridia;Clostridiales
RETT1_16S.MID84||IW183LC02ISZHY	Bacteria;Firmicutes;Clostridia;Clostridiales;Clostridiales_Incertae Sedis XI
RETT1_16S.MID84||IW183LC02JI7X6	Bacteria;Firmicutes;Clostridia;Clostridiales
RETT1_16S.MID85||IW183LC01B59SJ	Bacteria;Firmicutes;Negativicutes;Selenomonadales;Veillonellaceae;Megamonas
RETT1_16S.MID85||IW183LC01BK0OE	Bacteria;Actinobacteria;Actinobacteria;Coriobacteriales;Coriobacteriaceae
RETT1_16S.MID85||IW183LC01D5G41	Bacteria;Firmicutes;Clostridia;Clostridiales
RETT1_16S.MID85||IW183LC01DEVNF	Bacteria;Bacteroidetes;Bacteroidia;Bacteroidales;Porphyromonadaceae
RETT1_16S.MID85||IW183LC01EH6OS	Bacteria;Bacteroidetes;Bacteroidia;Bacteroidales;Porphyromonadaceae;Porphyromonas
RETT1_16S.MID85||IW183LC02G8IA9	Bacteria;Actinobacteria;Actinobacteria;Bifidobacteriales;Bifidobacteriaceae;Bifidobacterium
RETT1_16S.MID85||IW183LC02GCBE3	Bacteria;Actinobacteria;Actinobacteria;Actinomycetales;Actinomycetaceae;Mobiluncus
RETT1_16S.MID85||IW183LC02GZJH5	Bacteria;Actinobacteria;Actinobacteria;Bifidobacteriales;Bifidobacteriaceae;Bifidobacterium
RETT1_16S.MID85||IW183LC02JMW41	Bacteria;Firmicutes;Erysipelotrichia;Erysipelotrichales;Erysipelotrichaceae;Erysipelotrichaceae_incertae_sedis
RETT1_16S.MID85||IW183LC02JVH3P	Bacteria;Firmicutes;Clostridia;Clostridiales;Peptostreptococcaceae
RETT1_16S.MID91||IW183LC01A33O6	Bacteria;Firmicutes;Clostridia;Clostridiales;Lachnospiraceae
RETT1_16S.MID91||IW183LC01AWE4I	Bacteria;Firmicutes;Clostridia;Clostridiales;Ruminococcaceae
RETT1_16S.MID91||IW183LC01BPYJK	Bacteria;Firmicutes;Clostridia;Clostridiales;Lachnospiraceae;Blautia
RETT1_16S.MID91||IW183LC01BRDJE	Bacteria;Firmicutes;Clostridia;Clostridiales;Lachnospiraceae;Coprococcus
RETT1_16S.MID91||IW183LC01C36AL	Bacteria;Firmicutes;Clostridia;Clostridiales;Lachnospiraceae
RETT1_16S.MID91||IW183LC01CKY41	Bacteria;Firmicutes;Clostridia;Clostridiales;Ruminococcaceae
RETT1_16S.MID91||IW183LC01CNBJU	Bacteria;Bacteroidetes;Bacteroidia;Bacteroidales;Rikenellaceae;Alistipes
RETT1_16S.MID91||IW183LC01CXT4N	Bacteria;Firmicutes
RETT1_16S.MID91||IW183LC01D2O5I	Bacteria;Firmicutes;Clostridia;Clostridiales;Ruminococcaceae
RETT1_16S.MID91||IW183LC01DB0Z1	Bacteria;Firmicutes;Clostridia;Clostridiales;Clostridiaceae 1;Sarcina
RETT1_16S.MID91||IW183LC01DP2RC	Bacteria;Firmicutes
RETT1_16S.MID91||IW183LC01DQ0OM	Bacteria
RETT1_16S.MID91||IW183LC01DTDT0	Bacteria
RETT1_16S.MID91||IW183LC01DUY6K	Bacteria;Firmicutes;Clostridia;Clostridiales;Ruminococcaceae
RETT1_16S.MID91||IW183LC01EGE1S	Bacteria;Firmicutes;Clostridia;Clostridiales;Ruminococcaceae
RETT1_16S.MID91||IW183LC01EKOZD	Bacteria;Actinobacteria;Actinobacteria;Coriobacteriales;Coriobacteriaceae
RETT1_16S.MID91||IW183LC01ENDIU	Bacteria;Firmicutes;Clostridia;Clostridiales;Lachnospiraceae;Coprococcus
RETT1_16S.MID91||IW183LC02F4438	Bacteria;Firmicutes;Clostridia;Clostridiales
RETT1_16S.MID91||IW183LC02FX2MV	Bacteria;Firmicutes;Clostridia;Clostridiales;Ruminococcaceae
RETT1_16S.MID91||IW183LC02GNZAM	Bacteria;Firmicutes;Clostridia;Clostridiales
RETT1_16S.MID91||IW183LC02HCISS	Bacteria;Firmicutes;Clostridia;Clostridiales;Lachnospiraceae
RETT1_16S.MID91||IW183LC02I9W8X	Bacteria;Firmicutes;Clostridia;Clostridiales
RETT1_16S.MID91||IW183LC02IBFRZ	Bacteria;Firmicutes;Clostridia;Clostridiales;Ruminococcaceae
RETT1_16S.MID91||IW183LC02IE95U	Bacteria;Firmicutes;Clostridia;Clostridiales;Lachnospiraceae
RETT1_16S.MID91||IW183LC02IQUCS	Bacteria;Firmicutes;Clostridia;Clostridiales;Ruminococcaceae
RETT1_16S.MID91||IW183LC02ISZ9K	Bacteria;Firmicutes;Clostridia;Clostridiales;Ruminococcaceae;Faecalibacterium
RETT1_16S.MID91||IW183LC02J10VE	Bacteria;Firmicutes;Clostridia;Clostridiales;Ruminococcaceae;Clostridium IV
RETT1_16S.MID91||IW183LC02JC2KM	Bacteria;Firmicutes;Clostridia;Clostridiales;Lachnospiraceae
RETT1_16S.MID91||IW183LC02JREO9	Bacteria
RETT1_16S.MID92||IW183LC01BM6ED	Bacteria;Actinobacteria;Actinobacteria
RETT1_16S.MID92||IW183LC01D5262	Bacteria;Actinobacteria;Actinobacteria;Coriobacteriales;Coriobacteriaceae
RETT1_16S.MID92||IW183LC01DEHHM	Bacteria;Firmicutes;Clostridia;Clostridiales;Clostridiaceae 1
RETT1_16S.MID92||IW183LC01ETGPE	Bacteria;Actinobacteria;Actinobacteria;Actinomycetales;Corynebacteriaceae;Corynebacterium
RETT1_16S.MID92||IW183LC02F7USS	Bacteria;Actinobacteria;Actinobacteria;Coriobacteriales;Coriobacteriaceae
RETT1_16S.MID92||IW183LC02FI6RF	Bacteria;Firmicutes;Clostridia;Clostridiales
RETT1_16S.MID92||IW183LC02FNATO	Bacteria;Firmicutes;Clostridia;Clostridiales;Ruminococcaceae;Faecalibacterium
RETT1_16S.MID92||IW183LC02G0WA3	Bacteria;Firmicutes;Clostridia;Clostridiales;Clostridiaceae 1
RETT1_16S.MID92||IW183LC02GD0B7	Bacteria;Actinobacteria;Actinobacteria;Bifidobacteriales;Bifidobacteriaceae
RETT1_16S.MID92||IW183LC02I23AK	Bacteria;Actinobacteria;Actinobacteria;Actinomycetales;Actinomycetaceae;Actinomyces
RETT1_16S.MID92||IW183LC02ID5XD	Bacteria;Firmicutes;Clostridia;Clostridiales;Lachnospiraceae;Blautia
RETT1_16S.MID92||IW183LC02JRAIS	Bacteria;Firmicutes;Clostridia;Clostridiales;Lachnospiraceae
RETT1_16S.MID94||IW183LC01AJ63S	Bacteria;Firmicutes;Clostridia;Clostridiales
RETT1_16S.MID94||IW183LC01AVJJO	Bacteria;Firmicutes;Clostridia;Clostridiales;Lachnospiraceae;Clostridium XlVa
RETT1_16S.MID94||IW183LC01B5LIJ	Bacteria;Proteobacteria;Deltaproteobacteria;Desulfovibrionales;Desulfovibrionaceae;Bilophila
RETT1_16S.MID94||IW183LC01BDEIM	Bacteria;Firmicutes;Clostridia;Clostridiales;Lachnospiraceae;Dorea
RETT1_16S.MID94||IW183LC01BZE8L	Bacteria;Firmicutes;Clostridia;Clostridiales;Lachnospiraceae;Coprococcus
RETT1_16S.MID94||IW183LC01C3X8Q	Bacteria;Firmicutes;Clostridia;Clostridiales
RETT1_16S.MID94||IW183LC01DMYF2	Bacteria;Firmicutes;Clostridia;Clostridiales;Lachnospiraceae;Roseburia
RETT1_16S.MID94||IW183LC01DO6I9	Bacteria;Firmicutes;Clostridia;Clostridiales;Ruminococcaceae;Ruminococcus
RETT1_16S.MID94||IW183LC01EOW1J	Bacteria
RETT1_16S.MID94||IW183LC02GL7IQ	Bacteria;Actinobacteria;Actinobacteria;Coriobacteriales;Coriobacteriaceae;Slackia
RETT1_16S.MID94||IW183LC02GOO84	Bacteria;Firmicutes;Clostridia;Clostridiales
RETT1_16S.MID94||IW183LC02HBWWX	Bacteria;Firmicutes;Clostridia;Clostridiales;Ruminococcaceae;Butyricicoccus
RETT1_16S.MID94||IW183LC02HVYMV	Bacteria;Bacteroidetes;Bacteroidia;Bacteroidales;Porphyromonadaceae;Butyricimonas
RETT1_16S.MID94||IW183LC02IN71B	Bacteria;Firmicutes;Clostridia;Clostridiales;Lachnospiraceae;Coprococcus
RETT1_16S.MID94||IW183LC02INQYC	Bacteria;Firmicutes;Clostridia;Clostridiales;Ruminococcaceae;Ruminococcus
RETT2_16S.MID1||IYAML6G01A96V6	Bacteria
RETT2_16S.MID1||IYAML6G01B02MO	Bacteria
RETT2_16S.MID1||IYAML6G01BQ2QO	Bacteria
RETT2_16S.MID1||IYAML6G01BSOH5	Bacteria;Bacteroidetes;Bacteroidia;Bacteroidales;Prevotellaceae;Prevotella
RETT2_16S.MID1||IYAML6G01C2MM7	Bacteria;Firmicutes
RETT2_16S.MID1||IYAML6G01C6ESN	Bacteria;Actinobacteria;Actinobacteria;Coriobacteriales;Coriobacteriaceae;Collinsella
RETT2_16S.MID1||IYAML6G01CHDBS	Bacteria;Proteobacteria;Deltaproteobacteria;Desulfovibrionales
RETT2_16S.MID1||IYAML6G01CLTZZ	Bacteria;Actinobacteria;Actinobacteria;Bifidobacteriales;Bifidobacteriaceae
RETT2_16S.MID1||IYAML6G01CYDIK	Bacteria;Actinobacteria;Actinobacteria;Bifidobacteriales;Bifidobacteriaceae;Bifidobacterium
RETT2_16S.MID1||IYAML6G01D625C	Bacteria
RETT2_16S.MID1||IYAML6G01DORFD	Bacteria;Firmicutes;Bacilli;Lactobacillales;Lactobacillaceae;Lactobacillus
RETT2_16S.MID1||IYAML6G01DOW6Q	Bacteria;Proteobacteria;Betaproteobacteria;Burkholderiales
RETT2_16S.MID1||IYAML6G01DXHCN	Bacteria;Bacteroidetes;Bacteroidia;Bacteroidales;Prevotellaceae;Prevotella
RETT2_16S.MID1||IYAML6G01EESU7	Bacteria;Actinobacteria;Actinobacteria;Actinomycetales;Actinomycetaceae;Trueperella
RETT2_16S.MID1||IYAML6G01EFKLD	Bacteria;Firmicutes
RETT2_16S.MID1||IYAML6G01EO0JS	Bacteria;Firmicutes;Clostridia;Clostridiales;Ruminococcaceae
RETT2_16S.MID1||IYAML6G01EOLHX	Bacteria;Firmicutes;Bacilli;Lactobacillales;Streptococcaceae;Streptococcus
RETT2_16S.MID1||IYAML6G02F1F9G	Bacteria;Actinobacteria;Actinobacteria;Coriobacteriales;Coriobacteriaceae
RETT2_16S.MID1||IYAML6G02F3HBC	Bacteria;Actinobacteria;Actinobacteria;Bifidobacteriales;Bifidobacteriaceae;Bifidobacterium
RETT2_16S.MID1||IYAML6G02G0Y48	Bacteria;Firmicutes
RETT2_16S.MID1||IYAML6G02G3A02	Bacteria
RETT2_16S.MID1||IYAML6G02G45ZE	Bacteria;Actinobacteria;Actinobacteria;Actinomycetales;Actinomycetaceae;Actinobaculum
RETT2_16S.MID1||IYAML6G02G9T1M	Bacteria;Firmicutes;Erysipelotrichia;Erysipelotrichales;Erysipelotrichaceae
RETT2_16S.MID1||IYAML6G02GC9E6	Bacteria;Actinobacteria;Actinobacteria;Coriobacteriales;Coriobacteriaceae
RETT2_16S.MID1||IYAML6G02GPY9O	Bacteria;Actinobacteria;Actinobacteria
RETT2_16S.MID1||IYAML6G02GS54Q	Bacteria;Bacteroidetes;Bacteroidia;Bacteroidales;Porphyromonadaceae;Parabacteroides
RETT2_16S.MID1||IYAML6G02GTI25	Bacteria;Bacteroidetes;Bacteroidia;Bacteroidales;Porphyromonadaceae;Barnesiella
RETT2_16S.MID1||IYAML6G02GW7HE	Bacteria;Bacteroidetes;Bacteroidia;Bacteroidales;Porphyromonadaceae;Parabacteroides
RETT2_16S.MID1||IYAML6G02HHWC1	Bacteria;Bacteroidetes;Bacteroidia;Bacteroidales;Rikenellaceae;Alistipes
RETT2_16S.MID1||IYAML6G02IANPY	Bacteria
RETT2_16S.MID105||IYAML6G01CXUBW	Bacteria;Firmicutes;Clostridia;Clostridiales;Lachnospiraceae;Lachnospiracea_incertae_sedis
RETT2_16S.MID105||IYAML6G01DQH4V	Bacteria;Firmicutes;Clostridia;Clostridiales;Lachnospiraceae
RETT2_16S.MID105||IYAML6G01EAE3C	Bacteria;Bacteroidetes;Bacteroidia;Bacteroidales;Porphyromonadaceae;Parabacteroides
RETT2_16S.MID105||IYAML6G02G0AGH	Bacteria;Firmicutes;Clostridia;Clostridiales;Peptostreptococcaceae;Clostridium XI
RETT2_16S.MID105||IYAML6G02HC8XV	Bacteria;Proteobacteria;Gammaproteobacteria;Pseudomonadales;Moraxellaceae;Moraxella
RETT2_16S.MID105||IYAML6G02HT91Y	Bacteria;Firmicutes;Clostridia;Clostridiales;Lachnospiraceae
RETT2_16S.MID105||IYAML6G02IJUC1	Bacteria;Firmicutes;Clostridia;Clostridiales;Lachnospiraceae;Roseburia
RETT2_16S.MID105||IYAML6G02IK6OA	Bacteria;Proteobacteria;Gammaproteobacteria;Enterobacteriales;Enterobacteriaceae;Escherichia/Shigella
RETT2_16S.MID105||IYAML6G02IWS92	Bacteria;Firmicutes;Clostridia;Clostridiales;Lachnospiraceae
RETT2_16S.MID106||IYAML6G01A1XBW	Bacteria;Proteobacteria;Alphaproteobacteria;Rhizobiales;Hyphomicrobiaceae;Gemmiger
RETT2_16S.MID106||IYAML6G01AE5Y5	Bacteria;Firmicutes;Clostridia;Clostridiales;Ruminococcaceae;Faecalibacterium
RETT2_16S.MID106||IYAML6G01BFK1D	Bacteria;Actinobacteria;Actinobacteria;Bifidobacteriales;Bifidobacteriaceae;Bifidobacterium
RETT2_16S.MID106||IYAML6G01BH0VE	Bacteria;Actinobacteria;Actinobacteria;Bifidobacteriales;Bifidobacteriaceae
RETT2_16S.MID106||IYAML6G01C0QLW	Bacteria;Firmicutes;Clostridia;Clostridiales;Lachnospiraceae
RETT2_16S.MID106||IYAML6G01CH9CG	Bacteria;Proteobacteria;Alphaproteobacteria;Rhizobiales;Hyphomicrobiaceae;Gemmiger
RETT2_16S.MID106||IYAML6G01CPSVF	Bacteria;Actinobacteria;Actinobacteria;Actinomycetales;Nocardiaceae;Gordonia
RETT2_16S.MID106||IYAML6G01DRQX0	Bacteria;Bacteroidetes;Bacteroidia;Bacteroidales;Porphyromonadaceae;Parabacteroides
RETT2_16S.MID106||IYAML6G01DYK65	Bacteria;Actinobacteria;Actinobacteria;Actinomycetales;Corynebacteriaceae;Corynebacterium
RETT2_16S.MID106||IYAML6G02F7T0W	Bacteria;Proteobacteria;Alphaproteobacteria;Rhizobiales;Phyllobacteriaceae;Mesorhizobium
RETT2_16S.MID106||IYAML6G02G95NZ	Bacteria;Actinobacteria;Actinobacteria;Bifidobacteriales;Bifidobacteriaceae;Bifidobacterium
RETT2_16S.MID106||IYAML6G02GIRTJ	Bacteria;Bacteroidetes;Bacteroidia;Bacteroidales;Bacteroidaceae;Bacteroides
RETT2_16S.MID106||IYAML6G02GXDQE	Bacteria;Firmicutes;Clostridia;Clostridiales
RETT2_16S.MID106||IYAML6G02H1YEJ	Bacteria;Firmicutes;Clostridia;Clostridiales;Lachnospiraceae;Blautia
RETT2_16S.MID106||IYAML6G02IXTAA	Bacteria;Firmicutes;Clostridia;Clostridiales;Ruminococcaceae;Clostridium IV
RETT2_16S.MID106||IYAML6G02JRM45	Bacteria;Firmicutes;Clostridia;Clostridiales;Ruminococcaceae;Ruminococcus
RETT2_16S.MID121||IYAML6G01AFEEN	Bacteria;Bacteroidetes;Bacteroidia;Bacteroidales;Rikenellaceae;Alistipes
RETT2_16S.MID121||IYAML6G01AMPAR	Bacteria;Firmicutes;Clostridia;Clostridiales;Clostridiaceae 1;Clostridium sensu stricto
RETT2_16S.MID121||IYAML6G01APV7P	Bacteria;Firmicutes;Negativicutes;Selenomonadales;Acidaminococcaceae;Phascolarctobacterium
RETT2_16S.MID121||IYAML6G01ATM2L	Bacteria;Firmicutes;Clostridia;Clostridiales;Clostridiaceae 1;Clostridium sensu stricto
RETT2_16S.MID121||IYAML6G01B62H3	Bacteria;Firmicutes;Clostridia;Clostridiales;Lachnospiraceae
RETT2_16S.MID121||IYAML6G01BLYL5	Bacteria;Firmicutes;Clostridia;Clostridiales
RETT2_16S.MID121||IYAML6G01BQ3BB	Bacteria;Firmicutes;Clostridia;Clostridiales;Ruminococcaceae
RETT2_16S.MID121||IYAML6G01C57PQ	Bacteria;Firmicutes;Clostridia;Clostridiales;Clostridiales_Incertae Sedis XIII;Anaerovorax
RETT2_16S.MID121||IYAML6G01COSWU	Bacteria;Actinobacteria;Actinobacteria;Bifidobacteriales;Bifidobacteriaceae;Bifidobacterium
RETT2_16S.MID121||IYAML6G01CTL0C	Bacteria;Firmicutes;Clostridia;Clostridiales
RETT2_16S.MID121||IYAML6G01D1Z8T	Bacteria;Firmicutes;Clostridia;Clostridiales;Ruminococcaceae
RETT2_16S.MID121||IYAML6G01D7SSQ	Bacteria;Firmicutes;Clostridia;Clostridiales;Peptostreptococcaceae;Clostridium XI
RETT2_16S.MID121||IYAML6G01DFMKL	Bacteria;Bacteroidetes;Bacteroidia;Bacteroidales;Rikenellaceae;Alistipes
RETT2_16S.MID121||IYAML6G01DG7GM	Bacteria;Firmicutes;Clostridia;Clostridiales
RETT2_16S.MID121||IYAML6G01EO51D	Bacteria;Firmicutes;Clostridia;Clostridiales
RETT2_16S.MID121||IYAML6G02F6HQB	Bacteria;Firmicutes;Clostridia;Clostridiales
RETT2_16S.MID121||IYAML6G02FUO9X	Bacteria;Firmicutes;Clostridia;Clostridiales;Ruminococcaceae
RETT2_16S.MID121||IYAML6G02FWUGX	Bacteria;Proteobacteria;Deltaproteobacteria;Desulfovibrionales;Desulfovibrionaceae;Bilophila
RETT2_16S.MID121||IYAML6G02FZ361	Bacteria;Firmicutes
RETT2_16S.MID121||IYAML6G02G6EM4	Bacteria;Firmicutes;Clostridia;Clostridiales;Peptostreptococcaceae
RETT2_16S.MID121||IYAML6G02GORZ6	Bacteria;Firmicutes;Clostridia
RETT2_16S.MID121||IYAML6G02HG5UT	Bacteria;Firmicutes;Clostridia;Clostridiales;Ruminococcaceae
RETT2_16S.MID121||IYAML6G02HZPHB	Bacteria;Firmicutes;Clostridia;Clostridiales;Lachnospiraceae
RETT2_16S.MID121||IYAML6G02I6XF9	Bacteria;Firmicutes;Clostridia;Clostridiales
RETT2_16S.MID121||IYAML6G02IJWBD	Bacteria;Firmicutes;Clostridia;Clostridiales;Ruminococcaceae;Anaerotruncus
RETT2_16S.MID121||IYAML6G02IMGNE	Bacteria;Firmicutes
RETT2_16S.MID121||IYAML6G02ITK8G	Bacteria;Firmicutes;Erysipelotrichia;Erysipelotrichales;Erysipelotrichaceae;Erysipelotrichaceae_incertae_sedis
RETT2_16S.MID121||IYAML6G02JNTB6	Bacteria;Bacteroidetes;Bacteroidia;Bacteroidales;Bacteroidaceae;Bacteroides
RETT2_16S.MID121||IYAML6G02JOAOZ	Bacteria;Firmicutes;Clostridia;Clostridiales
RETT2_16S.MID122||IYAML6G01AJVUT	Bacteria;Firmicutes;Clostridia;Clostridiales
RETT2_16S.MID122||IYAML6G01AZ8YL	Bacteria
RETT2_16S.MID122||IYAML6G01B3Z31	Bacteria;Actinobacteria;Actinobacteria;Coriobacteriales;Coriobacteriaceae
RETT2_16S.MID122||IYAML6G01B57CN	Bacteria;Firmicutes;Clostridia;Clostridiales;Ruminococcaceae
RETT2_16S.MID122||IYAML6G01B5Y5M	Bacteria;Firmicutes;Clostridia;Clostridiales;Ruminococcaceae;Clostridium IV
RETT2_16S.MID122||IYAML6G01B8MWB	Bacteria;Firmicutes;Clostridia;Clostridiales;Ruminococcaceae
RETT2_16S.MID122||IYAML6G01BB6LK	Bacteria;Firmicutes;Clostridia;Clostridiales;Ruminococcaceae;Oscillibacter
RETT2_16S.MID122||IYAML6G01BG1M9	Bacteria;Firmicutes;Clostridia;Clostridiales;Lachnospiraceae
RETT2_16S.MID122||IYAML6G01BIAC7	Bacteria;Firmicutes
RETT2_16S.MID122||IYAML6G01CAKU3	Bacteria;Actinobacteria;Actinobacteria;Coriobacteriales;Coriobacteriaceae
RETT2_16S.MID122||IYAML6G01CC69E	Bacteria;Firmicutes;Clostridia;Clostridiales
RETT2_16S.MID122||IYAML6G01CGDIS	Bacteria;Firmicutes;Clostridia;Clostridiales;Ruminococcaceae
RETT2_16S.MID122||IYAML6G01CIJL7	Bacteria;Firmicutes;Clostridia
RETT2_16S.MID122||IYAML6G01CMFYM	Bacteria
RETT2_16S.MID122||IYAML6G01CMH14	Bacteria;Firmicutes;Clostridia;Clostridiales
RETT2_16S.MID122||IYAML6G01CYI42	Bacteria;Actinobacteria;Actinobacteria;Bifidobacteriales;Bifidobacteriaceae
RETT2_16S.MID122||IYAML6G01DIBRQ	Bacteria;Actinobacteria;Actinobacteria;Coriobacteriales;Coriobacteriaceae
RETT2_16S.MID122||IYAML6G01DLTH3	Bacteria;Bacteroidetes;Bacteroidia;Bacteroidales;Porphyromonadaceae;Parabacteroides
RETT2_16S.MID122||IYAML6G01DS1AW	Bacteria;Firmicutes;Clostridia;Clostridiales;Ruminococcaceae;Sporobacter
RETT2_16S.MID122||IYAML6G01EBDRA	Bacteria;Bacteroidetes;Bacteroidia;Bacteroidales;Bacteroidaceae;Bacteroides
RETT2_16S.MID122||IYAML6G01ER0LW	Bacteria;Firmicutes;Erysipelotrichia;Erysipelotrichales;Erysipelotrichaceae;Erysipelotrichaceae_incertae_sedis
RETT2_16S.MID122||IYAML6G01EU59H	Bacteria;Bacteroidetes;Bacteroidia;Bacteroidales;Bacteroidaceae;Bacteroides
RETT2_16S.MID122||IYAML6G02F0Z81	Bacteria;Actinobacteria;Actinobacteria;Coriobacteriales;Coriobacteriaceae
RETT2_16S.MID122||IYAML6G02F521E	Bacteria;Firmicutes;Clostridia;Clostridiales;Lachnospiraceae
RETT2_16S.MID122||IYAML6G02FU49D	Bacteria;Firmicutes;Clostridia;Clostridiales;Ruminococcaceae
RETT2_16S.MID122||IYAML6G02FZBZG	Bacteria;Firmicutes;Clostridia;Clostridiales;Ruminococcaceae
RETT2_16S.MID122||IYAML6G02G5MB7	Bacteria;Firmicutes;Clostridia;Clostridiales;Ruminococcaceae
RETT2_16S.MID122||IYAML6G02G5OK9	Bacteria;Firmicutes;Clostridia;Clostridiales;Ruminococcaceae
RETT2_16S.MID122||IYAML6G02G7S31	Bacteria;Proteobacteria;Alphaproteobacteria;Rhizobiales;Hyphomicrobiaceae;Gemmiger
RETT2_16S.MID122||IYAML6G02G8HXM	Bacteria;Firmicutes;Clostridia;Clostridiales;Ruminococcaceae;Clostridium IV
RETT2_16S.MID122||IYAML6G02GKH63	Bacteria;Firmicutes;Clostridia;Clostridiales;Ruminococcaceae
RETT2_16S.MID122||IYAML6G02GRZ9N	Bacteria;Bacteroidetes;Bacteroidia;Bacteroidales;Rikenellaceae;Alistipes
RETT2_16S.MID122||IYAML6G02GXADU	Bacteria;Firmicutes;Clostridia;Clostridiales;Ruminococcaceae;Clostridium IV
RETT2_16S.MID122||IYAML6G02HAVWO	Bacteria
RETT2_16S.MID122||IYAML6G02HC1A1	Bacteria;Bacteroidetes;Bacteroidia;Bacteroidales;Bacteroidaceae;Bacteroides
RETT2_16S.MID122||IYAML6G02HL7UQ	Bacteria;Bacteroidetes;Bacteroidia;Bacteroidales;Bacteroidaceae;Bacteroides
RETT2_16S.MID122||IYAML6G02I7CJY	Bacteria;Bacteroidetes;Bacteroidia;Bacteroidales;Rikenellaceae;Alistipes
RETT2_16S.MID122||IYAML6G02II82R	Bacteria;Firmicutes;Clostridia;Clostridiales
RETT2_16S.MID122||IYAML6G02IODFV	Bacteria;Bacteroidetes;Bacteroidia;Bacteroidales;Porphyromonadaceae;Butyricimonas
RETT2_16S.MID122||IYAML6G02IOH94	Bacteria;Firmicutes;Clostridia;Clostridiales;Lachnospiraceae
RETT2_16S.MID122||IYAML6G02JMS1F	Bacteria;Firmicutes;Clostridia;Clostridiales;Ruminococcaceae;Oscillibacter
RETT2_16S.MID122||IYAML6G02JMW9V	Bacteria;Firmicutes;Clostridia;Clostridiales;Ruminococcaceae;Ruminococcus
RETT2_16S.MID125||IYAML6G01A7BYW	Bacteria;Firmicutes;Clostridia;Clostridiales;Lachnospiraceae;Lachnospiracea_incertae_sedis
RETT2_16S.MID125||IYAML6G01AONQI	Bacteria;Firmicutes;Clostridia;Clostridiales;Ruminococcaceae
RETT2_16S.MID125||IYAML6G01APE7O	Bacteria;Firmicutes;Clostridia;Clostridiales;Ruminococcaceae
RETT2_16S.MID125||IYAML6G01AX3ET	Bacteria;Firmicutes;Clostridia;Clostridiales;Ruminococcaceae
RETT2_16S.MID125||IYAML6G01AY63O	Bacteria;Proteobacteria;Alphaproteobacteria
RETT2_16S.MID125||IYAML6G01B6K1G	Bacteria;Bacteroidetes;Bacteroidia;Bacteroidales;Porphyromonadaceae;Barnesiella
RETT2_16S.MID125||IYAML6G01BBSP4	Bacteria;Firmicutes;Clostridia;Clostridiales
RETT2_16S.MID125||IYAML6G01BFOPX	Bacteria;Firmicutes;Clostridia;Clostridiales;Ruminococcaceae;Clostridium IV
RETT2_16S.MID125||IYAML6G01BHX7X	Bacteria;Firmicutes;Clostridia;Clostridiales;Ruminococcaceae;Oscillibacter
RETT2_16S.MID125||IYAML6G01BJ6YR	Bacteria;Firmicutes;Clostridia;Clostridiales;Ruminococcaceae
RETT2_16S.MID125||IYAML6G01CCMGX	Bacteria;Firmicutes;Clostridia;Clostridiales;Lachnospiraceae
RETT2_16S.MID125||IYAML6G01CHYZR	Bacteria
RETT2_16S.MID125||IYAML6G01DBTJN	Bacteria;Bacteroidetes;Bacteroidia;Bacteroidales;Bacteroidaceae;Bacteroides
RETT2_16S.MID125||IYAML6G01DHJ1Q	Bacteria;Firmicutes;Clostridia;Clostridiales;Ruminococcaceae
RETT2_16S.MID125||IYAML6G01DRPAG	Bacteria;Firmicutes;Clostridia;Clostridiales;Ruminococcaceae
RETT2_16S.MID125||IYAML6G01DXWRH	Bacteria;Firmicutes;Clostridia;Clostridiales
RETT2_16S.MID125||IYAML6G01EE8UX	Bacteria;Firmicutes;Clostridia;Clostridiales;Lachnospiraceae
RETT2_16S.MID125||IYAML6G01ENT3L	Bacteria;Firmicutes
RETT2_16S.MID125||IYAML6G01EQIHV	Bacteria;Firmicutes;Clostridia;Clostridiales;Lachnospiraceae
RETT2_16S.MID125||IYAML6G01EUTCG	Bacteria;Firmicutes;Clostridia;Clostridiales;Lachnospiraceae
RETT2_16S.MID125||IYAML6G02F5ER6	Bacteria;Firmicutes;Clostridia;Clostridiales;Ruminococcaceae
RETT2_16S.MID125||IYAML6G02F5I63	Bacteria;Bacteroidetes;Bacteroidia;Bacteroidales;Porphyromonadaceae
RETT2_16S.MID125||IYAML6G02FQRS9	Bacteria;Firmicutes;Erysipelotrichia;Erysipelotrichales;Erysipelotrichaceae;Holdemania
RETT2_16S.MID125||IYAML6G02FTEDH	Bacteria;Firmicutes;Clostridia;Clostridiales;Ruminococcaceae
RETT2_16S.MID125||IYAML6G02FW6KI	Bacteria;Bacteroidetes;Bacteroidia;Bacteroidales;Bacteroidaceae;Bacteroides
RETT2_16S.MID125||IYAML6G02G1ZY7	Bacteria;Proteobacteria;Betaproteobacteria;Burkholderiales;Sutterellaceae
RETT2_16S.MID125||IYAML6G02G4DGK	Bacteria;Firmicutes;Clostridia;Clostridiales;Ruminococcaceae;Clostridium IV
RETT2_16S.MID125||IYAML6G02GDVP8	Bacteria;Proteobacteria;Betaproteobacteria;Burkholderiales;Oxalobacteraceae;Oxalobacter
RETT2_16S.MID125||IYAML6G02GQ1DN	Bacteria;Bacteroidetes;Bacteroidia;Bacteroidales;Rikenellaceae;Alistipes
RETT2_16S.MID125||IYAML6G02H021S	Bacteria;Firmicutes;Clostridia;Clostridiales;Ruminococcaceae
RETT2_16S.MID125||IYAML6G02H47CB	Bacteria;Bacteroidetes;Bacteroidia;Bacteroidales;Rikenellaceae;Alistipes
RETT2_16S.MID125||IYAML6G02H8E9U	Bacteria;Firmicutes
RETT2_16S.MID125||IYAML6G02HOYK9	Bacteria;Firmicutes;Clostridia;Clostridiales
RETT2_16S.MID125||IYAML6G02HSJDX	Bacteria;Firmicutes;Clostridia;Clostridiales;Ruminococcaceae
RETT2_16S.MID125||IYAML6G02I573V	Bacteria;Firmicutes;Clostridia;Clostridiales
RETT2_16S.MID125||IYAML6G02IDBLQ	Bacteria;Proteobacteria;Deltaproteobacteria
RETT2_16S.MID125||IYAML6G02ILKY3	Bacteria;Firmicutes;Clostridia;Clostridiales
RETT2_16S.MID125||IYAML6G02IM35X	Bacteria;Firmicutes;Clostridia;Clostridiales;Lachnospiraceae;Blautia
RETT2_16S.MID125||IYAML6G02JAOMW	Bacteria;Firmicutes;Clostridia;Clostridiales
RETT2_16S.MID125||IYAML6G02JJNSP	Bacteria;Firmicutes;Clostridia;Clostridiales
RETT2_16S.MID125||IYAML6G02JKCNN	Bacteria;Firmicutes;Clostridia;Clostridiales;Ruminococcaceae
RETT2_16S.MID13||IYAML6G01A0M1B	Bacteria;Actinobacteria;Actinobacteria;Coriobacteriales;Coriobacteriaceae;Eggerthella
RETT2_16S.MID13||IYAML6G01BDDB1	Bacteria;Firmicutes;Clostridia;Clostridiales;Lachnospiraceae;Lachnospiracea_incertae_sedis
RETT2_16S.MID13||IYAML6G01C310A	Bacteria;Firmicutes;Clostridia;Clostridiales;Lachnospiraceae
RETT2_16S.MID13||IYAML6G01DSWYA	Bacteria;Firmicutes;Clostridia;Clostridiales;Ruminococcaceae
RETT2_16S.MID13||IYAML6G02G2M8W	Bacteria;Actinobacteria;Actinobacteria;Bifidobacteriales;Bifidobacteriaceae;Bifidobacterium
RETT2_16S.MID13||IYAML6G02GXTIM	Bacteria;Firmicutes;Negativicutes;Selenomonadales;Veillonellaceae;Allisonella
RETT2_16S.MID13||IYAML6G02I8NYY	Bacteria;Firmicutes;Bacilli;Lactobacillales;Leuconostocaceae;Leuconostoc
RETT2_16S.MID13||IYAML6G02IA32J	Bacteria;Firmicutes;Clostridia;Clostridiales;Lachnospiraceae;Roseburia
RETT2_16S.MID14||IYAML6G01A1W0L	Bacteria;Firmicutes;Clostridia;Clostridiales
RETT2_16S.MID14||IYAML6G01AINIW	Bacteria;Firmicutes
RETT2_16S.MID14||IYAML6G01B73D1	Bacteria;Firmicutes;Clostridia;Clostridiales;Ruminococcaceae
RETT2_16S.MID14||IYAML6G01BHI4L	Bacteria;Proteobacteria;Betaproteobacteria;Burkholderiales;Sutterellaceae;Sutterella
RETT2_16S.MID14||IYAML6G01BPMFP	Bacteria;Firmicutes;Clostridia;Clostridiales
RETT2_16S.MID14||IYAML6G01BU3EG	Bacteria;Firmicutes;Clostridia;Clostridiales;Ruminococcaceae
RETT2_16S.MID14||IYAML6G01BUX9L	Bacteria;Firmicutes;Clostridia;Clostridiales;Ruminococcaceae
RETT2_16S.MID14||IYAML6G01BVMS2	Bacteria;Firmicutes;Clostridia;Clostridiales;Ruminococcaceae;Oscillibacter
RETT2_16S.MID14||IYAML6G01C02TP	Bacteria;Firmicutes;Clostridia;Clostridiales;Ruminococcaceae
RETT2_16S.MID14||IYAML6G01CCG41	Bacteria;Firmicutes;Clostridia;Clostridiales
RETT2_16S.MID14||IYAML6G01CLL2J	Bacteria;Firmicutes;Clostridia;Clostridiales
RETT2_16S.MID14||IYAML6G01CQ818	Bacteria;Bacteroidetes;Bacteroidia;Bacteroidales;Porphyromonadaceae;Butyricimonas
RETT2_16S.MID14||IYAML6G01CTDBJ	Bacteria;Proteobacteria;Alphaproteobacteria
RETT2_16S.MID14||IYAML6G01CYLK8	Bacteria;Firmicutes;Clostridia;Clostridiales;Ruminococcaceae
RETT2_16S.MID14||IYAML6G01CZM1V	Bacteria;Firmicutes;Clostridia;Clostridiales;Ruminococcaceae
RETT2_16S.MID14||IYAML6G01DC9D1	Bacteria;Firmicutes;Clostridia;Clostridiales
RETT2_16S.MID14||IYAML6G01DF6JE	Bacteria
RETT2_16S.MID14||IYAML6G01DJAK1	Bacteria;Bacteroidetes;Bacteroidia;Bacteroidales
RETT2_16S.MID14||IYAML6G01DVN48	Bacteria;Firmicutes;Clostridia;Clostridiales
RETT2_16S.MID14||IYAML6G01DWPVJ	Bacteria;Firmicutes;Clostridia;Clostridiales;Ruminococcaceae
RETT2_16S.MID14||IYAML6G01DXCX9	Bacteria;Lentisphaerae;Lentisphaeria;Victivallales;Victivallaceae;Victivallis
RETT2_16S.MID14||IYAML6G01DXDWS	Bacteria;Firmicutes;Clostridia;Clostridiales;Ruminococcaceae
RETT2_16S.MID14||IYAML6G01ECG4U	Bacteria;Firmicutes
RETT2_16S.MID14||IYAML6G01EE213	Bacteria;Firmicutes;Clostridia;Clostridiales
RETT2_16S.MID14||IYAML6G01EMUY9	Bacteria;Firmicutes;Clostridia;Clostridiales;Ruminococcaceae
RETT2_16S.MID14||IYAML6G02F25Q0	Bacteria
RETT2_16S.MID14||IYAML6G02F5O6F	Bacteria;Bacteroidetes;Bacteroidia;Bacteroidales;Porphyromonadaceae;Odoribacter
RETT2_16S.MID14||IYAML6G02FO9X3	Bacteria;Proteobacteria
RETT2_16S.MID14||IYAML6G02FSTNN	Bacteria;Firmicutes;Clostridia;Clostridiales;Lachnospiraceae
RETT2_16S.MID14||IYAML6G02FZP0S	Bacteria;Firmicutes;Clostridia;Clostridiales;Ruminococcaceae
RETT2_16S.MID14||IYAML6G02G38BS	Bacteria
RETT2_16S.MID14||IYAML6G02G6LXQ	Bacteria;Firmicutes;Clostridia;Clostridiales;Ruminococcaceae
RETT2_16S.MID14||IYAML6G02G7PFR	Bacteria;Firmicutes;Clostridia;Clostridiales;Ruminococcaceae;Ruminococcus
RETT2_16S.MID14||IYAML6G02GBQF6	Bacteria;Firmicutes;Clostridia;Clostridiales;Ruminococcaceae
RETT2_16S.MID14||IYAML6G02GCQH7	Bacteria
RETT2_16S.MID14||IYAML6G02GIL02	Bacteria;Actinobacteria;Actinobacteria;Bifidobacteriales;Bifidobacteriaceae;Bifidobacterium
RETT2_16S.MID14||IYAML6G02GKUER	Bacteria;Verrucomicrobia;Opitutae;Puniceicoccales;Puniceicoccaceae
RETT2_16S.MID14||IYAML6G02GLEDM	Bacteria;Firmicutes;Clostridia;Clostridiales;Ruminococcaceae
RETT2_16S.MID14||IYAML6G02GOU8Z	Bacteria;Firmicutes;Clostridia;Clostridiales
RETT2_16S.MID14||IYAML6G02GSLID	Bacteria;Firmicutes;Clostridia;Clostridiales
RETT2_16S.MID14||IYAML6G02HE0EQ	Bacteria;Actinobacteria;Actinobacteria;Bifidobacteriales;Bifidobacteriaceae;Bifidobacterium
RETT2_16S.MID14||IYAML6G02HJXON	Bacteria;Firmicutes;Clostridia;Clostridiales;Ruminococcaceae
RETT2_16S.MID14||IYAML6G02HPLDY	Bacteria;Firmicutes;Clostridia;Clostridiales;Lachnospiraceae;Anaerostipes
RETT2_16S.MID14||IYAML6G02HPVS5	Bacteria;Firmicutes;Clostridia;Clostridiales
RETT2_16S.MID14||IYAML6G02HS9R9	Bacteria;Firmicutes;Clostridia;Clostridiales;Ruminococcaceae
RETT2_16S.MID14||IYAML6G02I2J9M	Bacteria;Firmicutes;Clostridia;Clostridiales
RETT2_16S.MID14||IYAML6G02I9SAG	Bacteria;Firmicutes;Clostridia;Clostridiales
RETT2_16S.MID14||IYAML6G02ID41X	Bacteria;Firmicutes;Clostridia;Clostridiales;Lachnospiraceae
RETT2_16S.MID14||IYAML6G02JMOCG	Bacteria;Firmicutes;Clostridia;Clostridiales
RETT2_16S.MID14||IYAML6G02JNFPA	Bacteria;Firmicutes;Clostridia;Clostridiales;Ruminococcaceae
RETT2_16S.MID14||IYAML6G02JPJD8	Bacteria;Firmicutes;Clostridia;Clostridiales
RETT2_16S.MID14||IYAML6G02JQORB	Bacteria
RETT2_16S.MID14||IYAML6G02JYXR9	Bacteria;Firmicutes;Clostridia;Clostridiales
RETT2_16S.MID147||IYAML6G01A7IK5	Bacteria;Bacteroidetes;Bacteroidia;Bacteroidales;Rikenellaceae;Rikenella
RETT2_16S.MID147||IYAML6G01BCHXE	Bacteria;Actinobacteria;Actinobacteria;Coriobacteriales;Coriobacteriaceae;Eggerthella
RETT2_16S.MID147||IYAML6G01C14CT	Bacteria;Bacteroidetes;Bacteroidia;Bacteroidales;Bacteroidaceae;Bacteroides
RETT2_16S.MID147||IYAML6G01CKTMB	Bacteria;Bacteroidetes;Bacteroidia;Bacteroidales;Bacteroidaceae;Bacteroides
RETT2_16S.MID147||IYAML6G01EG220	Bacteria;Firmicutes;Erysipelotrichia;Erysipelotrichales;Erysipelotrichaceae
RETT2_16S.MID147||IYAML6G01ET5XS	Bacteria;Firmicutes;Clostridia;Clostridiales;Lachnospiraceae
RETT2_16S.MID147||IYAML6G01EXSRS	Bacteria;Firmicutes;Negativicutes;Selenomonadales;Veillonellaceae;Dialister
RETT2_16S.MID147||IYAML6G02FPKNP	Bacteria;Firmicutes;Clostridia;Clostridiales;Ruminococcaceae;Oscillibacter
RETT2_16S.MID147||IYAML6G02FV6QS	Bacteria;Firmicutes;Clostridia;Clostridiales;Lachnospiraceae
RETT2_16S.MID147||IYAML6G02GACVJ	Bacteria;Firmicutes
RETT2_16S.MID147||IYAML6G02GPA82	Bacteria;Firmicutes;Clostridia;Clostridiales;Lachnospiraceae
RETT2_16S.MID147||IYAML6G02HFLHI	Bacteria;Firmicutes;Clostridia;Clostridiales;Lachnospiraceae
RETT2_16S.MID147||IYAML6G02HRC3S	Bacteria;Firmicutes;Clostridia;Clostridiales;Lachnospiraceae;Lachnospiracea_incertae_sedis
RETT2_16S.MID147||IYAML6G02I6PUY	Bacteria;Firmicutes;Clostridia;Clostridiales;Lachnospiraceae
RETT2_16S.MID147||IYAML6G02ILXOB	Bacteria;Firmicutes;Clostridia;Clostridiales;Lachnospiraceae
RETT2_16S.MID16||IYAML6G01A1QEG	Bacteria;Firmicutes;Negativicutes;Selenomonadales;Veillonellaceae;Veillonella
RETT2_16S.MID16||IYAML6G01AF0ET	Bacteria;Firmicutes;Clostridia;Clostridiales;Ruminococcaceae;Faecalibacterium
RETT2_16S.MID16||IYAML6G01AXOVK	Bacteria;Firmicutes;Clostridia;Clostridiales;Ruminococcaceae;Butyricicoccus
RETT2_16S.MID16||IYAML6G01B17JM	Bacteria;Actinobacteria;Actinobacteria;Actinomycetales;Micrococcaceae;Kocuria
RETT2_16S.MID16||IYAML6G01BMWQF	Bacteria;Actinobacteria;Actinobacteria;Bifidobacteriales;Bifidobacteriaceae;Bifidobacterium
RETT2_16S.MID16||IYAML6G01BZ13U	Bacteria;Firmicutes;Clostridia;Clostridiales;Ruminococcaceae;Faecalibacterium
RETT2_16S.MID16||IYAML6G01C19XG	Bacteria;Actinobacteria;Actinobacteria;Bifidobacteriales;Bifidobacteriaceae
RETT2_16S.MID16||IYAML6G01DWT2E	Bacteria
RETT2_16S.MID16||IYAML6G01EJ7NV	Bacteria;Firmicutes;Negativicutes;Selenomonadales;Veillonellaceae;Mitsuokella
RETT2_16S.MID16||IYAML6G02FPC91	Bacteria;Actinobacteria;Actinobacteria;Bifidobacteriales;Bifidobacteriaceae
RETT2_16S.MID16||IYAML6G02GO5E1	Bacteria;Actinobacteria;Actinobacteria;Bifidobacteriales;Bifidobacteriaceae;Bifidobacterium
RETT2_16S.MID16||IYAML6G02JGK0I	Bacteria;Firmicutes;Clostridia;Clostridiales;Lachnospiraceae;Anaerostipes
RETT2_16S.MID17||IYAML6G01ASC7J	Bacteria
RETT2_16S.MID17||IYAML6G01ATXZU	Bacteria;Firmicutes;Clostridia;Clostridiales;Lachnospiraceae
RETT2_16S.MID17||IYAML6G01BKA5S	Bacteria;Firmicutes;Clostridia;Clostridiales;Lachnospiraceae
RETT2_16S.MID17||IYAML6G01BXGBI	Bacteria
RETT2_16S.MID17||IYAML6G01C8242	Bacteria;Firmicutes;Clostridia;Clostridiales;Ruminococcaceae
RETT2_16S.MID17||IYAML6G01EFTOO	Bacteria;Proteobacteria;Gammaproteobacteria;Enterobacteriales;Enterobacteriaceae
RETT2_16S.MID17||IYAML6G02GK2CJ	Bacteria;Firmicutes;Clostridia;Clostridiales;Lachnospiraceae;Lachnospiracea_incertae_sedis
RETT2_16S.MID17||IYAML6G02GN4T5	Bacteria;Proteobacteria;Gammaproteobacteria;Enterobacteriales;Enterobacteriaceae;Escherichia/Shigella
RETT2_16S.MID17||IYAML6G02GRVA6	Bacteria;Firmicutes;Clostridia;Clostridiales;Eubacteriaceae;Eubacterium
RETT2_16S.MID17||IYAML6G02JA6IM	Bacteria;TM7;TM7_genera_incertae_sedis;TM7_genera_incertae_sedis;TM7_genera_incertae_sedis;TM7_genera_incertae_sedis
RETT2_16S.MID17||IYAML6G02JLBMY	Bacteria;TM7;TM7_genera_incertae_sedis;TM7_genera_incertae_sedis;TM7_genera_incertae_sedis;TM7_genera_incertae_sedis
RETT2_16S.MID19||IYAML6G01AGYS8	Bacteria;Firmicutes;Clostridia;Clostridiales;Lachnospiraceae
RETT2_16S.MID19||IYAML6G01BVB52	Bacteria;Proteobacteria;Betaproteobacteria;Burkholderiales;Comamonadaceae;Comamonas
RETT2_16S.MID19||IYAML6G01C34RL	Bacteria;Firmicutes;Negativicutes;Selenomonadales;Veillonellaceae;Megasphaera
RETT2_16S.MID19||IYAML6G01C62XV	Bacteria;Firmicutes;Bacilli;Lactobacillales;Lactobacillaceae;Lactobacillus
RETT2_16S.MID19||IYAML6G01CUB0P	Bacteria;Actinobacteria;Actinobacteria;Coriobacteriales;Coriobacteriaceae
RETT2_16S.MID19||IYAML6G01D1SYC	Bacteria;Firmicutes;Bacilli;Lactobacillales;Streptococcaceae;Streptococcus
RETT2_16S.MID19||IYAML6G01D3ILF	Bacteria;Firmicutes;Clostridia;Clostridiales;Lachnospiraceae;Blautia
RETT2_16S.MID19||IYAML6G01D8B14	Bacteria;Firmicutes;Clostridia;Clostridiales;Ruminococcaceae
RETT2_16S.MID19||IYAML6G01DBU9B	Bacteria;Firmicutes;Negativicutes;Selenomonadales;Veillonellaceae;Megasphaera
RETT2_16S.MID19||IYAML6G02F5ECT	Bacteria;Actinobacteria;Actinobacteria;Coriobacteriales;Coriobacteriaceae;Olsenella
RETT2_16S.MID19||IYAML6G02FTV6L	Bacteria
RETT2_16S.MID19||IYAML6G02G4A9M	Bacteria;Actinobacteria;Actinobacteria;Bifidobacteriales;Bifidobacteriaceae;Scardovia
RETT2_16S.MID19||IYAML6G02I40GG	Bacteria;Actinobacteria;Actinobacteria;Actinomycetales;Propionibacteriaceae;Propionibacterium
RETT2_16S.MID20||IYAML6G01A78UN	Bacteria;Firmicutes;Clostridia;Clostridiales;Ruminococcaceae
RETT2_16S.MID20||IYAML6G01A90A1	Bacteria;Actinobacteria;Actinobacteria;Coriobacteriales;Coriobacteriaceae;Gordonibacter
RETT2_16S.MID20||IYAML6G01AMVU2	Bacteria;Firmicutes;Clostridia;Clostridiales
RETT2_16S.MID20||IYAML6G01B5LOK	Bacteria;Firmicutes;Clostridia;Clostridiales;Clostridiales_Incertae Sedis XI;Parvimonas
RETT2_16S.MID20||IYAML6G01BGUU7	Bacteria;Firmicutes;Clostridia;Clostridiales;Clostridiales_Incertae Sedis XIII
RETT2_16S.MID20||IYAML6G01BR54A	Bacteria;Firmicutes;Clostridia;Clostridiales;Ruminococcaceae
RETT2_16S.MID20||IYAML6G01C3INO	Bacteria;Firmicutes;Clostridia;Clostridiales;Ruminococcaceae
RETT2_16S.MID20||IYAML6G01C7F9K	Bacteria;Firmicutes;Clostridia;Clostridiales;Clostridiales_Incertae Sedis XI;Peptoniphilus
RETT2_16S.MID20||IYAML6G01CUNIJ	Bacteria;Firmicutes;Clostridia;Clostridiales
RETT2_16S.MID20||IYAML6G01CWI17	Bacteria;Firmicutes;Clostridia;Clostridiales;Clostridiales_Incertae Sedis XI;Anaerococcus
RETT2_16S.MID20||IYAML6G01CY890	Bacteria;Firmicutes;Clostridia;Clostridiales;Lachnospiraceae
RETT2_16S.MID20||IYAML6G01D1WCH	Bacteria;Firmicutes;Clostridia;Clostridiales;Clostridiales_Incertae Sedis XI;Finegoldia
RETT2_16S.MID20||IYAML6G01DD36R	Bacteria;Actinobacteria;Actinobacteria;Actinomycetales;Actinomycetaceae;Arcanobacterium
RETT2_16S.MID20||IYAML6G01DEW1L	Bacteria;Firmicutes;Clostridia;Clostridiales;Clostridiales_Incertae Sedis XI;Peptoniphilus
RETT2_16S.MID20||IYAML6G01DFDNX	Bacteria;Firmicutes;Clostridia;Clostridiales;Clostridiales_Incertae Sedis XI
RETT2_16S.MID20||IYAML6G01EO0W4	Bacteria;Firmicutes;Clostridia;Clostridiales;Lachnospiraceae
RETT2_16S.MID20||IYAML6G02F2QMG	Bacteria;Firmicutes;Negativicutes;Selenomonadales;Acidaminococcaceae;Succiniclasticum
RETT2_16S.MID20||IYAML6G02FMAI9	Bacteria;Firmicutes;Clostridia;Clostridiales
RETT2_16S.MID20||IYAML6G02FOZUC	Bacteria;Firmicutes;Clostridia;Clostridiales;Ruminococcaceae;Clostridium IV
RETT2_16S.MID20||IYAML6G02FSTL0	Bacteria;Firmicutes;Clostridia;Clostridiales
RETT2_16S.MID20||IYAML6G02G1UVL	Bacteria;Actinobacteria;Actinobacteria;Coriobacteriales;Coriobacteriaceae
RETT2_16S.MID20||IYAML6G02HCF4T	Bacteria;Firmicutes;Clostridia;Clostridiales;Lachnospiraceae;Clostridium XlVb
RETT2_16S.MID20||IYAML6G02HDGKX	Bacteria;Bacteroidetes
RETT2_16S.MID20||IYAML6G02HNQT7	Bacteria
RETT2_16S.MID20||IYAML6G02HT0ZR	Bacteria;Bacteroidetes;Bacteroidia;Bacteroidales;Porphyromonadaceae;Porphyromonas
RETT2_16S.MID20||IYAML6G02IL7PM	Bacteria;Bacteroidetes;Bacteroidia;Bacteroidales;Porphyromonadaceae;Porphyromonas
RETT2_16S.MID20||IYAML6G02IQE1J	Bacteria;Actinobacteria;Actinobacteria;Actinomycetales
RETT2_16S.MID22||IYAML6G01AQ9ZO	Bacteria;Actinobacteria;Actinobacteria;Bifidobacteriales;Bifidobacteriaceae;Bifidobacterium
RETT2_16S.MID22||IYAML6G01C8R8U	Bacteria;Actinobacteria;Actinobacteria;Bifidobacteriales;Bifidobacteriaceae;Bifidobacterium
RETT2_16S.MID22||IYAML6G01DUKJ0	Bacteria;Actinobacteria;Actinobacteria;Coriobacteriales;Coriobacteriaceae;Collinsella
RETT2_16S.MID22||IYAML6G02HO3G1	Bacteria;Firmicutes;Bacilli;Lactobacillales;Lactobacillaceae;Lactobacillus
RETT2_16S.MID22||IYAML6G02JU0D3	Bacteria;Firmicutes;Bacilli;Lactobacillales
RETT2_16S.MID24||IYAML6G01DMRBQ	Bacteria;Firmicutes;Bacilli;Lactobacillales;Enterococcaceae;Tetragenococcus
RETT2_16S.MID24||IYAML6G02GKN82	Bacteria;Firmicutes;Negativicutes;Selenomonadales;Veillonellaceae;Dialister
RETT2_16S.MID24||IYAML6G02H7574	Bacteria;Proteobacteria;Gammaproteobacteria;Enterobacteriales;Enterobacteriaceae;Morganella
RETT2_16S.MID28||IYAML6G01A4HX0	Bacteria;Firmicutes;Clostridia;Clostridiales;Ruminococcaceae;Clostridium IV
RETT2_16S.MID28||IYAML6G01AKLSQ	Bacteria;Firmicutes;Clostridia;Clostridiales;Peptostreptococcaceae
RETT2_16S.MID28||IYAML6G01C4S1L	Bacteria;Firmicutes;Clostridia;Clostridiales;Lachnospiraceae;Lachnospiracea_incertae_sedis
RETT2_16S.MID28||IYAML6G01CQEOO	Bacteria;Firmicutes;Negativicutes;Selenomonadales;Veillonellaceae;Megamonas
RETT2_16S.MID28||IYAML6G02FTPRW	Bacteria;Actinobacteria;Actinobacteria;Bifidobacteriales;Bifidobacteriaceae;Alloscardovia
RETT2_16S.MID28||IYAML6G02GH0WP	Bacteria;Firmicutes;Bacilli;Lactobacillales
RETT2_16S.MID28||IYAML6G02H4FPM	Bacteria;Firmicutes;Clostridia;Clostridiales;Peptostreptococcaceae;Clostridium XI
RETT2_16S.MID28||IYAML6G02HTC6M	Bacteria;Actinobacteria;Actinobacteria;Actinomycetales;Propionibacteriaceae;Propionibacterium
RETT2_16S.MID28||IYAML6G02I9DHX	Bacteria;Firmicutes;Clostridia;Clostridiales
RETT2_16S.MID28||IYAML6G02IE79O	Bacteria;Bacteroidetes;Bacteroidia;Bacteroidales;Bacteroidaceae;Bacteroides
RETT2_16S.MID28||IYAML6G02JFNDI	Bacteria;Firmicutes;Bacilli;Lactobacillales;Streptococcaceae;Streptococcus
RETT2_16S.MID28||IYAML6G02JSJT9	Bacteria;Firmicutes;Bacilli;Lactobacillales;Streptococcaceae;Streptococcus
RETT2_16S.MID29||IYAML6G01A5GCR	Bacteria;Actinobacteria;Actinobacteria;Bifidobacteriales;Bifidobacteriaceae;Scardovia
RETT2_16S.MID29||IYAML6G01ATDYS	Bacteria;Firmicutes;Clostridia;Clostridiales;Clostridiales_Incertae Sedis XI
RETT2_16S.MID29||IYAML6G01BBXYH	Bacteria;Firmicutes;Clostridia;Clostridiales;Clostridiaceae 1
RETT2_16S.MID29||IYAML6G01BDZJU	Bacteria;Firmicutes;Clostridia;Clostridiales
RETT2_16S.MID29||IYAML6G01BFKAP	Bacteria
RETT2_16S.MID29||IYAML6G01BJY3Q	Bacteria;Firmicutes;Erysipelotrichia;Erysipelotrichales;Erysipelotrichaceae;Erysipelotrichaceae_incertae_sedis
RETT2_16S.MID29||IYAML6G01BV5PP	Bacteria;Firmicutes;Clostridia;Clostridiales;Ruminococcaceae
RETT2_16S.MID29||IYAML6G01BYQL0	Bacteria;Firmicutes;Clostridia;Clostridiales;Lachnospiraceae;Clostridium XlVb
RETT2_16S.MID29||IYAML6G01C1V3N	Bacteria;Actinobacteria;Actinobacteria;Coriobacteriales;Coriobacteriaceae;Atopobium
RETT2_16S.MID29||IYAML6G01CEN7G	Bacteria;Firmicutes;Clostridia;Clostridiales
RETT2_16S.MID29||IYAML6G01CNLXM	Bacteria;Firmicutes;Clostridia;Clostridiales
RETT2_16S.MID29||IYAML6G01CT8D8	Bacteria;Firmicutes
RETT2_16S.MID29||IYAML6G01CVEFC	Bacteria;Firmicutes;Clostridia;Clostridiales;Lachnospiraceae
RETT2_16S.MID29||IYAML6G01DVGJQ	Bacteria;Firmicutes
RETT2_16S.MID29||IYAML6G01EEO8V	Bacteria;Firmicutes;Clostridia;Clostridiales;Lachnospiraceae
RETT2_16S.MID29||IYAML6G02F1ELG	Bacteria;Actinobacteria;Actinobacteria;Coriobacteriales;Coriobacteriaceae;Olsenella
RETT2_16S.MID29||IYAML6G02FH0DQ	Bacteria;Firmicutes;Clostridia;Clostridiales;Ruminococcaceae;Clostridium IV
RETT2_16S.MID29||IYAML6G02FMCT2	Bacteria;Firmicutes;Clostridia;Clostridiales;Eubacteriaceae
RETT2_16S.MID29||IYAML6G02G2HVA	Bacteria
RETT2_16S.MID29||IYAML6G02G42N7	Bacteria;Firmicutes;Clostridia;Clostridiales;Ruminococcaceae
RETT2_16S.MID29||IYAML6G02GJ7JH	Bacteria;Firmicutes;Clostridia;Clostridiales;Lachnospiraceae
RETT2_16S.MID29||IYAML6G02GJ9S1	Bacteria;Firmicutes;Clostridia;Clostridiales;Peptococcaceae 1;Peptococcus
RETT2_16S.MID29||IYAML6G02HALPF	Bacteria;Firmicutes;Clostridia;Clostridiales;Ruminococcaceae
RETT2_16S.MID29||IYAML6G02HEQ8R	Bacteria;Actinobacteria;Actinobacteria;Coriobacteriales;Coriobacteriaceae
RETT2_16S.MID29||IYAML6G02HMO82	Bacteria
RETT2_16S.MID29||IYAML6G02HSPRX	Bacteria;Actinobacteria;Actinobacteria;Coriobacteriales;Coriobacteriaceae;Collinsella
RETT2_16S.MID29||IYAML6G02HTLZ9	Bacteria;Firmicutes;Clostridia;Clostridiales
RETT2_16S.MID29||IYAML6G02I87Z7	Bacteria;Actinobacteria;Actinobacteria;Coriobacteriales;Coriobacteriaceae
RETT2_16S.MID29||IYAML6G02ICV3I	Bacteria;Firmicutes;Clostridia;Clostridiales;Ruminococcaceae;Ruminococcus
RETT2_16S.MID29||IYAML6G02IHEM0	Bacteria;Firmicutes;Clostridia;Clostridiales;Ruminococcaceae
RETT2_16S.MID29||IYAML6G02IKVVB	Bacteria;Firmicutes;Erysipelotrichia;Erysipelotrichales;Erysipelotrichaceae;Erysipelotrichaceae_incertae_sedis
RETT2_16S.MID29||IYAML6G02INSRR	Bacteria;Firmicutes;Clostridia;Clostridiales
RETT2_16S.MID29||IYAML6G02IY1U8	Bacteria;Firmicutes;Bacilli;Bacillales;Bacillaceae 1;Bacillus
RETT2_16S.MID33||IYAML6G01A27JF	Bacteria;Firmicutes;Erysipelotrichia;Erysipelotrichales;Erysipelotrichaceae;Turicibacter
RETT2_16S.MID33||IYAML6G01B55JI	Bacteria;Bacteroidetes;Bacteroidia;Bacteroidales;Bacteroidaceae;Bacteroides
RETT2_16S.MID33||IYAML6G01C6E0N	Bacteria;Firmicutes;Clostridia;Clostridiales;Ruminococcaceae;Anaerotruncus
RETT2_16S.MID33||IYAML6G01CS0CF	Bacteria;Firmicutes;Erysipelotrichia;Erysipelotrichales;Erysipelotrichaceae;Clostridium XVIII
RETT2_16S.MID33||IYAML6G01CW9UY	Bacteria;Firmicutes;Clostridia;Clostridiales;Lachnospiraceae
RETT2_16S.MID33||IYAML6G01EB77P	Bacteria;Firmicutes;Clostridia;Clostridiales;Ruminococcaceae
RETT2_16S.MID33||IYAML6G01EHTP7	Bacteria;Proteobacteria;Betaproteobacteria;Burkholderiales;Sutterellaceae;Sutterella
RETT2_16S.MID33||IYAML6G01EJLJT	Bacteria;Actinobacteria;Actinobacteria;Bifidobacteriales;Bifidobacteriaceae;Bifidobacterium
RETT2_16S.MID33||IYAML6G02FU5YB	Bacteria;Actinobacteria;Actinobacteria;Bifidobacteriales;Bifidobacteriaceae;Bifidobacterium
RETT2_16S.MID33||IYAML6G02G8LH0	Bacteria;Firmicutes;Clostridia;Clostridiales;Lachnospiraceae;Dorea
RETT2_16S.MID33||IYAML6G02GFX2J	Bacteria;Bacteroidetes;Bacteroidia;Bacteroidales;Bacteroidaceae;Bacteroides
RETT2_16S.MID33||IYAML6G02HBM8J	Bacteria;Actinobacteria;Actinobacteria;Coriobacteriales;Coriobacteriaceae;Collinsella
RETT2_16S.MID33||IYAML6G02JI5OA	Bacteria;Firmicutes;Clostridia;Clostridiales;Lachnospiraceae;Roseburia
RETT2_16S.MID36||IYAML6G01C416B	Bacteria;Actinobacteria;Actinobacteria;Bifidobacteriales;Bifidobacteriaceae
RETT2_16S.MID36||IYAML6G01CIBWS	Bacteria;Firmicutes;Bacilli;Lactobacillales
RETT2_16S.MID36||IYAML6G01EJS9Q	Bacteria;Actinobacteria;Actinobacteria;Coriobacteriales;Coriobacteriaceae;Eggerthella
RETT2_16S.MID36||IYAML6G01ETHBX	Bacteria;Firmicutes;Clostridia;Clostridiales;Lachnospiraceae
RETT2_16S.MID36||IYAML6G02G57ZK	Bacteria;Firmicutes;Bacilli;Lactobacillales
RETT2_16S.MID36||IYAML6G02IOHS9	Bacteria;Firmicutes;Clostridia;Clostridiales;Peptostreptococcaceae
RETT2_16S.MID41||IYAML6G01A67MU	Bacteria;Actinobacteria;Actinobacteria;Coriobacteriales;Coriobacteriaceae;Gordonibacter
RETT2_16S.MID41||IYAML6G01B018B	Bacteria;Actinobacteria;Actinobacteria;Actinomycetales;Corynebacteriaceae;Corynebacterium
RETT2_16S.MID41||IYAML6G01B1PKT	Bacteria;Actinobacteria;Actinobacteria;Coriobacteriales;Coriobacteriaceae
RETT2_16S.MID41||IYAML6G01B9IUS	Bacteria;Firmicutes;Clostridia;Clostridiales;Lachnospiraceae
RETT2_16S.MID41||IYAML6G01C64RD	Bacteria;Bacteroidetes;Bacteroidia;Bacteroidales;Porphyromonadaceae;Parabacteroides
RETT2_16S.MID41||IYAML6G01CYNHH	Bacteria;Actinobacteria;Actinobacteria;Actinomycetales;Actinomycetaceae
RETT2_16S.MID41||IYAML6G01D4K3I	Bacteria;Actinobacteria;Actinobacteria;Coriobacteriales;Coriobacteriaceae;Enterorhabdus
RETT2_16S.MID41||IYAML6G01D6LMS	Bacteria;Proteobacteria;Alphaproteobacteria
RETT2_16S.MID41||IYAML6G01DGZLG	Bacteria;Firmicutes;Clostridia;Clostridiales;Eubacteriaceae;Eubacterium
RETT2_16S.MID41||IYAML6G01DVMO6	Bacteria;Firmicutes;Clostridia;Clostridiales
RETT2_16S.MID41||IYAML6G02F0M8R	Bacteria;Firmicutes;Clostridia
RETT2_16S.MID41||IYAML6G02FG25T	Bacteria;Fusobacteria;Fusobacteria;Fusobacteriales;Fusobacteriaceae;Fusobacterium
RETT2_16S.MID41||IYAML6G02GSXPA	Bacteria;Firmicutes;Clostridia;Clostridiales;Ruminococcaceae;Clostridium IV
RETT2_16S.MID41||IYAML6G02GTLVB	Bacteria;Firmicutes;Clostridia;Clostridiales;Ruminococcaceae
RETT2_16S.MID41||IYAML6G02GY45C	Bacteria;Actinobacteria;Actinobacteria;Bifidobacteriales;Bifidobacteriaceae;Bifidobacterium
RETT2_16S.MID41||IYAML6G02GYIOI	Bacteria;Actinobacteria;Actinobacteria;Actinomycetales;Micrococcaceae;Rothia
RETT2_16S.MID41||IYAML6G02JERXL	Bacteria;Firmicutes
RETT2_16S.MID42||IYAML6G02GNVUL	Bacteria;Firmicutes;Bacilli;Lactobacillales;Streptococcaceae;Lactococcus
RETT2_16S.MID42||IYAML6G02HHKZR	Bacteria;Firmicutes;Clostridia;Clostridiales;Lachnospiraceae;Anaerostipes
RETT2_16S.MID42||IYAML6G02HL9D4	Bacteria;Actinobacteria;Actinobacteria;Bifidobacteriales;Bifidobacteriaceae
RETT2_16S.MID42||IYAML6G02IC85D	Bacteria;Firmicutes;Clostridia;Clostridiales;Lachnospiraceae;Blautia
RETT2_16S.MID44||IYAML6G01AV7R6	Bacteria;Firmicutes;Clostridia;Clostridiales;Ruminococcaceae;Butyricicoccus
RETT2_16S.MID44||IYAML6G01BOVIK	Bacteria;Proteobacteria;Gammaproteobacteria;Enterobacteriales;Enterobacteriaceae;Escherichia/Shigella
RETT2_16S.MID44||IYAML6G01BRG4S	Bacteria;Bacteroidetes;Bacteroidia;Bacteroidales;Bacteroidaceae;Bacteroides
RETT2_16S.MID44||IYAML6G01BZKF6	Bacteria;Firmicutes;Clostridia;Clostridiales;Lachnospiraceae;Coprococcus
RETT2_16S.MID44||IYAML6G01EIZ09	Bacteria;Firmicutes;Clostridia;Clostridiales;Peptococcaceae 1;Peptococcus
RETT2_16S.MID44||IYAML6G02GC7JT	Bacteria;Firmicutes;Clostridia;Clostridiales;Ruminococcaceae;Butyricicoccus
RETT2_16S.MID44||IYAML6G02GJAD2	Bacteria;Proteobacteria;Alphaproteobacteria;Rhizobiales;Hyphomicrobiaceae;Devosia
RETT2_16S.MID44||IYAML6G02GSY18	Bacteria;Actinobacteria;Actinobacteria;Coriobacteriales;Coriobacteriaceae
RETT2_16S.MID44||IYAML6G02HILZD	Bacteria;Firmicutes;Clostridia;Clostridiales;Eubacteriaceae;Anaerofustis
RETT2_16S.MID44||IYAML6G02IK5YE	Bacteria;Actinobacteria;Actinobacteria;Actinomycetales;Actinomycetaceae;Actinomyces
RETT2_16S.MID44||IYAML6G02JSKEV	Bacteria;Firmicutes;Clostridia;Clostridiales;Ruminococcaceae;Faecalibacterium
RETT2_16S.MID45||IYAML6G01D8WZO	Bacteria;Proteobacteria;Gammaproteobacteria;Enterobacteriales;Enterobacteriaceae
RETT2_16S.MID46||IYAML6G01A3HXE	Bacteria;Firmicutes;Clostridia;Clostridiales;Ruminococcaceae
RETT2_16S.MID46||IYAML6G01AGE7W	Bacteria;Firmicutes;Erysipelotrichia;Erysipelotrichales;Erysipelotrichaceae;Clostridium XVIII
RETT2_16S.MID46||IYAML6G01ALBNW	Bacteria;Firmicutes;Clostridia;Clostridiales;Ruminococcaceae
RETT2_16S.MID46||IYAML6G01AQGTO	Bacteria;Actinobacteria;Actinobacteria;Bifidobacteriales;Bifidobacteriaceae;Bifidobacterium
RETT2_16S.MID46||IYAML6G01B19QX	Bacteria;Firmicutes
RETT2_16S.MID46||IYAML6G01BZ2WB	Bacteria;Firmicutes;Clostridia;Clostridiales;Ruminococcaceae
RETT2_16S.MID46||IYAML6G01C0IIS	Bacteria;Firmicutes;Erysipelotrichia;Erysipelotrichales;Erysipelotrichaceae;Turicibacter
RETT2_16S.MID46||IYAML6G01C52UY	Bacteria;Firmicutes;Clostridia;Clostridiales;Lachnospiraceae
RETT2_16S.MID46||IYAML6G01D22J1	Bacteria;Firmicutes;Clostridia;Clostridiales;Ruminococcaceae
RETT2_16S.MID46||IYAML6G01DNLLG	Bacteria;Firmicutes;Clostridia;Clostridiales;Ruminococcaceae
RETT2_16S.MID46||IYAML6G01EGRQW	Bacteria;Bacteroidetes;Bacteroidia;Bacteroidales;Bacteroidaceae;Bacteroides
RETT2_16S.MID46||IYAML6G01ETOAK	Bacteria;Firmicutes;Bacilli;Lactobacillales;Lactobacillaceae;Lactobacillus
RETT2_16S.MID46||IYAML6G01EUXTL	Bacteria;Firmicutes;Clostridia;Clostridiales;Ruminococcaceae
RETT2_16S.MID46||IYAML6G01EXXM8	Bacteria;Actinobacteria;Actinobacteria;Actinomycetales;Actinomycetaceae;Actinomyces
RETT2_16S.MID46||IYAML6G02F5PR9	Bacteria;Firmicutes;Clostridia;Clostridiales;Ruminococcaceae
RETT2_16S.MID46||IYAML6G02FH94P	Bacteria;Firmicutes;Clostridia;Clostridiales;Clostridiaceae 1;Sarcina
RETT2_16S.MID46||IYAML6G02FIW5H	Bacteria;Firmicutes;Clostridia;Clostridiales;Ruminococcaceae
RETT2_16S.MID46||IYAML6G02FK0LP	Bacteria;Bacteroidetes;Bacteroidia;Bacteroidales;Bacteroidaceae;Bacteroides
RETT2_16S.MID46||IYAML6G02FN2L2	Bacteria;Firmicutes;Clostridia;Clostridiales;Ruminococcaceae;Faecalibacterium
RETT2_16S.MID46||IYAML6G02G59VV	Bacteria;Firmicutes;Clostridia;Clostridiales;Eubacteriaceae;Eubacterium
RETT2_16S.MID46||IYAML6G02G6U5U	Bacteria;Firmicutes;Clostridia;Clostridiales;Lachnospiraceae
RETT2_16S.MID46||IYAML6G02GAENZ	Bacteria;Firmicutes;Clostridia;Clostridiales;Ruminococcaceae;Faecalibacterium
RETT2_16S.MID46||IYAML6G02GJ0A7	Bacteria;Firmicutes;Clostridia;Clostridiales;Ruminococcaceae;Clostridium IV
RETT2_16S.MID46||IYAML6G02GU5I6	Bacteria
RETT2_16S.MID46||IYAML6G02H66JP	Bacteria;Firmicutes;Clostridia;Clostridiales
RETT2_16S.MID46||IYAML6G02HRPKY	Bacteria;Firmicutes;Clostridia;Clostridiales;Ruminococcaceae
RETT2_16S.MID46||IYAML6G02I89YM	Bacteria;Firmicutes;Negativicutes;Selenomonadales;Veillonellaceae;Selenomonas
RETT2_16S.MID46||IYAML6G02JFMCO	Bacteria;Firmicutes;Clostridia;Clostridiales;Ruminococcaceae
RETT2_16S.MID50||IYAML6G01BGX1A	Bacteria;Proteobacteria;Gammaproteobacteria;Xanthomonadales;Xanthomonadaceae;Stenotrophomonas
RETT2_16S.MID50||IYAML6G01DV7BV	Bacteria;Bacteroidetes;Bacteroidia;Bacteroidales;Bacteroidaceae;Bacteroides
RETT2_16S.MID50||IYAML6G02HVWO6	Bacteria;Proteobacteria;Betaproteobacteria;Burkholderiales;Sutterellaceae;Parasutterella
RETT2_16S.MID50||IYAML6G02HXYMB	Bacteria;Firmicutes;Clostridia;Clostridiales;Lachnospiraceae;Anaerostipes
RETT2_16S.MID54||IYAML6G01B668L	Bacteria;Firmicutes;Negativicutes;Selenomonadales;Veillonellaceae;Dialister
RETT2_16S.MID54||IYAML6G01BDV25	Bacteria;Firmicutes;Negativicutes;Selenomonadales;Veillonellaceae;Dialister
RETT2_16S.MID54||IYAML6G01BF8UP	Bacteria;Bacteroidetes;Bacteroidia;Bacteroidales;Bacteroidaceae;Bacteroides
RETT2_16S.MID54||IYAML6G01BJZ7F	Bacteria;Firmicutes;Bacilli;Lactobacillales
RETT2_16S.MID54||IYAML6G01CCIUZ	Bacteria;Firmicutes;Clostridia;Clostridiales
RETT2_16S.MID54||IYAML6G01CO1OP	Bacteria;Actinobacteria;Actinobacteria;Coriobacteriales;Coriobacteriaceae;Collinsella
RETT2_16S.MID54||IYAML6G01DGXLR	Bacteria;Firmicutes;Clostridia;Clostridiales;Lachnospiraceae
RETT2_16S.MID54||IYAML6G01DOYHA	Bacteria;Actinobacteria;Actinobacteria;Coriobacteriales;Coriobacteriaceae;Collinsella
RETT2_16S.MID54||IYAML6G01DTXBG	Bacteria;Bacteroidetes;Bacteroidia;Bacteroidales;Porphyromonadaceae;Porphyromonas
RETT2_16S.MID54||IYAML6G01EL111	Bacteria;Firmicutes;Clostridia;Clostridiales;Lachnospiraceae;Clostridium XlVb
RETT2_16S.MID54||IYAML6G01ESRUN	Bacteria;Firmicutes;Clostridia;Clostridiales;Ruminococcaceae
RETT2_16S.MID54||IYAML6G02GJIBA	Bacteria;Bacteroidetes;Bacteroidia;Bacteroidales;Bacteroidaceae;Bacteroides
RETT2_16S.MID54||IYAML6G02GLF99	Bacteria;Firmicutes;Clostridia;Clostridiales;Ruminococcaceae;Butyricicoccus
RETT2_16S.MID54||IYAML6G02GVK5Y	Bacteria;Firmicutes;Clostridia;Clostridiales;Lachnospiraceae
RETT2_16S.MID54||IYAML6G02HUEU2	Bacteria;Firmicutes;Clostridia;Clostridiales
RETT2_16S.MID54||IYAML6G02I6I79	Bacteria;Firmicutes;Erysipelotrichia;Erysipelotrichales;Erysipelotrichaceae;Clostridium XVIII
RETT2_16S.MID54||IYAML6G02IBYKS	Bacteria;Firmicutes;Bacilli;Lactobacillales;Streptococcaceae;Streptococcus
RETT2_16S.MID54||IYAML6G02IH4UZ	Bacteria;Firmicutes;Erysipelotrichia;Erysipelotrichales;Erysipelotrichaceae;Erysipelotrichaceae_incertae_sedis
RETT2_16S.MID54||IYAML6G02JCB2Y	Bacteria;Bacteroidetes;Bacteroidia;Bacteroidales;Bacteroidaceae;Bacteroides
RETT2_16S.MID55||IYAML6G01BHZGE	Bacteria;Firmicutes;Clostridia;Clostridiales;Lachnospiraceae
RETT2_16S.MID55||IYAML6G01C3MH2	Bacteria;Firmicutes;Clostridia;Clostridiales;Ruminococcaceae
RETT2_16S.MID55||IYAML6G01CIVTV	Bacteria;Firmicutes;Clostridia;Clostridiales;Lachnospiraceae
RETT2_16S.MID55||IYAML6G01CWDWW	Bacteria;Firmicutes;Bacilli;Lactobacillales;Lactobacillaceae
RETT2_16S.MID55||IYAML6G01D09X5	Bacteria;Firmicutes
RETT2_16S.MID55||IYAML6G01DNPSN	Bacteria;Firmicutes;Clostridia;Clostridiales;Ruminococcaceae;Butyricicoccus
RETT2_16S.MID55||IYAML6G01EA7NC	Bacteria;Actinobacteria;Actinobacteria;Coriobacteriales;Coriobacteriaceae
RETT2_16S.MID55||IYAML6G02FZL72	Bacteria;Firmicutes;Bacilli;Lactobacillales;Lactobacillaceae;Lactobacillus
RETT2_16S.MID55||IYAML6G02GAZOL	Bacteria;Firmicutes;Bacilli;Lactobacillales;Lactobacillaceae;Lactobacillus
RETT2_16S.MID55||IYAML6G02GQLA1	Bacteria;Actinobacteria;Actinobacteria;Coriobacteriales;Coriobacteriaceae
RETT2_16S.MID55||IYAML6G02H5VI9	Bacteria;Proteobacteria;Gammaproteobacteria;Enterobacteriales;Enterobacteriaceae;Leclercia
RETT2_16S.MID55||IYAML6G02H7DBT	Bacteria;Firmicutes;Clostridia;Clostridiales;Lachnospiraceae
RETT2_16S.MID55||IYAML6G02HBSWQ	Bacteria;Bacteroidetes;Bacteroidia;Bacteroidales;Porphyromonadaceae;Butyricimonas
RETT2_16S.MID55||IYAML6G02IP93A	Bacteria;Firmicutes;Clostridia;Clostridiales;Lachnospiraceae;Blautia
RETT2_16S.MID55||IYAML6G02IVIRT	Bacteria;Proteobacteria;Gammaproteobacteria;Enterobacteriales;Enterobacteriaceae;Escherichia/Shigella
RETT2_16S.MID55||IYAML6G02JWL7Y	Bacteria;Proteobacteria;Gammaproteobacteria;Enterobacteriales;Enterobacteriaceae;Proteus
RETT2_16S.MID58||IYAML6G01A1A06	Bacteria;Firmicutes;Bacilli;Lactobacillales
RETT2_16S.MID58||IYAML6G01A80DA	Bacteria;Actinobacteria;Actinobacteria;Bifidobacteriales;Bifidobacteriaceae
RETT2_16S.MID58||IYAML6G01AP8JY	Bacteria;Bacteroidetes;Bacteroidia;Bacteroidales;Bacteroidaceae;Bacteroides
RETT2_16S.MID58||IYAML6G01BK9K8	Bacteria;Bacteroidetes;Bacteroidia;Bacteroidales;Porphyromonadaceae;Odoribacter
RETT2_16S.MID58||IYAML6G01BNKTK	Bacteria;Bacteroidetes;Bacteroidia;Bacteroidales;Bacteroidaceae;Bacteroides
RETT2_16S.MID58||IYAML6G01DIJUO	Bacteria;Bacteroidetes;Bacteroidia;Bacteroidales;Bacteroidaceae;Bacteroides
RETT2_16S.MID58||IYAML6G01DRQJV	Bacteria;Bacteroidetes;Bacteroidia;Bacteroidales;Rikenellaceae;Alistipes
RETT2_16S.MID58||IYAML6G02FNTMO	Bacteria;Firmicutes;Clostridia;Clostridiales;Ruminococcaceae;Butyricicoccus
RETT2_16S.MID58||IYAML6G02IJ9WB	Bacteria;Firmicutes;Bacilli;Lactobacillales;Lactobacillaceae;Lactobacillus
RETT2_16S.MID58||IYAML6G02IWZHB	Bacteria;Bacteroidetes;Bacteroidia;Bacteroidales;Rikenellaceae;Alistipes
RETT2_16S.MID58||IYAML6G02JJEOU	Bacteria;Firmicutes;Clostridia;Clostridiales;Eubacteriaceae;Anaerofustis
RETT2_16S.MID61||IYAML6G01A6ACC	Bacteria;Firmicutes;Clostridia;Clostridiales
RETT2_16S.MID61||IYAML6G01A77I3	Bacteria;Firmicutes
RETT2_16S.MID61||IYAML6G01B0G7I	Bacteria;Firmicutes;Clostridia;Clostridiales;Ruminococcaceae;Ruminococcus
RETT2_16S.MID61||IYAML6G01BHAAQ	Bacteria;Firmicutes;Clostridia;Clostridiales;Lachnospiraceae;Lachnospiracea_incertae_sedis
RETT2_16S.MID61||IYAML6G01CVAHY	Bacteria;Firmicutes;Clostridia;Clostridiales;Ruminococcaceae;Clostridium IV
RETT2_16S.MID61||IYAML6G02FQA8N	Bacteria;Actinobacteria;Actinobacteria;Coriobacteriales;Coriobacteriaceae
RETT2_16S.MID61||IYAML6G02G8NM1	Bacteria;Firmicutes;Clostridia;Clostridiales
RETT2_16S.MID61||IYAML6G02HWBAV	Bacteria;Firmicutes;Clostridia;Clostridiales
RETT2_16S.MID61||IYAML6G02I7I8J	Bacteria;Firmicutes
RETT2_16S.MID61||IYAML6G02I9XMZ	Bacteria;Firmicutes;Clostridia;Clostridiales;Lachnospiraceae
RETT2_16S.MID61||IYAML6G02JRUI6	Bacteria;Proteobacteria;Gammaproteobacteria;Pseudomonadales;Moraxellaceae;Acinetobacter
RETT2_16S.MID61||IYAML6G02JSXYY	Bacteria;Firmicutes;Clostridia;Clostridiales;Ruminococcaceae
RETT2_16S.MID67||IYAML6G01A1UDO	Bacteria;Bacteroidetes;Bacteroidia;Bacteroidales;Prevotellaceae;Paraprevotella
RETT2_16S.MID67||IYAML6G01AR7FN	Bacteria;Firmicutes;Clostridia;Clostridiales;Ruminococcaceae;Anaerofilum
RETT2_16S.MID67||IYAML6G01AXSSR	Bacteria;Firmicutes;Clostridia;Clostridiales;Ruminococcaceae
RETT2_16S.MID67||IYAML6G01BA616	Bacteria;Firmicutes;Negativicutes;Selenomonadales;Veillonellaceae;Schwartzia
RETT2_16S.MID67||IYAML6G01BAYWW	Bacteria
RETT2_16S.MID67||IYAML6G01BEZO8	Bacteria;Firmicutes;Clostridia;Clostridiales;Ruminococcaceae;Clostridium IV
RETT2_16S.MID67||IYAML6G01BSP80	Bacteria;Bacteroidetes;Bacteroidia;Bacteroidales;Bacteroidaceae;Bacteroides
RETT2_16S.MID67||IYAML6G01BTY83	Bacteria;Firmicutes;Erysipelotrichia;Erysipelotrichales;Erysipelotrichaceae;Catenibacterium
RETT2_16S.MID67||IYAML6G01CBZI7	Bacteria;Proteobacteria;Betaproteobacteria;Burkholderiales;Sutterellaceae;Parasutterella
RETT2_16S.MID67||IYAML6G01D0RYN	Bacteria;Firmicutes;Negativicutes;Selenomonadales;Veillonellaceae;Megasphaera
RETT2_16S.MID67||IYAML6G01D83B4	Bacteria;Actinobacteria;Actinobacteria;Bifidobacteriales;Bifidobacteriaceae
RETT2_16S.MID67||IYAML6G01D8Z1W	Bacteria;Bacteroidetes;Bacteroidia;Bacteroidales;Bacteroidaceae;Bacteroides
RETT2_16S.MID67||IYAML6G01DOVG0	Bacteria;Firmicutes;Clostridia;Clostridiales;Lachnospiraceae
RETT2_16S.MID67||IYAML6G01EUFZC	Bacteria;Bacteroidetes;Bacteroidia;Bacteroidales;Bacteroidaceae;Bacteroides
RETT2_16S.MID67||IYAML6G02FETEY	Bacteria;Actinobacteria;Actinobacteria;Bifidobacteriales;Bifidobacteriaceae
RETT2_16S.MID67||IYAML6G02FFRZU	Bacteria;Proteobacteria;Betaproteobacteria;Burkholderiales;Sutterellaceae;Parasutterella
RETT2_16S.MID67||IYAML6G02FN18Z	Bacteria;Bacteroidetes;Bacteroidia;Bacteroidales;Porphyromonadaceae;Parabacteroides
RETT2_16S.MID67||IYAML6G02FTAVT	Bacteria;Firmicutes;Negativicutes;Selenomonadales;Acidaminococcaceae;Acidaminococcus
RETT2_16S.MID67||IYAML6G02G1OTR	Bacteria;Firmicutes;Clostridia;Clostridiales;Lachnospiraceae
RETT2_16S.MID67||IYAML6G02G9PKD	Bacteria;Firmicutes;Negativicutes;Selenomonadales;Veillonellaceae;Megamonas
RETT2_16S.MID67||IYAML6G02GS3JG	Bacteria;Firmicutes;Clostridia;Clostridiales
RETT2_16S.MID67||IYAML6G02HUSSZ	Bacteria;Bacteroidetes;Bacteroidia;Bacteroidales;Bacteroidaceae;Bacteroides
RETT2_16S.MID67||IYAML6G02ICNEG	Bacteria;Firmicutes;Clostridia;Clostridiales;Lachnospiraceae
RETT2_16S.MID67||IYAML6G02IHNZA	Bacteria;Proteobacteria;Gammaproteobacteria;Pseudomonadales;Pseudomonadaceae;Rhizobacter
RETT2_16S.MID67||IYAML6G02IZ6YL	Bacteria;Firmicutes;Clostridia;Clostridiales
RETT2_16S.MID67||IYAML6G02JDC3N	Bacteria;Firmicutes;Clostridia;Clostridiales;Ruminococcaceae;Faecalibacterium
RETT2_16S.MID67||IYAML6G02JFN4N	Bacteria;Bacteroidetes;Sphingobacteria;Sphingobacteriales;Sphingobacteriaceae;Pedobacter
RETT2_16S.MID67||IYAML6G02JHPSJ	Bacteria;Firmicutes;Erysipelotrichia;Erysipelotrichales;Erysipelotrichaceae;Catenibacterium
RETT2_16S.MID67||IYAML6G02JYRBF	Bacteria;Firmicutes;Clostridia;Clostridiales;Lachnospiraceae
RETT2_16S.MID7||IYAML6G01ANYY6	Bacteria;Firmicutes;Clostridia;Clostridiales
RETT2_16S.MID7||IYAML6G01CJJLY	Bacteria;Firmicutes;Clostridia;Clostridiales;Lachnospiraceae
RETT2_16S.MID7||IYAML6G01D15MI	Bacteria;Firmicutes;Clostridia;Clostridiales;Ruminococcaceae;Ruminococcus
RETT2_16S.MID7||IYAML6G01DG5VL	Bacteria;Firmicutes;Bacilli;Lactobacillales;Streptococcaceae;Streptococcus
RETT2_16S.MID7||IYAML6G01EO562	Bacteria;Firmicutes;Bacilli;Lactobacillales;Streptococcaceae;Lactococcus
RETT2_16S.MID7||IYAML6G02G7H2R	Bacteria;Firmicutes;Clostridia;Clostridiales;Peptostreptococcaceae;Clostridium XI
RETT2_16S.MID7||IYAML6G02G99IN	Bacteria;Firmicutes;Clostridia;Clostridiales;Ruminococcaceae
RETT2_16S.MID7||IYAML6G02GCNIN	Bacteria;Firmicutes;Clostridia;Clostridiales;Ruminococcaceae;Faecalibacterium
RETT2_16S.MID7||IYAML6G02HGCZM	Bacteria;Firmicutes;Bacilli;Lactobacillales;Lactobacillaceae;Lactobacillus
RETT2_16S.MID7||IYAML6G02I7FLF	Bacteria;Firmicutes;Negativicutes;Selenomonadales;Veillonellaceae;Veillonella
RETT2_16S.MID7||IYAML6G02J1DMG	Bacteria;Proteobacteria;Gammaproteobacteria;Pasteurellales;Pasteurellaceae
RETT2_16S.MID7||IYAML6G02JNZD7	Bacteria;Firmicutes;Clostridia;Clostridiales;Peptostreptococcaceae
RETT2_16S.MID71||IYAML6G01A094P	Bacteria;Firmicutes;Clostridia;Clostridiales
RETT2_16S.MID71||IYAML6G01A6JEK	Bacteria;Bacteroidetes;Bacteroidia;Bacteroidales;Bacteroidaceae;Bacteroides
RETT2_16S.MID71||IYAML6G01AX8SC	Bacteria;Bacteroidetes;Bacteroidia;Bacteroidales;Rikenellaceae;Alistipes
RETT2_16S.MID71||IYAML6G01B47E9	Bacteria;Firmicutes;Clostridia;Clostridiales;Ruminococcaceae;Flavonifractor
RETT2_16S.MID71||IYAML6G01CGTLI	Bacteria;Actinobacteria;Actinobacteria;Bifidobacteriales;Bifidobacteriaceae
RETT2_16S.MID71||IYAML6G01CYQ84	Bacteria;Bacteroidetes;Bacteroidia;Bacteroidales;Bacteroidaceae;Bacteroides
RETT2_16S.MID71||IYAML6G01D7BII	Bacteria;Firmicutes;Clostridia;Clostridiales;Ruminococcaceae
RETT2_16S.MID71||IYAML6G01D8XSY	Bacteria;Firmicutes;Clostridia;Clostridiales;Ruminococcaceae;Clostridium IV
RETT2_16S.MID71||IYAML6G01DDKI8	Bacteria;Firmicutes;Clostridia;Clostridiales
RETT2_16S.MID71||IYAML6G01ENHNC	Bacteria;Firmicutes;Bacilli;Lactobacillales;Lactobacillaceae;Lactobacillus
RETT2_16S.MID71||IYAML6G02F1KOC	Bacteria;Firmicutes;Clostridia;Clostridiales;Lachnospiraceae
RETT2_16S.MID71||IYAML6G02F35K7	Bacteria;Bacteroidetes;Bacteroidia;Bacteroidales;Prevotellaceae;Prevotella
RETT2_16S.MID71||IYAML6G02FQWGQ	Bacteria;Firmicutes
RETT2_16S.MID71||IYAML6G02H96AO	Bacteria;Firmicutes;Clostridia;Clostridiales
RETT2_16S.MID71||IYAML6G02HN45S	Bacteria;Firmicutes;Clostridia;Clostridiales;Lachnospiraceae
RETT2_16S.MID71||IYAML6G02IEOPN	Bacteria;Firmicutes;Clostridia;Clostridiales;Lachnospiraceae
RETT2_16S.MID71||IYAML6G02JENQ0	Bacteria
RETT2_16S.MID77||IYAML6G01B4FNR	Bacteria;Firmicutes;Negativicutes;Selenomonadales;Veillonellaceae
RETT2_16S.MID77||IYAML6G01BD2CW	Bacteria;Firmicutes;Clostridia;Clostridiales;Lachnospiraceae
RETT2_16S.MID77||IYAML6G01EKEGI	Bacteria;Firmicutes;Clostridia;Clostridiales
RETT2_16S.MID77||IYAML6G02HRO8F	Bacteria;Firmicutes;Clostridia;Clostridiales;Ruminococcaceae;Flavonifractor
RETT2_16S.MID77||IYAML6G02HSO8U	Bacteria;Actinobacteria;Actinobacteria;Bifidobacteriales;Bifidobacteriaceae
RETT2_16S.MID77||IYAML6G02HVQUV	Bacteria;Firmicutes;Negativicutes;Selenomonadales;Veillonellaceae
RETT2_16S.MID77||IYAML6G02I3906	Bacteria;Firmicutes;Clostridia;Clostridiales;Lachnospiraceae;Clostridium XlVa
RETT2_16S.MID77||IYAML6G02I5WXR	Bacteria;Firmicutes;Negativicutes;Selenomonadales;Acidaminococcaceae;Acidaminococcus
RETT2_16S.MID79||IYAML6G01A4E4I	Bacteria;Firmicutes;Bacilli;Bacillales;Bacillales_Incertae Sedis XI;Gemella
RETT2_16S.MID79||IYAML6G01BETFM	Bacteria;Firmicutes;Bacilli;Lactobacillales
RETT2_16S.MID79||IYAML6G01BEYXG	Bacteria;Firmicutes;Clostridia;Clostridiales;Lachnospiraceae;Oribacterium
RETT2_16S.MID79||IYAML6G01BRN9J	Bacteria;Firmicutes;Clostridia;Clostridiales;Lachnospiraceae;Clostridium XlVa
RETT2_16S.MID79||IYAML6G01C85SI	Bacteria;Actinobacteria;Actinobacteria;Bifidobacteriales;Bifidobacteriaceae;Bifidobacterium
RETT2_16S.MID79||IYAML6G01CBE0C	Bacteria;Firmicutes;Clostridia;Clostridiales;Lachnospiraceae;Blautia
RETT2_16S.MID79||IYAML6G01CWJRQ	Bacteria;Firmicutes;Bacilli;Lactobacillales;Lactobacillaceae;Lactobacillus
RETT2_16S.MID79||IYAML6G02FWNLN	Bacteria;Bacteroidetes;Bacteroidia;Bacteroidales;Bacteroidaceae;Bacteroides
RETT2_16S.MID79||IYAML6G02G63MO	Bacteria;Proteobacteria;Gammaproteobacteria;Enterobacteriales;Enterobacteriaceae;Escherichia/Shigella
RETT2_16S.MID79||IYAML6G02GKKRV	Bacteria;Firmicutes;Bacilli;Bacillales;Staphylococcaceae;Staphylococcus
RETT2_16S.MID79||IYAML6G02H8EUK	Bacteria;Firmicutes;Clostridia;Clostridiales;Lachnospiraceae;Anaerostipes
RETT2_16S.MID79||IYAML6G02HRBHW	Bacteria;Firmicutes;Bacilli;Lactobacillales;Lactobacillaceae;Lactobacillus
RETT2_16S.MID79||IYAML6G02I3W76	Bacteria;Proteobacteria;Betaproteobacteria;Burkholderiales;Sutterellaceae;Parasutterella
RETT2_16S.MID79||IYAML6G02JXCYV	Bacteria;Actinobacteria;Actinobacteria;Actinomycetales;Actinomycetaceae;Actinomyces
RETT2_16S.MID82||IYAML6G01DN5U6	Bacteria;Firmicutes;Clostridia;Clostridiales;Lachnospiraceae;Dorea
RETT2_16S.MID82||IYAML6G02H0S08	Bacteria;Firmicutes;Clostridia;Clostridiales;Clostridiales_Incertae Sedis XI;Peptoniphilus
RETT2_16S.MID84||IYAML6G01BIE4N	Bacteria;Actinobacteria;Actinobacteria;Bifidobacteriales;Bifidobacteriaceae;Bifidobacterium
RETT2_16S.MID84||IYAML6G01C2HEM	Bacteria;Firmicutes;Clostridia;Clostridiales
RETT2_16S.MID84||IYAML6G01EOH1D	Bacteria;Firmicutes;Erysipelotrichia;Erysipelotrichales;Erysipelotrichaceae;Clostridium XVIII
RETT2_16S.MID84||IYAML6G02F60BZ	Bacteria;Firmicutes;Clostridia;Clostridiales
RETT2_16S.MID84||IYAML6G02IRFDR	Bacteria;Actinobacteria;Actinobacteria;Coriobacteriales;Coriobacteriaceae;Collinsella
RETT2_16S.MID84||IYAML6G02IWZRG	Bacteria;Firmicutes;Clostridia;Clostridiales;Lachnospiraceae
RETT2_16S.MID84||IYAML6G02JDZJ4	Bacteria;Proteobacteria;Gammaproteobacteria;Enterobacteriales;Enterobacteriaceae
RETT2_16S.MID85||IYAML6G01BPQUF	Bacteria;Bacteroidetes;Bacteroidia;Bacteroidales;Bacteroidaceae;Bacteroides
RETT2_16S.MID85||IYAML6G01C9YLZ	Bacteria;Firmicutes;Clostridia;Clostridiales;Lachnospiraceae;Lachnospiracea_incertae_sedis
RETT2_16S.MID85||IYAML6G01CFOHV	Bacteria;Bacteroidetes;Bacteroidia;Bacteroidales;Porphyromonadaceae;Odoribacter
RETT2_16S.MID85||IYAML6G01CHS0V	Bacteria;Firmicutes;Clostridia;Clostridiales;Ruminococcaceae;Clostridium IV
RETT2_16S.MID85||IYAML6G01CHZ13	Bacteria;Firmicutes;Clostridia;Clostridiales;Ruminococcaceae
RETT2_16S.MID85||IYAML6G01CMBAF	Bacteria;Bacteroidetes;Bacteroidia;Bacteroidales;Bacteroidaceae;Bacteroides
RETT2_16S.MID85||IYAML6G01CV5VO	Bacteria;Firmicutes;Clostridia;Clostridiales;Ruminococcaceae
RETT2_16S.MID85||IYAML6G01D5Q1U	Bacteria;Firmicutes
RETT2_16S.MID85||IYAML6G01D9JVT	Bacteria;Firmicutes;Erysipelotrichia;Erysipelotrichales;Erysipelotrichaceae;Erysipelotrichaceae_incertae_sedis
RETT2_16S.MID85||IYAML6G01DMB0I	Bacteria;Firmicutes;Clostridia;Clostridiales;Ruminococcaceae
RETT2_16S.MID85||IYAML6G01EP1DH	Bacteria;Bacteroidetes;Bacteroidia;Bacteroidales;Bacteroidaceae;Bacteroides
RETT2_16S.MID85||IYAML6G02FH9UP	Bacteria;Firmicutes;Clostridia;Clostridiales;Peptostreptococcaceae;Clostridium XI
RETT2_16S.MID85||IYAML6G02FXWZU	Bacteria;Firmicutes;Erysipelotrichia;Erysipelotrichales;Erysipelotrichaceae;Erysipelotrichaceae_incertae_sedis
RETT2_16S.MID85||IYAML6G02J16Z1	Bacteria;Actinobacteria;Actinobacteria;Coriobacteriales;Coriobacteriaceae
RETT2_16S.MID91||IYAML6G01AUEG6	Bacteria;Firmicutes;Clostridia;Clostridiales;Lachnospiraceae;Lachnospiracea_incertae_sedis
RETT2_16S.MID91||IYAML6G01BAJV7	Bacteria;Bacteroidetes;Bacteroidia;Bacteroidales;Bacteroidaceae;Bacteroides
RETT2_16S.MID91||IYAML6G01CFL75	Bacteria;Proteobacteria;Betaproteobacteria;Burkholderiales
RETT2_16S.MID91||IYAML6G01EP2V5	Bacteria;Firmicutes;Negativicutes;Selenomonadales;Veillonellaceae;Dialister
RETT2_16S.MID91||IYAML6G01EW7R9	Bacteria;Firmicutes;Clostridia;Clostridiales;Ruminococcaceae;Faecalibacterium
RETT2_16S.MID91||IYAML6G02GO9O5	Bacteria;Bacteroidetes;Bacteroidia;Bacteroidales;Bacteroidaceae;Bacteroides
RETT2_16S.MID91||IYAML6G02IF401	Bacteria;Firmicutes;Clostridia;Clostridiales;Lachnospiraceae
RETT2_16S.MID92||IYAML6G01BI4XV	Bacteria;Bacteroidetes;Bacteroidia;Bacteroidales;Rikenellaceae;Alistipes
RETT2_16S.MID92||IYAML6G01C1SM1	Bacteria;Firmicutes;Clostridia;Clostridiales;Ruminococcaceae;Faecalibacterium
RETT2_16S.MID92||IYAML6G01CAKLW	Bacteria;Firmicutes;Clostridia;Clostridiales;Lachnospiraceae
RETT2_16S.MID92||IYAML6G01CMKMM	Bacteria;Bacteroidetes;Bacteroidia;Bacteroidales;Porphyromonadaceae;Butyricimonas
RETT2_16S.MID92||IYAML6G01CVHZP	Bacteria;Proteobacteria;Deltaproteobacteria
RETT2_16S.MID92||IYAML6G01CWPRS	Bacteria;Firmicutes;Clostridia;Clostridiales;Lachnospiraceae
RETT2_16S.MID92||IYAML6G01CZQX2	Bacteria;Firmicutes;Clostridia;Clostridiales;Lachnospiraceae;Roseburia
RETT2_16S.MID92||IYAML6G01D2RLR	Bacteria;Firmicutes;Clostridia;Clostridiales;Lachnospiraceae;Blautia
RETT2_16S.MID92||IYAML6G01DS4UP	Bacteria;Firmicutes;Clostridia;Clostridiales;Lachnospiraceae
RETT2_16S.MID92||IYAML6G02F0DLP	Bacteria;Bacteroidetes;Bacteroidia;Bacteroidales;Bacteroidaceae;Bacteroides
RETT2_16S.MID92||IYAML6G02F9E51	Bacteria;Bacteroidetes;Bacteroidia;Bacteroidales;Porphyromonadaceae;Barnesiella
RETT2_16S.MID92||IYAML6G02FO0W3	Bacteria;Bacteroidetes;Bacteroidia;Bacteroidales;Porphyromonadaceae;Odoribacter
RETT2_16S.MID92||IYAML6G02GRZUD	Bacteria;Firmicutes;Negativicutes;Selenomonadales;Acidaminococcaceae;Phascolarctobacterium
RETT2_16S.MID92||IYAML6G02H65LR	Bacteria;Proteobacteria;Deltaproteobacteria
RETT2_16S.MID92||IYAML6G02HXKD4	Bacteria
RETT2_16S.MID92||IYAML6G02I6E3W	Bacteria;Actinobacteria;Actinobacteria;Coriobacteriales;Coriobacteriaceae
RETT2_16S.MID92||IYAML6G02IXGX5	Bacteria;Firmicutes;Clostridia;Clostridiales;Ruminococcaceae
RETT2_16S.MID92||IYAML6G02JCPK7	Bacteria;Bacteroidetes;Bacteroidia;Bacteroidales;Prevotellaceae;Paraprevotella
RETT2_16S.MID92||IYAML6G02JVVWU	Bacteria;Firmicutes;Clostridia;Clostridiales;Ruminococcaceae
RETT2_16S.MID94||IYAML6G01A4ZMI	Bacteria;Firmicutes;Clostridia;Clostridiales;Ruminococcaceae
RETT2_16S.MID94||IYAML6G01AMMUP	Bacteria;Firmicutes;Clostridia;Clostridiales;Ruminococcaceae;Faecalibacterium
RETT2_16S.MID94||IYAML6G01AZU6R	Bacteria;Firmicutes;Clostridia;Clostridiales;Ruminococcaceae
RETT2_16S.MID94||IYAML6G01BE5NN	Bacteria;Firmicutes;Clostridia;Clostridiales;Ruminococcaceae;Oscillibacter
RETT2_16S.MID94||IYAML6G01BUFN7	Bacteria;Firmicutes;Clostridia;Clostridiales;Ruminococcaceae;Faecalibacterium
RETT2_16S.MID94||IYAML6G01BW8JP	Bacteria;Firmicutes;Clostridia;Clostridiales;Ruminococcaceae
RETT2_16S.MID94||IYAML6G01CIJKO	Bacteria;Firmicutes;Erysipelotrichia;Erysipelotrichales;Erysipelotrichaceae;Clostridium XVIII
RETT2_16S.MID94||IYAML6G01D9QEF	Bacteria;Firmicutes;Clostridia;Clostridiales;Ruminococcaceae
RETT2_16S.MID94||IYAML6G01DYCUA	Bacteria;Firmicutes;Clostridia;Clostridiales;Lachnospiraceae
RETT2_16S.MID94||IYAML6G02GN3WZ	Bacteria;Firmicutes;Clostridia;Clostridiales;Ruminococcaceae;Ruminococcus
RETT2_16S.MID94||IYAML6G02HPJFW	Bacteria;Firmicutes;Clostridia;Clostridiales;Ruminococcaceae;Clostridium IV
RETT2_16S.MID94||IYAML6G02I8P09	Bacteria;Firmicutes;Erysipelotrichia;Erysipelotrichales;Erysipelotrichaceae;Holdemania
RETT2_16S.MID94||IYAML6G02IEKVB	Bacteria;Firmicutes;Clostridia;Clostridiales;Lachnospiraceae;Blautia
RETT2_16S.MID94||IYAML6G02IYC41	Bacteria
RETT2_16S.MID94||IYAML6G02JANT7	Bacteria;Bacteroidetes;Bacteroidia;Bacteroidales;Bacteroidaceae;Bacteroides
RETT2_16S.MID94||IYAML6G02JY437	Bacteria;Firmicutes;Clostridia;Clostridiales

## Sheet: Sample_metadata_ITS1
Study_accession	Secondary_accession	Sample_accession	Experiment_accession	Run_accession	file_name	Sample_unique_name	Age	Health_status
PRJEB12607	SAMEA3861881	ERS1049015	ERX1305718	ERR1233780	RETT1ITS.MID136.fastq	HC10	2	Healthy
PRJEB12607	SAMEA3861882	ERS1049016	ERX1305718	ERR1233781	RETT1ITS.MID137.fastq	HC13	18	Healthy
PRJEB12607	SAMEA3861883	ERS1049017	ERX1305718	ERR1233782	RETT1ITS.MID141.fastq	HC15	11	Healthy
PRJEB12607	SAMEA3861884	ERS1049018	ERX1305718	ERR1233783	RETT1ITS.MID142.fastq	HC20	4	Healthy
PRJEB12607	SAMEA3861885	ERS1049019	ERX1305718	ERR1233784	RETT1ITS.MID143.fastq	HC21	5	Healthy
PRJEB12607	SAMEA3861886	ERS1049020	ERX1305718	ERR1233785	RETT1ITS.MID144.fastq	HC22	15	Healthy
PRJEB12607	SAMEA3861887	ERS1049021	ERX1305718	ERR1233786	RETT1ITS.MID145.fastq	HC23	11	Healthy
PRJEB12607	SAMEA3861888	ERS1049022	ERX1305718	ERR1233787	RETT1ITS.MID126.fastq	HC27	9	Healthy
PRJEB12607	SAMEA3861889	ERS1049023	ERX1305718	ERR1233788	RETT1ITS.MID131.fastq	HC29	16	Healthy
PRJEB12607	SAMEA3861890	ERS1049024	ERX1305718	ERR1233789	RETT1ITS.MID135.fastq	HC30	12	Healthy
PRJEB12607	SAMEA3861891	ERS1049025	ERX1305718	ERR1233790	RETT2_ITS.MID131.fastq	HC31	24	Healthy
PRJEB12607	SAMEA3861892	ERS1049026	ERX1305718	ERR1233791	RETT2_ITS.MID135.fastq	HC32	32	Healthy
PRJEB12607	SAMEA3861893	ERS1049027	ERX1305718	ERR1233792	RETT2_ITS.MID136.fastq	HC33	32	Healthy
PRJEB12607	SAMEA3861894	ERS1049028	ERX1305718	ERR1233793	RETT2_ITS.MID137.fastq	HC34	25	Healthy
PRJEB12607	SAMEA3861895	ERS1049029	ERX1305718	ERR1233794	RETT2_ITS.MID146.fastq	HC35	26	Healthy
PRJEB12607	SAMEA3861896	ERS1049030	ERX1305718	ERR1233795	RETT2_ITS.MID141.fastq	HC37	28	Healthy
PRJEB12607	SAMEA3861897	ERS1049031	ERX1305718	ERR1233796	RETT1ITS.MID97.fastq	HC38	25	Healthy
PRJEB12607	SAMEA3861898	ERS1049032	ERX1305718	ERR1233797	RETT1ITS.MID102.fastq	HC39	27	Healthy
PRJEB12607	SAMEA3861899	ERS1049033	ERX1305718	ERR1233798	RETT1ITS.MID103.fastq	HC41	24	Healthy
PRJEB12607	SAMEA3861900	ERS1049034	ERX1305718	ERR1233799	RETT1ITS.MID112.fastq	HC42	24	Healthy
PRJEB12607	SAMEA3861901	ERS1049035	ERX1305718	ERR1233800	RETT1ITS.MID114.fastq	HC44	24	Healthy
PRJEB12607	SAMEA3861902	ERS1049036	ERX1305718	ERR1233801	RETT1ITS.MID115.fastq	HC45	6	Healthy
PRJEB12607	SAMEA3861903	ERS1049037	ERX1305718	ERR1233802	RETT1ITS.MID117.fastq	HC46	6	Healthy
PRJEB12607	SAMEA3861904	ERS1049038	ERX1305718	ERR1233803	RETT1ITS.MID119.fastq	HC47	10	Healthy
PRJEB12607	SAMEA3861905	ERS1049039	ERX1305718	ERR1233804	RETT1ITS.MID124.fastq	HC48	2.5	Healthy
PRJEB12607	SAMEA3861906	ERS1049040	ERX1305718	ERR1233805	RETT2_ITS.MID142.fastq	HC50	1.5	Healthy
PRJEB12607	SAMEA3861907	ERS1049041	ERX1305718	ERR1233806	RETT2_ITS.MID143.fastq	HC51	8	Healthy
PRJEB12607	SAMEA3861908	ERS1049042	ERX1305718	ERR1233807	RETT2_ITS.MID144.fastq	HC52	23	Healthy
PRJEB12607	SAMEA3861909	ERS1049043	ERX1305718	ERR1233808	RETT2_ITS.MID145.fastq	HC53	23	Healthy
PRJEB12607	SAMEA3861910	ERS1049044	ERX1305718	ERR1233809	RETT2_ITS.MID4.fastq	RTT10	21	Rett
PRJEB12607	SAMEA3861911	ERS1049045	ERX1305718	ERR1233810	RETT1ITS.MID37.fastq	RTT100	6	Rett
PRJEB12607	SAMEA3861912	ERS1049046	ERX1305718	ERR1233811	RETT1ITS.MID39.fastq	RTT101	23	Rett
PRJEB12607	SAMEA3861913	ERS1049047	ERX1305718	ERR1233812	RETT2_ITS.MID39.fastq	RTT111	17	Rett
PRJEB12607	SAMEA3861914	ERS1049048	ERX1305718	ERR1233813	RETT2_ITS.MID47.fastq	RTT112	14	Rett
PRJEB12607	SAMEA3861915	ERS1049049	ERX1305718	ERR1233814	RETT2_ITS.MID52.fastq	RTT114	15	Rett
PRJEB12607	SAMEA3861916	ERS1049050	ERX1305718	ERR1233815	RETT1ITS.MID47.fastq	RTT116	11	Rett
PRJEB12607	SAMEA3861917	ERS1049051	ERX1305718	ERR1233816	RETT1ITS.MID52.fastq	RTT119	2	Rett
PRJEB12607	SAMEA3861918	ERS1049052	ERX1305718	ERR1233817	RETT2_ITS.MID59.fastq	RTT123	22	Rett
PRJEB12607	SAMEA3861919	ERS1049053	ERX1305718	ERR1233818	RETT2_ITS.MID62.fastq	RTT129	4	Rett
PRJEB12607	SAMEA3861920	ERS1049054	ERX1305718	ERR1233819	RETT2_ITS.MID65.fastq	RTT132	8	Rett
PRJEB12607	SAMEA3861921	ERS1049055	ERX1305718	ERR1233820	RETT1ITS.MID59.fastq	RTT134	11	Rett
PRJEB12607	SAMEA3861922	ERS1049056	ERX1305718	ERR1233821	RETT1ITS.MID62.fastq	RTT135	18	Rett
PRJEB12607	SAMEA3861923	ERS1049057	ERX1305718	ERR1233822	RETT2_ITS.MID68.fastq	RTT136	9	Rett
PRJEB12607	SAMEA3861924	ERS1049058	ERX1305718	ERR1233823	RETT1ITS.MID65.fastq	RTT137	16	Rett
PRJEB12607	SAMEA3861925	ERS1049059	ERX1305718	ERR1233824	RETT2_ITS.MID70.fastq	RTT138	2	Rett
PRJEB12607	SAMEA3861926	ERS1049060	ERX1305718	ERR1233825	RETT2_ITS.MID81.fastq	RTT140	11	Rett
PRJEB12607	SAMEA3861927	ERS1049061	ERX1305718	ERR1233826	RETT1ITS.MID68.fastq	RTT142	10	Rett
PRJEB12607	SAMEA3861928	ERS1049062	ERX1305718	ERR1233827	RETT2_ITS.MID83.fastq	RTT147	2	Rett
PRJEB12607	SAMEA3861929	ERS1049063	ERX1305718	ERR1233828	RETT1ITS.MID70.fastq	RTT151	6	Rett
PRJEB12607	SAMEA3861930	ERS1049064	ERX1305718	ERR1233829	RETT1ITS.MID81.fastq	RTT154	6	Rett
PRJEB12607	SAMEA3861931	ERS1049065	ERX1305718	ERR1233830	RETT1ITS.MID83.fastq	RTT155	25	Rett
PRJEB12607	SAMEA3861932	ERS1049066	ERX1305718	ERR1233831	RETT2_ITS.MID86.fastq	RTT158	6	Rett
PRJEB12607	SAMEA3861933	ERS1049067	ERX1305718	ERR1233832	RETT2_ITS.MID88.fastq	RTT159	7	Rett
PRJEB12607	SAMEA3861934	ERS1049068	ERX1305718	ERR1233833	RETT2_ITS.MID97.fastq	RTT163	10	Rett
PRJEB12607	SAMEA3861935	ERS1049069	ERX1305718	ERR1233834	RETT1ITS.MID86.fastq	RTT164	15	Rett
PRJEB12607	SAMEA3861936	ERS1049070	ERX1305718	ERR1233835	RETT2_ITS.MID102.fastq	RTT165	15	Rett
PRJEB12607	SAMEA3861937	ERS1049071	ERX1305718	ERR1233836	RETT2_ITS.MID103.fastq	RTT167	8	Rett
PRJEB12607	SAMEA3861938	ERS1049072	ERX1305718	ERR1233837	RETT2_ITS.MID112.fastq	RTT171	6	Rett
PRJEB12607	SAMEA3861939	ERS1049073	ERX1305718	ERR1233838	RETT2_ITS.MID114.fastq	RTT172	13	Rett
PRJEB12607	SAMEA3861940	ERS1049074	ERX1305718	ERR1233839	RETT2_ITS.MID115.fastq	RTT177	11	Rett
PRJEB12607	SAMEA3861941	ERS1049075	ERX1305718	ERR1233840	RETT2_ITS.MID117.fastq	RTT190	14	Rett
PRJEB12607	SAMEA3861942	ERS1049076	ERX1305718	ERR1233841	RETT1ITS.MID88.fastq	RTT199	2	Rett
PRJEB12607	SAMEA3861943	ERS1049077	ERX1305718	ERR1233842	RETT2_ITS.MID119.fastq	RTT200	26	Rett
PRJEB12607	SAMEA3861944	ERS1049078	ERX1305718	ERR1233843	RETT2_ITS.MID124.fastq	RTT215	19	Rett
PRJEB12607	SAMEA3861945	ERS1049079	ERX1305718	ERR1233844	RETT2_ITS.MID126.fastq	RTT250	22	Rett
PRJEB12607	SAMEA3861946	ERS1049080	ERX1305718	ERR1233845	RETT1ITS.MID10.fastq	RTT34	9	Rett
PRJEB12607	SAMEA3861947	ERS1049081	ERX1305718	ERR1233846	RETT2_ITS.MID6.fastq	RTT35	7	Rett
PRJEB12607	SAMEA3861948	ERS1049082	ERX1305718	ERR1233847	RETT2_ITS.MID10.fastq	RTT38	7	Rett
PRJEB12607	SAMEA3861949	ERS1049083	ERX1305718	ERR1233848	RETT2_ITS.MID11.fastq	RTT39	17	Rett
PRJEB12607	SAMEA3861950	ERS1049084	ERX1305718	ERR1233849	RETT1ITS.MID4.fastq	RTT4	25	Rett
PRJEB12607	SAMEA3861951	ERS1049085	ERX1305718	ERR1233850	RETT1ITS.MID11.fastq	RTT43	13	Rett
PRJEB12607	SAMEA3861952	ERS1049086	ERX1305718	ERR1233851	RETT2_ITS.MID21.fastq	RTT51	7	Rett
PRJEB12607	SAMEA3861953	ERS1049087	ERX1305718	ERR1233852	RETT1ITS.MID21.fastq	RTT53	15	Rett
PRJEB12607	SAMEA3861954	ERS1049088	ERX1305718	ERR1233853	RETT2_ITS.MID23.fastq	RTT72	31	Rett
PRJEB12607	SAMEA3861955	ERS1049089	ERX1305718	ERR1233854	RETT1ITS.MID23.fastq	RTT80	4	Rett
PRJEB12607	SAMEA3861956	ERS1049090	ERX1305718	ERR1233855	RETT1ITS.MID6.fastq	RTT9	3	Rett
PRJEB12607	SAMEA3861957	ERS1049091	ERX1305718	ERR1233856	RETT1ITS.MID35.fastq	RTT91	24	Rett
PRJEB12607	SAMEA3861958	ERS1049092	ERX1305718	ERR1233857	RETT2_ITS.MID35.fastq	RTT97	19	Rett
PRJEB12607	SAMEA3861959	ERS1049093	ERX1305718	ERR1233858	RETT2_ITS.MID37.fastq	RTT99	19	Rett

## Sheet: OTU_table_ITS1
OTU	RETT1ITS.MID10	RETT1ITS.MID102	RETT1ITS.MID103	RETT1ITS.MID11	RETT1ITS.MID112	RETT1ITS.MID114	RETT1ITS.MID115	RETT1ITS.MID117	RETT1ITS.MID119	RETT1ITS.MID124	RETT1ITS.MID126	RETT1ITS.MID131	RETT1ITS.MID135	RETT1ITS.MID136	RETT1ITS.MID137	RETT1ITS.MID141	RETT1ITS.MID143	RETT1ITS.MID144	RETT1ITS.MID145	RETT1ITS.MID21	RETT1ITS.MID23	RETT1ITS.MID35	RETT1ITS.MID37	RETT1ITS.MID39	RETT1ITS.MID4	RETT1ITS.MID47	RETT1ITS.MID52	RETT1ITS.MID59	RETT1ITS.MID6	RETT1ITS.MID62	RETT1ITS.MID65	RETT1ITS.MID68	RETT1ITS.MID70	RETT1ITS.MID81	RETT1ITS.MID83	RETT1ITS.MID86	RETT1ITS.MID88	RETT1ITS.MID97	RETT2_ITS.MID10	RETT2_ITS.MID102	RETT2_ITS.MID103	RETT2_ITS.MID11	RETT2_ITS.MID112	RETT2_ITS.MID114	RETT2_ITS.MID115	RETT2_ITS.MID117	RETT2_ITS.MID124	RETT2_ITS.MID126	RETT2_ITS.MID131
RETT1ITS.MID47||IWQ0YCU02GOALR	22005	3019	7	35394	3	201	5	812	243	6	5717	16	1	4	7	722	20	18908	18	18965	22311	20847	29273	117	252	29374	4391	14236	34815	24	26165	16068	33287	9860	2291	13135	311	1245	285	7752	12253	2874	1727	2173	1776	4095	1526	2326	293
RETT2_ITS.MID4||IXSJFTL01DY23T	58	44	35	0	0	13	0	86	218	1	1243	12	1	0	0	6	214	18	648	46	94	280	0	2	135	2	28	16	5	40	58	684	18	361	785	665	0	0	21	596	132	882	6179	141	388	7192	212	1139	288
RETT2_ITS.MID126||IXSJFTL02G9BDF	138	45	166	10	0	10	3599	344	243	2959	0	44	15	8756	57	6	142	0	201	0	0	2	30	1709	104	10	36	343	0	1626	1	1	6	271	224	555	20	0	0	225	689	337	13063	277	11778	465	21339	1743	143
RETT2_ITS.MID126||IXSJFTL01A3R3W	150	0	47	0	0	0	12	446	83	835	0	4	2	3069	3	98	278	123	9	6701	141	2	0	15	0	7	15	16	0	61	13	0	0	177	0	5	0	1	1	0	0	27	0	0	433	1072	2552	4227	178
RETT1ITS.MID137||IWQ0YCU01DHXN9	0	0	0	0	0	0	0	0	0	0	0	1	16	23	23475	0	0	9	0	0	0	1	0	1	0	1	0	2	0	0	118	0	0	0	0	0	1	0	0	26	0	0	8	0	0	0	2	0	0
RETT1ITS.MID141||IWQ0YCU01A5DCY	0	1	4	0	0	1	0	0	0	167	0	0	0	72	0	21822	1	0	0	0	0	0	0	1	0	0	0	0	0	242	3	0	0	897	5	0	0	0	0	0	0	0	0	0	0	0	0	0	0
RETT2_ITS.MID144||IXSJFTL01C9ZPA	29	0	13	0	0	0	0	0	0	0	0	0	0	0	0	0	0	0	0	0	0	0	0	0	0	0	0	0	0	0	0	0	0	0	0	0	0	0	0	378	1	0	0	0	0	0	0	0	0
RETT1ITS.MID119||IWQ0YCU02G1OZ5	0	3	1	0	0	0	5	20	16431	8	0	0	0	0	0	2	65	6	0	0	1	0	0	0	1	0	17	0	0	0	0	2	5	72	57	93	0	1263	0	0	1	0	0	0	0	0	0	1	0
RETT1ITS.MID23||IWQ0YCU01BW2W0	825	0	17	2	1	23	0	0	52	0	0	407	0	0	2	0	81	0	0	7	5306	178	0	3	20	0	1156	1	483	2	1	22	26	410	422	2702	6491	6	0	0	1	0	20	66	0	55	0	0	9
RETT1ITS.MID114||IWQ0YCU01BZTYL	0	0	1	0	22	12445	1	0	0	0	0	0	0	0	0	0	0	0	1	0	0	0	0	0	0	0	0	1	0	0	0	2	0	0	4	0	0	0	0	0	0	0	0	0	0	0	0	0	0
RETT1ITS.MID52||IWQ0YCU01C42FT	0	0	0	0	0	0	0	0	0	0	0	0	0	0	0	0	0	0	1	0	0	0	0	0	0	0	8976	0	0	0	0	0	0	341	2	0	0	1	0	0	0	0	0	0	0	0	0	0	0
RETT2_ITS.MID146||IXSJFTL02HQOA5	87	344	115	0	0	23	1	248	46	239	1128	3	0	23	57	9	47	1	312	70	0	185	16	20	106	50	65	2	3	1	76	2398	3	19	92	271	72	578	20	4	3725	93	178	718	93	222	39	22	13
RETT1ITS.MID97||IWQ0YCU02GGVGO	603	2	25	53	0	11	0	86	0	51	379	7	0	58	18	2	505	15	2	168	1218	1	23	0	0	95	22	0	9	2	51	18	10	276	277	62	0	2995	4	232	78	0	26	5	89	61	0	24	0
RETT1ITS.MID88||IWQ0YCU01CZETH	12	3955	2839	0	10	0	98	6	1	31	38	59	0	0	0	57	230	2	0	1214	0	5	12	6	26	15	4	5	2	19	0	155	40	1412	962	1939	8657	463	0	2	15	0	4	2	143	0	237	828	27
RETT1ITS.MID112||IWQ0YCU01DQZ84	0	1	8	0	6608	7	0	0	0	0	0	0	1	0	0	0	0	0	0	0	0	0	0	1	0	0	0	0	0	0	0	0	0	0	0	0	0	0	0	0	0	3	0	0	0	0	0	0	0
RETT1ITS.MID143||IWQ0YCU01D6QZD	0	0	0	0	0	0	0	0	0	52	0	0	0	1	0	0	5279	2	0	0	0	0	1	0	0	0	0	0	0	1	0	0	0	0	0	0	1	0	0	0	0	0	0	0	0	0	0	0	0
RETT2_ITS.MID4||IXSJFTL01C031P	0	0	0	0	0	0	0	58	0	0	0	0	1	13	0	0	47	0	0	0	0	0	0	0	0	0	0	0	0	0	0	0	0	0	0	0	0	0	1	1	0	0	1940	3	0	0	0	0	0
RETT2_ITS.MID68||IXSJFTL01EPHFO	0	0	0	0	0	0	0	47	0	0	66	0	0	0	0	0	78	2	0	0	0	51	0	0	0	140	0	0	0	0	0	11	0	35	15	0	35	0	0	0	2	128	0	16	0	0	41	161	12
RETT1ITS.MID131||IWQ0YCU02G1PEY	0	0	0	0	0	1	0	0	0	0	2	5607	9	0	0	0	0	0	0	0	0	0	0	0	0	0	0	0	0	0	0	0	0	0	0	0	0	0	0	0	0	0	517	0	0	0	0	0	2
RETT2_ITS.MID10||IXSJFTL01D1VEE	0	0	0	0	0	0	0	0	0	0	0	0	0	0	0	0	0	0	0	212	0	0	0	0	0	0	0	0	0	0	0	0	0	0	0	1	511	0	3359	0	0	1	14	0	0	0	3	0	0
RETT2_ITS.MID115||IXSJFTL01DBO15	12	0	0	0	0	0	104	25	0	0	0	0	0	0	2	0	9	0	0	0	0	1	3	1238	0	1	0	0	0	1509	0	0	0	0	2	0	0	0	0	0	0	0	0	0	2490	1	4650	0	0
RETT1ITS.MID88||IWQ0YCU01EAWMY	2	0	1	0	0	0	0	0	0	1	0	0	0	3	0	0	0	7	0	0	0	0	0	0	0	0	0	0	0	0	0	0	0	102	105	179	3377	4	0	0	0	3	0	0	0	0	0	0	0
RETT1ITS.MID102||IWQ0YCU02IZGOR	0	295	31	0	0	0	0	0	1	0	802	449	2	15	0	162	0	0	0	0	0	0	3	0	0	1	37	0	0	1	0	178	0	0	1	25	0	0	0	0	1	0	300	250	0	0	0	0	0
RETT2_ITS.MID6||IXSJFTL01AKL3G	0	1	0	13	0	29	0	0	0	10	0	2	0	0	0	2	4	0	0	6	23	0	18	0	0	5	43	1	0	2	0	0	7	10	19	0	0	448	2	42	0	0	0	0	44	0	0	63	0
RETT1ITS.MID131||IWQ0YCU02HPOPN	0	3	0	0	0	0	1	0	0	0	2	9529	11	0	0	0	0	0	0	1	0	1	1	0	0	0	1	0	0	0	0	0	0	0	0	0	0	0	0	0	3	0	615	0	0	0	0	0	5
RETT2_ITS.MID81||IXSJFTL02II08F	0	0	71	0	1	36	59	1	653	1	0	13	0	61	0	2	42	0	0	0	0	0	0	0	7	4	0	4	0	13	0	0	0	0	0	0	0	0	0	0	0	0	0	0	355	0	0	0	0
RETT1ITS.MID143||IWQ0YCU02HGHVA	0	0	0	0	0	0	0	0	0	0	0	0	0	0	0	21	2442	2	0	188	0	0	0	0	0	0	0	0	0	9	0	0	0	0	0	0	0	0	1809	0	0	4	0	0	0	0	0	0	0
RETT2_ITS.MID4||IXSJFTL01CN9SA	0	0	0	0	0	0	0	0	0	16	0	0	0	0	0	0	30	4	0	6	0	200	1	0	0	0	0	6	0	0	0	0	0	0	0	0	0	0	0	0	0	0	0	0	0	0	0	0	0
RETT2_ITS.MID137||IXSJFTL01ANDN7	0	0	6	5	0	0	0	0	0	0	0	0	1	0	0	0	0	0	0	0	0	0	0	0	2	0	8	0	0	0	0	0	22	0	0	0	0	0	0	0	0	0	0	0	234	0	95	724	253
RETT2_ITS.MID11||IXSJFTL02JPH6R	0	0	0	0	0	0	0	0	0	0	0	0	0	0	0	0	0	0	839	0	0	0	0	0	0	0	0	0	0	0	0	1	0	0	0	0	0	0	0	0	0	399	0	0	0	0	0	0	0
RETT2_ITS.MID145||IXSJFTL02GZGV7	0	0	0	0	0	0	0	0	0	0	0	0	0	0	0	0	0	0	0	0	0	0	0	0	0	0	0	0	0	0	0	0	0	0	0	0	0	0	0	0	0	0	0	0	0	0	0	0	0
RETT1ITS.MID115||IWQ0YCU01AQNB9	0	0	0	0	0	32	1046	1	0	0	0	4	0	0	11	16	0	0	0	0	0	0	0	0	0	0	0	0	0	0	0	0	0	9	0	0	0	0	0	0	16	0	31	0	0	0	0	26	0
RETT1ITS.MID97||IWQ0YCU01CMV7X	20	3	0	4	0	0	0	0	0	0	35	2	0	4	0	0	35	7	0	29	295	0	13	0	0	11	0	0	0	26	0	2	0	11	3	15	1	668	0	0	0	0	0	0	26	0	0	0	0
RETT2_ITS.MID47||IXSJFTL02IJAT6	0	0	0	0	0	0	0	0	0	0	0	0	0	0	0	0	0	0	0	0	0	0	0	0	0	0	0	0	0	0	0	0	0	0	0	0	0	0	0	0	0	0	0	0	0	0	0	0	0
RETT2_ITS.MID68||IXSJFTL02I8948	0	0	0	0	0	0	0	0	0	0	0	0	0	0	0	0	0	0	0	0	0	0	0	0	0	0	0	0	0	0	0	0	0	0	0	0	0	0	0	0	0	0	0	0	0	0	0	0	0
RETT1ITS.MID97||IWQ0YCU01DW00Z	0	119	36	0	0	0	0	0	0	0	0	0	0	22	0	0	0	0	0	0	0	0	0	0	0	0	0	0	0	0	0	0	0	0	0	0	0	969	0	0	0	0	0	0	0	0	0	0	0
RETT2_ITS.MID47||IXSJFTL01C0D0H	0	0	0	0	0	0	0	0	0	0	0	0	0	0	0	0	0	0	0	0	0	0	0	0	0	0	0	0	0	0	0	0	0	0	0	0	0	0	0	0	0	0	0	0	0	0	0	0	0
RETT2_ITS.MID117||IXSJFTL01A8S6B	19	33	190	0	0	0	0	0	8	14	5	6	0	16	0	0	105	0	35	0	0	196	3	0	2	0	0	0	0	1	0	2	0	0	8	2	2	0	19	11	0	0	3	35	48	252	1	2	7
RETT2_ITS.MID86||IXSJFTL01ENY9W	0	0	1	0	0	0	0	0	0	0	0	0	0	2	0	0	0	0	0	0	0	0	0	0	17	0	0	0	0	3	0	0	0	0	0	0	0	0	0	0	131	0	1	0	0	0	0	0	0
RETT2_ITS.MID112||IXSJFTL01CDA7D	0	0	0	0	0	0	259	1	26	0	0	73	1	161	0	0	61	0	0	12	0	0	0	0	35	0	0	0	0	0	0	0	0	0	0	0	0	0	4	0	1	0	274	0	0	0	0	0	0
RETT1ITS.MID68||IWQ0YCU01BGVEH	1	0	20	15	0	0	0	13	0	19	60	8	0	10	1	0	22	0	0	24	10	154	25	0	47	13	8	3	3	1	0	228	8	61	0	0	31	0	0	0	8	0	26	0	0	11	0	26	7
RETT2_ITS.MID86||IXSJFTL01CRW9C	0	0	0	0	0	0	0	5	3	52	0	0	0	3	0	4	15	0	468	0	0	67	12	2	0	0	1	0	12	6	0	2	0	0	0	0	0	0	0	611	0	0	84	0	0	0	0	270	32
RETT1ITS.MID21||IWQ0YCU02JGVFB	0	0	41	0	0	0	2	0	0	0	0	0	0	0	0	3	9	0	1	24	0	0	0	1	2	0	0	0	0	0	0	0	0	0	0	7	0	7	0	0	0	0	0	0	0	0	0	0	1
RETT2_ITS.MID115||IXSJFTL01BXSKH	0	0	0	0	0	0	0	0	0	0	0	0	0	0	9	0	0	0	0	0	0	0	0	1	0	0	0	0	0	0	0	0	0	0	0	0	0	0	0	0	0	0	0	0	772	1	0	0	0
RETT2_ITS.MID145||IXSJFTL02HILTA	0	0	0	0	0	0	0	0	0	0	0	0	0	0	0	0	0	0	0	0	0	0	0	0	0	0	0	0	0	0	0	0	0	0	0	0	0	0	0	0	0	0	0	0	0	0	0	0	0
RETT2_ITS.MID102||IXSJFTL02IVNQ3	0	0	0	0	0	0	0	0	0	0	0	0	0	0	0	0	0	0	0	0	0	0	0	6	0	0	0	0	0	0	0	0	0	0	0	0	0	0	1	2061	2	294	0	0	1	0	1	1	0
RETT2_ITS.MID81||IXSJFTL02HFWGV	0	0	0	0	0	0	0	0	0	0	0	0	0	0	0	0	0	0	0	0	0	0	0	0	0	0	0	0	0	0	0	0	0	0	0	0	0	0	0	0	0	0	0	0	0	0	0	0	0
RETT2_ITS.MID81||IXSJFTL02F7YDJ	0	0	0	0	0	0	0	0	0	0	0	0	0	0	0	0	0	0	0	0	0	0	0	0	23	0	0	0	0	0	0	0	0	0	0	0	0	0	0	0	0	0	0	65	0	0	0	0	0
RETT1ITS.MID115||IWQ0YCU01BW18V	0	0	0	0	0	0	527	0	0	0	0	0	0	0	0	0	0	0	0	0	0	0	0	0	0	0	0	0	0	0	0	0	0	0	0	0	0	0	0	0	0	0	0	0	0	0	0	0	0
RETT2_ITS.MID143||IXSJFTL02H9WSD	0	0	0	0	0	0	0	0	0	0	0	0	0	0	1	0	0	0	0	0	0	0	0	0	0	0	0	0	0	0	0	4	0	0	0	0	0	0	0	120	69	0	1	14	0	0	0	0	0
RETT1ITS.MID115||IWQ0YCU02HYCWE	0	143	0	0	1	0	414	221	14	0	0	0	0	111	10	0	0	0	155	26	492	3	57	1	20	0	0	0	0	0	0	0	0	0	0	0	0	0	0	0	0	235	0	0	0	0	0	0	0
RETT1ITS.MID145||IWQ0YCU02IRFKS	21	16	4	0	0	10	0	14	16	19	49	0	0	1	9	1	16	6	351	9	0	18	1	1	25	7	2	0	1	0	1	37	3	1	8	2	6	39	1	0	12	4	76	24	9	3	0	2	1
RETT1ITS.MID97||IWQ0YCU01D5QY6	0	0	0	0	0	0	0	0	0	0	0	0	0	0	0	0	0	0	0	0	0	0	0	0	0	0	0	0	0	0	0	0	0	0	0	0	0	538	0	0	0	0	0	0	0	0	0	0	0
RETT2_ITS.MID81||IXSJFTL02FUFN7	0	0	0	0	0	0	0	0	0	0	0	0	0	0	0	7	0	0	0	0	0	0	0	0	0	0	0	0	0	0	0	0	0	118	0	0	0	0	0	0	0	0	0	0	0	0	0	0	0
RETT2_ITS.MID114||IXSJFTL02FU6RI	0	0	64	0	0	0	0	0	0	0	0	1	0	11	0	4	0	0	0	0	0	0	0	0	0	0	0	0	0	0	0	0	0	0	0	0	0	0	0	423	0	0	2	216	0	0	0	0	0
RETT2_ITS.MID35||IXSJFTL01EHANS	0	0	5	1	0	0	0	0	0	0	0	0	0	0	0	0	79	0	0	1	0	59	0	0	0	0	0	0	0	0	0	0	0	28	0	0	0	0	0	0	0	0	0	0	0	0	0	0	0
RETT2_ITS.MID135||IXSJFTL01BC97I	0	0	0	0	0	0	0	0	3	0	0	0	0	0	0	0	0	0	0	0	0	0	0	0	0	0	0	0	0	0	0	0	0	0	0	0	0	0	0	0	0	0	0	0	0	0	23	0	10
RETT2_ITS.MID115||IXSJFTL01ELI9Q	0	0	0	0	0	0	0	0	0	0	0	0	0	0	0	0	0	0	0	0	0	0	0	0	0	0	0	0	0	0	0	0	0	0	0	0	0	0	0	274	1	0	0	0	374	0	0	0	0
RETT1ITS.MID35||IWQ0YCU01C8SVP	0	0	0	0	0	0	0	0	0	0	0	0	0	0	0	0	0	0	0	0	0	478	1	0	0	0	0	0	0	0	0	0	0	0	0	0	0	0	0	0	0	0	0	0	0	0	0	0	0
RETT2_ITS.MID146||IXSJFTL02GENJY	0	0	0	0	0	0	0	0	0	0	0	0	0	0	0	0	0	0	0	0	0	0	0	0	0	0	0	0	0	0	0	0	0	0	0	0	0	0	0	0	0	0	0	0	0	0	0	0	0
RETT1ITS.MID115||IWQ0YCU02FT4FT	0	0	0	0	0	0	348	0	44	0	0	0	0	0	0	0	0	0	0	0	0	0	0	0	8	0	1	0	0	0	0	0	0	0	0	0	0	0	0	0	0	0	0	0	0	0	0	0	0
RETT1ITS.MID115||IWQ0YCU01CO52I	0	0	0	0	0	0	318	0	0	0	0	0	0	0	0	0	0	0	0	0	0	0	0	0	0	0	0	0	0	0	0	0	0	0	0	0	0	0	0	0	0	0	0	0	0	0	0	0	0
RETT2_ITS.MID11||IXSJFTL01C3T7V	0	0	0	0	0	0	0	0	0	0	0	0	0	0	0	0	0	0	0	0	0	0	0	0	0	0	0	0	0	0	0	0	0	0	0	0	0	0	0	0	0	821	0	0	0	0	0	3	0
RETT1ITS.MID145||IWQ0YCU01CXAJ2	0	0	0	0	0	0	0	0	0	0	0	0	0	0	0	0	0	0	550	0	0	1	96	0	0	1	0	0	0	0	0	3	0	22	0	0	0	0	0	0	0	0	0	0	0	15	0	0	0
RETT2_ITS.MID4||IXSJFTL02IHKNM	0	0	0	0	0	0	0	0	0	0	0	0	0	0	0	0	0	0	0	0	0	0	0	0	0	0	0	0	0	0	0	0	0	0	0	0	0	0	0	0	0	0	0	0	0	0	0	0	0
RETT1ITS.MID97||IWQ0YCU02HAOL9	0	0	0	0	0	0	0	36	0	0	0	0	0	0	0	0	0	0	0	0	0	0	0	0	0	0	0	0	0	0	0	53	0	0	0	0	0	581	0	0	0	0	0	0	0	0	0	0	0
RETT2_ITS.MID11||IXSJFTL02FV510	0	0	19	0	0	0	0	0	0	0	0	0	0	0	0	0	0	0	0	0	0	0	0	0	0	0	0	0	0	0	0	0	0	0	0	0	0	0	0	0	0	631	0	0	0	0	0	0	0
RETT2_ITS.MID21||IXSJFTL01C8JGQ	0	0	0	0	0	5	0	0	0	0	0	0	0	0	0	0	0	0	0	0	0	0	0	0	0	0	0	0	0	0	0	0	0	111	140	167	1	0	0	23	0	0	0	0	0	0	0	0	0
RETT1ITS.MID68||IWQ0YCU02JJKE5	0	0	0	0	0	0	0	0	0	0	0	7	1	0	0	0	0	0	0	0	0	0	0	0	0	0	0	0	0	0	0	377	0	0	0	0	0	0	0	0	0	0	0	0	0	0	0	0	0
RETT2_ITS.MID65||IXSJFTL01EMCLU	1	0	2	0	0	30	0	0	243	0	11	6	0	0	0	0	0	8	0	0	0	0	0	0	0	0	0	0	0	0	0	1	1	17	6	17	0	0	0	0	0	0	1	0	0	0	0	1	2
RETT2_ITS.MID11||IXSJFTL01BSKCW	0	0	0	0	0	0	0	23	0	13	0	0	0	0	0	0	18	3	0	0	0	0	11	0	0	4	0	0	0	0	0	0	7	8	0	0	0	0	0	0	0	452	0	0	0	0	0	0	0
RETT2_ITS.MID142||IXSJFTL02H8THO	0	0	2	0	0	0	14	0	0	0	18	0	0	0	36	0	0	0	0	0	0	0	0	0	0	0	0	0	0	0	0	0	0	0	0	0	0	0	0	0	0	0	0	0	0	0	0	0	0
RETT1ITS.MID144||IWQ0YCU01D22WN	0	0	0	0	0	0	0	0	0	0	129	0	0	0	0	0	0	12	0	0	0	109	1	0	0	0	0	0	0	0	0	0	0	0	0	0	0	0	0	0	0	97	13	0	16	0	0	17	0
RETT1ITS.MID145||IWQ0YCU01D7BA8	0	0	20	0	0	0	0	0	0	0	0	0	0	0	0	2	0	0	505	0	0	0	1	0	0	2	0	0	0	4	0	0	0	0	0	0	0	0	0	0	0	0	0	0	4	0	0	0	6
RETT2_ITS.MID62||IXSJFTL01EUXAY	13	0	0	0	0	0	0	0	0	0	0	0	0	20	0	0	2	0	0	0	0	0	0	0	9	0	2	0	2	0	0	15	0	0	1	0	0	0	0	0	0	0	18	1	0	0	0	63	0
RETT2_ITS.MID142||IXSJFTL01EGCVJ	0	0	0	0	0	0	0	0	0	0	0	0	0	0	0	0	0	0	0	0	0	0	0	0	0	0	0	0	0	0	0	0	0	0	0	0	0	0	0	0	0	0	0	0	0	0	0	0	0
RETT2_ITS.MID143||IXSJFTL02HOI18	0	0	0	0	0	0	0	19	0	0	0	0	0	0	0	0	0	0	0	0	4	0	0	0	0	0	0	0	0	1	0	0	0	26	0	0	0	0	0	0	0	41	0	0	0	0	0	0	0
RETT2_ITS.MID86||IXSJFTL02GL5Z6	0	0	0	0	0	0	0	0	0	1	0	0	0	4	0	0	0	0	0	0	0	0	0	0	0	0	0	0	0	0	0	0	0	0	0	0	0	0	0	0	0	0	0	0	0	0	13	0	0
RETT2_ITS.MID135||IXSJFTL02GI116	0	0	0	0	0	0	0	0	0	0	0	0	0	0	0	0	0	0	0	20	0	0	0	0	0	0	0	0	0	0	0	0	0	0	0	0	0	0	0	0	0	0	0	0	0	0	0	0	0
RETT1ITS.MID86||IWQ0YCU01AHHQD	0	215	0	0	0	0	0	0	1	0	0	6	0	0	0	0	0	0	0	0	53	0	0	0	0	0	112	1	2	5	0	0	0	0	0	208	0	0	0	0	0	0	0	0	0	0	0	0	0
RETT1ITS.MID126||IWQ0YCU01BLOBE	0	0	0	0	0	0	0	0	0	0	212	0	0	0	0	0	0	0	0	0	0	0	0	0	0	0	0	0	0	0	0	0	0	57	0	0	0	0	0	0	0	0	0	0	0	0	0	0	0
RETT2_ITS.MID21||IXSJFTL02FSIXM	0	0	0	0	0	0	0	0	0	0	0	0	0	0	0	0	0	0	0	0	0	0	0	0	0	0	0	0	0	0	0	0	0	0	0	0	0	0	0	0	0	0	0	0	0	0	0	0	0
RETT1ITS.MID145||IWQ0YCU02ICOKC	0	0	0	0	0	0	0	0	0	0	0	0	0	0	0	7	0	0	131	0	0	0	0	1	0	0	0	0	0	0	0	0	0	0	0	0	110	0	0	0	0	0	0	0	0	0	0	0	0
RETT1ITS.MID126||IWQ0YCU02H51AP	0	0	0	0	0	0	0	0	0	0	523	0	0	0	0	0	0	0	0	0	0	0	0	0	0	0	0	0	0	0	0	0	0	0	0	0	0	0	0	0	0	0	0	0	0	0	0	0	0
RETT2_ITS.MID146||IXSJFTL01CNCIE	0	0	0	0	0	0	0	9	0	0	0	0	0	0	0	0	0	0	0	5	0	10	0	0	1	0	0	0	0	0	10	5	0	0	0	0	0	0	1	0	0	3	0	8	0	1	0	0	0
RETT2_ITS.MID145||IXSJFTL02HTIRM	0	0	0	0	0	0	0	0	0	0	0	0	0	0	0	0	0	0	0	0	0	0	0	0	0	0	0	0	0	0	0	0	0	0	0	0	0	0	0	0	0	0	0	0	0	0	0	0	0
RETT1ITS.MID124||IWQ0YCU02H1YKF	0	0	0	0	0	0	0	0	0	74	0	0	0	0	0	0	0	0	0	0	0	0	0	0	0	0	0	0	0	0	0	0	0	0	0	0	1	0	0	0	0	0	0	0	0	0	4	63	0
RETT2_ITS.MID135||IXSJFTL01EIHSH	0	0	0	0	0	0	0	0	0	0	0	0	0	0	0	0	0	0	0	0	0	0	0	0	0	0	0	0	0	0	0	0	0	0	0	0	0	0	0	0	0	5	0	0	0	0	0	0	5
RETT1ITS.MID35||IWQ0YCU02HMREE	0	0	0	0	0	0	0	0	0	0	0	0	0	0	0	0	0	0	0	0	0	128	1	0	0	0	0	0	0	0	0	0	0	0	0	0	0	0	0	0	0	0	0	0	0	0	0	0	0
RETT2_ITS.MID68||IXSJFTL01C08BX	0	0	0	0	0	0	1	0	0	0	0	0	0	1	1	0	8	0	0	0	0	0	0	0	0	0	1	0	1	0	0	1	0	0	0	0	0	0	0	0	0	0	0	0	0	0	0	0	0
RETT1ITS.MID126||IWQ0YCU01C5CWU	0	0	14	0	0	0	0	0	0	0	108	0	0	0	0	0	11	0	0	0	0	0	0	0	0	0	0	0	0	0	0	0	0	0	0	0	0	0	0	0	0	0	0	0	0	0	0	0	0
RETT2_ITS.MID86||IXSJFTL01D46ZX	0	0	0	0	0	0	0	0	0	0	0	0	0	0	0	0	0	0	0	0	0	0	0	0	0	0	0	0	0	0	0	0	0	0	0	0	0	0	0	0	0	0	0	0	0	0	0	0	0
RETT2_ITS.MID6||IXSJFTL01DKY3K	47	0	1	0	0	0	0	0	0	28	0	10	0	3	0	1	1	0	0	0	0	0	0	2	0	0	0	0	0	0	13	4	0	22	24	19	0	0	15	0	0	0	40	0	0	0	0	0	7
RETT1ITS.MID102||IWQ0YCU02FIFQM	69	102	0	2	0	0	0	0	0	0	0	0	0	0	0	0	0	0	0	2	0	0	0	0	0	0	0	0	0	2	0	0	0	0	0	0	0	0	0	0	0	0	0	0	0	0	0	0	0
RETT2_ITS.MID103||IXSJFTL02F1NP6	0	0	0	0	0	0	0	0	0	0	0	0	0	0	0	0	0	0	0	0	0	0	0	0	0	0	0	0	0	0	0	0	0	0	0	0	0	0	0	0	110	0	0	0	0	0	0	0	0
RETT2_ITS.MID146||IXSJFTL02I74C6	3	0	0	0	0	0	0	0	0	0	99	0	0	0	0	4	3	0	0	0	0	0	0	0	0	0	0	0	0	0	5	0	0	0	0	0	0	0	0	0	0	0	0	0	0	0	1	0	0
RETT2_ITS.MID131||IXSJFTL02G0NKF	0	0	0	0	0	0	0	0	0	0	0	0	0	0	0	0	0	0	0	0	0	0	0	0	0	0	0	0	0	0	0	0	0	0	0	0	0	0	0	0	0	0	0	0	0	0	0	0	92
RETT1ITS.MID86||IWQ0YCU02F1UBE	0	0	0	0	0	0	0	0	0	0	0	0	0	0	0	0	0	0	0	0	0	0	0	0	0	0	0	0	0	0	0	0	0	0	0	97	0	0	0	0	0	0	0	0	0	0	0	0	0
RETT2_ITS.MID65||IXSJFTL01DJT14	0	0	0	0	0	0	0	0	0	0	0	0	0	0	0	0	0	0	0	0	0	0	0	0	0	0	0	0	0	0	0	0	0	0	0	0	0	0	0	0	0	0	0	0	0	0	0	0	0
RETT2_ITS.MID68||IXSJFTL01B9FDQ	0	0	0	0	0	0	0	0	0	0	0	0	0	0	0	0	15	0	0	0	0	0	0	0	0	0	0	0	0	0	0	44	0	0	0	0	0	0	0	0	0	0	0	0	0	0	0	0	0
RETT1ITS.MID97||IWQ0YCU01CEBLY	0	0	0	0	0	0	0	0	0	0	0	0	0	0	0	0	0	0	0	0	0	0	0	0	0	0	0	0	0	0	0	0	0	37	0	0	0	152	0	0	9	0	13	0	0	0	0	0	0
RETT2_ITS.MID86||IXSJFTL02GNNIO	0	0	0	0	0	0	0	0	0	0	0	0	0	0	0	0	0	0	0	0	0	0	0	0	0	0	0	0	0	0	0	0	0	0	0	0	0	0	0	0	0	0	0	0	0	0	0	0	0
RETT1ITS.MID144||IWQ0YCU01EBC2D	1	0	0	0	0	0	0	0	0	0	0	0	0	3	0	0	0	5	0	0	0	0	0	0	0	0	0	0	0	3	0	2	0	3	1	2	0	0	0	0	0	0	0	0	0	0	0	0	0
RETT1ITS.MID35||IWQ0YCU01B6FJ2	0	0	0	0	0	0	0	0	0	0	0	0	0	0	0	0	0	0	0	0	1	61	0	4	0	0	0	5	0	0	0	0	0	10	0	0	0	0	0	0	0	0	0	0	0	0	0	0	0
RETT2_ITS.MID146||IXSJFTL02I0Y1V	0	0	0	0	0	0	0	0	0	0	0	0	0	0	0	0	0	0	0	0	0	0	0	0	0	0	0	0	0	0	0	0	0	0	0	0	0	0	0	0	0	0	0	0	0	0	0	0	0
RETT1ITS.MID124||IWQ0YCU02F27SF	0	0	0	0	0	0	0	0	0	74	0	0	0	0	0	0	0	0	0	0	0	0	0	0	0	0	0	0	0	0	0	0	0	0	0	0	0	0	0	0	0	0	0	0	0	0	0	0	0
RETT1ITS.MID103||IWQ0YCU01DBB0A	0	0	21	0	0	0	0	0	0	0	0	0	0	0	7	0	0	0	0	0	0	0	0	0	0	0	0	0	0	0	0	0	0	0	2	0	0	0	0	0	0	0	0	0	0	0	0	0	0
RETT2_ITS.MID143||IXSJFTL02FYF3N	0	0	0	0	0	0	0	77	0	0	0	0	0	0	0	0	0	0	0	0	0	0	0	0	0	0	0	0	0	0	0	0	0	0	0	0	0	0	0	0	0	0	0	0	0	0	0	0	0
RETT2_ITS.MID62||IXSJFTL02I7KWR	3	0	0	0	0	0	0	0	0	0	0	0	0	1	0	0	0	0	0	0	0	1	0	0	0	0	0	0	0	0	2	0	0	1	0	4	0	1	0	0	1	0	0	0	3	0	0	3	0
RETT2_ITS.MID81||IXSJFTL01EYLWP	0	0	1	0	0	0	1	4	0	0	0	0	1	1	0	0	0	0	0	0	1	1	0	0	1	0	0	0	0	0	0	1	0	1	0	1	0	0	0	0	4	5	0	0	0	4	0	38	0
RETT2_ITS.MID115||IXSJFTL02H2BC6	0	0	0	0	0	0	0	0	0	0	0	0	0	0	0	0	0	0	0	0	0	0	0	0	0	0	0	0	0	0	0	0	0	0	0	0	0	0	0	0	0	0	0	0	142	0	0	0	0
RETT1ITS.MID35||IWQ0YCU02H1KVL	0	0	0	0	0	0	0	0	0	0	0	0	0	0	0	0	0	0	0	0	0	87	0	0	0	0	0	0	0	0	0	0	0	0	0	0	0	0	0	0	0	0	0	0	0	0	0	0	0
RETT2_ITS.MID126||IXSJFTL02G5JVB	0	0	0	0	0	0	0	0	0	0	0	0	0	0	0	0	0	0	0	0	0	0	0	0	0	0	0	0	0	0	0	0	0	0	0	0	0	0	0	0	0	0	0	0	0	0	0	112	0
RETT1ITS.MID145||IWQ0YCU01D6E8T	0	0	0	0	0	0	0	62	0	0	0	0	0	0	0	0	0	0	90	0	0	0	0	0	0	0	0	0	0	0	0	0	0	0	0	0	0	0	0	0	0	0	0	0	0	0	0	0	0
RETT2_ITS.MID135||IXSJFTL02H1OMV	0	0	26	0	0	0	0	0	0	0	0	0	0	0	0	0	0	0	0	0	0	0	0	0	0	0	0	0	0	0	0	0	0	0	0	0	0	0	0	0	0	0	0	0	0	0	0	0	0
RETT1ITS.MID23||IWQ0YCU01C83HF	0	0	0	0	0	0	0	0	0	0	0	0	0	0	0	0	0	0	0	0	150	0	0	0	0	0	0	0	0	7	0	0	0	0	0	0	0	0	0	0	0	0	0	0	0	0	0	0	17
RETT1ITS.MID86||IWQ0YCU01ENX25	4	11	5	1	0	0	0	2	1	7	0	0	0	4	0	0	23	7	0	0	1	0	0	2	0	3	11	7	0	0	0	19	19	128	93	510	6	2	0	3	2	7	18	0	19	13	0	8	9
RETT1ITS.MID23||IWQ0YCU01CAHZE	0	0	0	0	0	0	0	0	0	0	0	0	0	0	0	0	0	0	0	1	105	0	0	0	0	0	0	0	0	0	0	0	0	0	0	0	0	0	0	0	0	0	0	0	0	0	0	0	0
RETT2_ITS.MID112||IXSJFTL01BVVRX	0	0	0	0	0	0	0	0	0	0	0	0	0	0	0	0	0	0	0	0	0	0	0	0	0	0	0	0	0	0	0	0	0	0	0	0	0	6	0	0	0	0	60	0	0	0	0	0	0
RETT2_ITS.MID117||IXSJFTL02HGK0L	0	0	0	0	0	0	0	0	0	0	0	0	0	0	0	0	0	0	0	0	0	0	0	0	0	0	0	0	0	0	0	0	0	0	0	0	0	0	0	0	0	0	0	0	0	60	0	0	0
RETT2_ITS.MID65||IXSJFTL02HWSNC	0	0	0	0	0	0	0	0	0	0	0	0	0	0	0	0	0	0	0	0	0	0	0	0	0	0	0	0	0	0	0	0	0	0	0	0	0	0	0	0	0	0	0	0	0	0	0	0	0
RETT2_ITS.MID117||IXSJFTL01B6PFP	0	0	0	0	0	0	0	0	0	85	0	0	0	0	0	0	0	0	0	0	0	0	0	0	0	0	0	0	0	0	0	0	0	45	0	0	0	0	0	0	0	0	0	0	0	16	0	0	0
RETT2_ITS.MID21||IXSJFTL02FL2RD	0	0	0	0	0	0	0	0	0	0	0	0	0	0	0	0	0	0	0	0	0	0	0	0	0	0	0	0	0	0	0	0	0	0	0	0	0	0	0	0	0	0	0	0	0	0	0	0	0
RETT2_ITS.MID68||IXSJFTL01C339X	0	0	0	0	0	0	0	0	0	0	0	3	0	0	0	0	0	0	0	1	0	0	0	0	0	0	0	0	0	0	0	0	0	53	0	0	0	0	0	0	0	0	0	0	0	0	0	0	0
RETT1ITS.MID126||IWQ0YCU02H64DP	0	0	0	0	0	0	0	0	0	0	54	0	0	0	0	0	0	0	0	0	0	0	0	0	0	0	0	0	0	0	0	0	0	0	0	0	0	0	0	0	0	0	0	0	0	0	0	0	0
RETT2_ITS.MID141||IXSJFTL02IPKK5	0	0	0	0	0	0	0	10	0	0	0	0	0	0	0	0	0	0	0	0	0	0	0	0	0	0	0	0	0	0	0	0	0	0	0	0	0	0	0	0	0	0	0	0	0	0	0	0	0
RETT2_ITS.MID143||IXSJFTL02F2L18	0	0	0	0	0	0	0	0	0	0	0	0	0	0	0	0	0	0	0	0	0	0	0	0	0	5	0	0	0	0	0	0	0	0	0	0	0	0	0	0	0	0	0	0	0	0	0	0	0
RETT1ITS.MID143||IWQ0YCU02GMRQS	0	0	0	0	0	0	0	0	0	0	0	0	0	0	0	0	38	0	0	0	0	0	0	0	0	0	0	0	0	0	0	0	0	0	0	0	0	0	0	0	0	0	0	0	0	0	0	0	0
RETT1ITS.MID114||IWQ0YCU02H03GT	0	0	0	0	0	41	0	0	0	0	0	0	0	0	0	0	0	0	0	0	0	0	0	0	0	0	0	0	0	0	0	0	0	0	0	0	0	0	0	0	0	0	0	0	0	0	0	0	0
RETT1ITS.MID4||IWQ0YCU01DDOUN	0	0	0	0	0	0	0	0	0	0	0	0	0	0	0	0	0	0	0	0	0	0	0	0	51	0	0	1	29	0	0	0	0	0	0	0	0	0	0	0	0	0	0	0	0	0	6	0	0
RETT2_ITS.MID131||IXSJFTL02FLN8Y	0	0	0	0	0	0	0	0	0	0	0	0	0	0	0	0	0	2	0	0	0	0	0	0	0	0	0	0	0	0	0	0	0	0	0	0	0	0	0	0	0	0	0	0	0	0	0	0	25
RETT2_ITS.MID23||IXSJFTL02J0N66	0	0	0	0	0	0	0	0	0	0	0	0	0	0	0	0	0	0	0	0	0	0	0	0	0	0	0	0	0	0	0	0	0	0	0	0	0	0	0	0	0	17	0	0	0	0	0	0	0
RETT1ITS.MID136||IWQ0YCU01DIUCV	0	0	0	0	0	0	0	0	0	0	0	0	0	41	0	0	0	0	0	0	0	0	0	0	0	0	0	0	0	0	0	0	0	0	0	0	0	0	0	0	0	0	0	0	0	0	0	0	0
RETT1ITS.MID23||IWQ0YCU01D6FMO	0	0	0	0	0	0	0	0	0	0	0	0	0	0	0	0	0	0	0	0	59	0	0	0	0	0	0	0	0	0	0	0	0	0	0	0	0	0	0	0	0	0	0	0	0	0	0	0	0
RETT2_ITS.MID117||IXSJFTL01CJW31	0	0	0	0	0	0	0	0	0	0	0	0	0	0	0	0	0	0	0	0	0	0	0	0	0	0	0	0	0	0	0	0	0	0	0	0	0	0	0	0	0	0	0	0	0	42	0	0	0
RETT2_ITS.MID141||IXSJFTL01DGQD6	0	0	0	0	0	0	0	0	0	0	0	0	0	0	0	0	0	0	0	0	0	0	0	0	0	0	0	0	0	0	0	0	0	0	0	0	0	0	0	0	0	0	0	0	0	0	0	0	0
RETT2_ITS.MID102||IXSJFTL01C0NHI	0	0	0	0	0	0	0	0	0	0	0	0	0	0	0	0	0	0	0	0	0	0	0	0	0	0	0	0	0	0	0	0	0	0	0	0	0	0	0	53	0	0	0	0	0	0	0	0	0
RETT1ITS.MID23||IWQ0YCU02HH6UY	0	0	0	0	0	0	0	0	0	0	0	4	0	0	0	0	0	0	0	1	50	0	0	0	0	0	0	0	0	0	0	0	0	0	0	0	0	0	0	0	0	0	0	0	0	0	0	0	0
RETT1ITS.MID117||IWQ0YCU02IHQZW	0	0	0	0	0	0	0	40	0	0	0	0	0	0	0	0	0	0	0	0	0	0	0	0	0	0	0	0	0	0	0	0	0	0	0	0	0	0	0	0	0	0	0	0	0	0	0	0	0
RETT1ITS.MID117||IWQ0YCU01CA4ME	0	0	0	0	0	0	0	43	0	0	0	0	0	0	0	0	3	0	0	0	0	0	0	0	0	0	0	0	0	0	0	0	0	0	0	0	0	0	0	0	0	0	0	0	0	0	0	0	0
RETT2_ITS.MID86||IXSJFTL02JZODO	0	0	0	0	0	0	0	0	0	0	0	0	0	2	0	0	0	0	0	0	0	0	0	0	0	0	0	0	0	0	0	0	0	0	0	0	0	0	0	0	0	0	0	0	0	0	0	23	0
RETT1ITS.MID70||IWQ0YCU01AW46G	0	0	0	0	0	0	0	0	0	0	0	0	0	0	0	0	0	0	0	0	0	0	0	0	0	0	0	0	0	0	0	0	23	0	0	0	0	0	0	0	0	0	1	1	0	0	0	0	0
RETT2_ITS.MID97||IXSJFTL01DKDCD	0	0	0	0	0	0	0	0	0	0	0	0	0	0	0	0	0	0	0	0	0	0	0	0	0	0	0	0	0	0	0	0	0	0	0	0	0	0	0	0	0	0	0	0	0	0	0	0	0
RETT2_ITS.MID131||IXSJFTL02IT561	0	0	0	0	0	0	0	0	0	0	0	11	12981	3	0	0	0	0	0	0	0	0	0	0	0	0	0	0	0	0	0	0	0	0	0	1	0	0	0	0	0	0	0	0	0	0	0	0	28
RETT2_ITS.MID126||IXSJFTL02IBP4B	0	0	0	0	0	0	0	0	0	0	0	0	0	0	0	0	0	0	0	0	0	0	0	0	0	0	0	0	0	0	0	0	0	0	0	0	0	0	0	0	0	0	0	0	0	0	0	73	0
RETT1ITS.MID145||IWQ0YCU01BRBV0	0	0	0	0	0	0	0	0	0	0	0	0	0	0	0	0	0	0	60	0	0	0	0	0	0	0	0	0	0	0	0	0	0	0	0	0	0	0	0	0	0	0	0	0	0	0	0	0	0
RETT2_ITS.MID143||IXSJFTL02I3ZC9	0	0	0	0	0	0	0	0	0	0	0	0	0	0	0	0	0	0	0	0	0	0	0	0	0	0	0	0	0	0	0	0	0	0	0	0	0	0	0	0	0	0	0	0	0	0	0	0	0
RETT1ITS.MID124||IWQ0YCU01ETRMQ	0	0	0	0	0	0	0	0	0	30	0	0	0	0	0	0	0	0	0	0	0	0	0	0	0	0	0	0	0	0	0	0	0	0	0	0	0	0	0	0	0	0	0	0	0	0	0	0	0
RETT1ITS.MID103||IWQ0YCU01CLKPR	0	0	22	11	0	0	0	0	0	0	0	0	0	0	0	0	0	0	0	0	0	0	0	0	0	0	0	0	0	0	0	0	0	0	0	0	0	0	0	0	0	0	0	0	0	0	0	0	0
RETT1ITS.MID117||IWQ0YCU02JT0ZZ	10	0	0	0	0	0	0	12	0	0	0	0	0	0	0	0	0	0	0	0	0	0	0	0	0	0	0	0	0	0	0	0	0	0	0	0	0	0	0	0	0	18	0	0	0	0	0	0	0
RETT1ITS.MID10||IWQ0YCU01D6J9S	29	0	0	0	0	0	0	0	0	0	0	0	0	0	0	0	0	0	0	0	0	0	0	0	0	0	0	0	0	0	0	0	0	0	0	0	0	0	0	0	0	0	0	0	0	0	0	0	0
RETT2_ITS.MID131||IXSJFTL01EL0B2	0	0	0	0	0	0	0	0	0	0	0	0	0	0	0	0	0	0	0	0	0	0	0	0	0	0	0	0	0	0	0	0	0	0	0	0	0	0	0	0	0	0	0	0	0	0	0	0	29
RETT1ITS.MID126||IWQ0YCU01DM7DD	0	0	0	0	0	0	0	0	0	0	40	0	0	0	0	0	0	0	0	0	0	0	0	0	0	0	0	0	0	0	0	0	0	0	0	0	0	0	0	0	0	0	0	0	0	0	0	0	0
RETT1ITS.MID124||IWQ0YCU02IW6SJ	0	0	0	0	0	0	0	0	0	38	0	0	0	0	0	0	0	0	0	0	0	0	0	0	0	0	0	0	0	0	0	0	0	0	0	0	0	0	0	0	0	0	0	0	0	0	0	0	0
RETT2_ITS.MID112||IXSJFTL02F39KC	0	0	15	0	0	28	0	0	0	0	0	0	0	0	0	0	0	0	0	0	0	0	0	0	0	0	0	0	0	0	22	25	0	0	0	0	0	0	0	0	0	0	30	0	0	0	0	0	0
RETT1ITS.MID124||IWQ0YCU02GASY9	0	0	0	0	0	0	0	0	0	119	0	0	0	0	0	0	0	0	0	0	0	0	0	0	0	0	0	0	0	0	0	0	0	0	0	0	0	0	0	0	0	0	0	0	0	0	0	0	0
RETT1ITS.MID119||IWQ0YCU02HDLC0	0	0	31	0	0	0	0	0	25	0	0	0	0	0	0	0	0	0	0	0	0	0	0	0	0	0	0	0	0	0	0	0	0	0	0	0	0	0	0	0	0	0	0	0	0	0	0	0	0
RETT2_ITS.MID117||IXSJFTL01EBOOW	0	0	0	0	0	0	0	0	0	0	0	0	0	0	0	0	0	0	0	0	0	0	0	0	0	0	0	0	0	0	0	0	0	0	0	0	0	0	0	0	0	0	0	0	0	28	0	0	0
RETT1ITS.MID83||IWQ0YCU02JPHYR	0	0	0	0	0	0	0	0	0	0	0	0	0	0	0	0	0	0	0	0	0	0	0	0	0	0	0	0	0	0	0	0	0	0	33	0	0	0	0	0	0	0	0	0	0	0	0	0	0
RETT1ITS.MID143||IWQ0YCU02GD5TL	0	0	0	2	0	0	0	0	0	0	0	0	0	0	0	0	83	0	0	0	0	0	0	0	0	0	0	0	0	0	0	0	0	0	0	0	0	0	0	0	0	0	0	18	0	0	0	0	0
RETT2_ITS.MID117||IXSJFTL01D577W	0	0	0	0	0	0	0	0	0	0	0	0	0	0	0	0	0	0	0	0	0	0	0	0	0	0	0	0	0	0	0	0	0	0	0	0	0	0	0	0	0	0	0	0	0	28	0	0	0
RETT1ITS.MID143||IWQ0YCU01AVKUB	0	0	0	0	0	0	0	0	0	0	0	0	0	0	0	0	29	0	0	0	0	0	0	0	10	0	0	0	0	0	0	0	0	0	0	0	0	0	0	0	0	0	0	0	0	0	0	0	0
RETT1ITS.MID103||IWQ0YCU01BUUOR	0	0	33	0	0	0	0	0	0	0	0	0	0	0	0	0	0	0	0	0	0	0	0	0	0	0	0	0	0	0	0	0	0	0	0	0	0	0	0	0	0	0	0	0	0	0	0	0	0
RETT2_ITS.MID143||IXSJFTL02JF4Q3	0	0	0	0	0	0	0	0	0	0	0	0	0	0	0	0	0	0	0	0	0	0	0	0	0	0	0	0	0	0	0	0	0	0	0	0	0	0	0	0	0	0	0	0	0	0	0	0	0
RETT1ITS.MID117||IWQ0YCU02HFFN8	0	0	0	0	0	0	0	2	0	0	0	0	0	0	0	0	0	0	0	36	0	0	0	0	7	0	0	0	0	0	0	0	0	0	18	0	0	0	0	0	0	0	0	1	0	0	0	0	0
RETT2_ITS.MID68||IXSJFTL01DZEW2	0	0	0	0	0	0	0	0	0	0	0	0	0	0	0	0	0	0	0	0	0	0	0	0	0	0	0	0	0	0	0	0	0	0	0	0	0	0	0	0	0	0	0	0	0	0	0	0	0
RETT2_ITS.MID115||IXSJFTL02H5FKD	0	0	0	0	0	0	0	0	0	0	0	0	0	0	0	0	0	0	0	0	0	0	0	0	0	0	0	0	0	0	0	0	0	0	0	0	0	0	0	0	0	0	0	0	26	0	0	0	0
RETT1ITS.MID131||IWQ0YCU02GEC1J	0	0	0	0	0	0	11	0	0	0	0	5	0	0	0	0	0	0	0	0	0	0	0	0	0	0	0	0	0	0	0	0	0	0	0	0	0	0	0	0	0	0	0	0	0	0	0	0	0
RETT2_ITS.MID112||IXSJFTL02FMN41	0	0	0	0	0	0	0	0	0	0	0	0	0	0	0	0	0	0	0	0	0	0	0	0	0	0	0	0	0	0	0	0	0	0	0	0	0	0	0	0	0	0	29	0	0	0	0	0	0
RETT1ITS.MID131||IWQ0YCU02F6UIW	0	0	0	0	0	0	0	0	0	0	0	35	0	0	0	0	0	0	0	0	0	0	0	0	0	0	0	0	0	0	0	0	0	0	0	0	0	0	0	0	0	0	4	0	0	0	0	0	0
RETT2_ITS.MID143||IXSJFTL02GTRJQ	0	0	0	0	0	1	0	0	0	0	0	0	0	0	0	0	0	0	0	0	0	0	0	0	0	0	0	0	0	0	0	0	0	0	0	0	0	0	0	0	0	0	0	0	0	0	0	0	0
RETT2_ITS.MID143||IXSJFTL01EP6T4	0	0	0	0	0	0	0	0	0	0	0	0	0	0	0	0	0	0	0	0	0	0	0	0	0	0	0	0	0	0	0	0	0	0	0	0	0	0	0	0	0	0	0	0	0	0	0	0	0
RETT2_ITS.MID143||IXSJFTL01DJY9J	0	0	0	0	0	0	0	0	0	0	0	0	0	0	0	0	0	0	0	0	0	0	0	0	0	0	0	0	0	0	0	0	0	0	0	0	0	0	0	0	0	0	0	0	0	0	0	0	0
RETT1ITS.MID103||IWQ0YCU02IHTAC	0	0	20	0	0	0	0	0	0	0	0	0	0	0	0	0	0	0	0	0	0	0	0	0	0	0	5	0	0	0	0	0	0	0	0	0	0	0	0	0	0	0	0	0	0	0	0	0	0
RETT1ITS.MID142||IWQ0YCU01CE6E6	0	0	0	0	0	0	0	0	0	0	0	0	0	11	0	0	3	0	0	0	0	0	0	0	0	0	0	0	0	0	0	0	0	0	0	0	0	0	0	0	0	0	0	0	0	0	0	0	0
RETT2_ITS.MID112||IXSJFTL01CXXG5	0	0	0	0	0	0	0	0	0	0	0	0	0	0	0	0	0	2	0	0	0	0	0	0	12	0	0	0	1	0	0	0	0	0	0	0	0	0	0	0	0	0	6	0	0	0	0	0	0
RETT1ITS.MID4||IWQ0YCU02GDZZG	0	0	0	0	0	0	0	0	0	0	0	0	0	0	0	0	0	0	0	0	0	0	0	0	30	0	0	0	0	0	0	0	0	0	0	0	0	0	0	0	0	0	0	0	0	3	0	0	0
RETT1ITS.MID4||IWQ0YCU01ESL7D	0	0	0	0	0	0	0	0	0	0	0	0	0	0	0	0	0	0	0	0	0	0	0	0	16	0	0	0	0	0	0	0	0	0	0	0	0	0	0	0	0	0	0	0	0	0	0	0	0
RETT2_ITS.MID135||IXSJFTL01CFKSY	0	182	0	0	0	0	0	0	0	0	0	0	0	0	0	1	0	0	0	0	0	0	0	0	20	0	0	0	4	0	0	0	0	0	0	0	0	0	0	0	0	0	0	0	0	0	0	0	0
RETT2_ITS.MID114||IXSJFTL02GOJWK	0	0	0	0	0	0	0	0	0	0	0	0	0	0	0	0	0	0	0	0	0	0	0	0	0	0	0	0	0	0	0	0	0	0	0	0	0	0	0	0	0	0	0	52	0	0	0	0	0
RETT1ITS.MID141||IWQ0YCU02I7AIT	0	0	0	0	0	0	0	0	0	0	0	0	0	0	0	16	0	0	0	0	0	0	0	0	0	0	0	0	0	0	0	0	0	0	0	0	0	0	0	0	0	0	0	0	0	0	0	0	0
RETT2_ITS.MID65||IXSJFTL02IV37V	0	0	0	0	0	0	0	0	0	0	0	0	0	0	0	0	0	0	0	0	0	0	0	0	0	0	0	0	0	0	0	0	0	0	0	0	0	0	0	0	0	0	0	0	0	0	0	0	0
RETT2_ITS.MID112||IXSJFTL01EF6KX	0	0	0	0	0	0	0	0	0	0	0	0	0	0	0	0	0	0	0	4	0	0	0	0	0	0	0	0	0	0	0	0	0	0	0	0	0	0	0	0	0	0	11	0	0	0	0	0	0
RETT2_ITS.MID4||IXSJFTL02FKCEG	0	0	0	0	0	0	0	0	0	0	0	0	0	0	0	0	0	0	0	0	0	0	0	0	0	0	0	0	0	0	0	0	0	0	0	0	0	0	0	0	0	0	0	0	0	0	0	0	0
RETT2_ITS.MID126||IXSJFTL02H50NC	0	0	0	0	0	0	0	0	0	0	0	0	0	0	0	0	0	0	0	0	0	0	0	0	0	0	0	0	0	0	0	0	0	9	0	0	0	0	0	0	0	0	0	0	0	0	0	24	0
RETT1ITS.MID126||IWQ0YCU01BCKDR	0	0	0	0	0	0	0	0	0	0	18	0	0	0	0	0	0	0	0	0	0	0	0	0	0	0	0	0	0	0	0	0	0	0	0	0	0	0	0	0	0	0	0	0	0	0	0	0	0
RETT2_ITS.MID143||IXSJFTL01CI76U	0	0	0	0	0	0	0	0	0	0	0	0	0	0	0	0	0	0	0	0	0	0	0	0	0	0	0	0	0	0	0	0	0	0	0	0	0	0	0	0	0	0	0	0	0	0	0	0	0
RETT2_ITS.MID131||IXSJFTL02GUK9U	0	0	0	0	0	0	0	0	0	0	0	0	0	0	0	0	0	0	0	0	0	0	0	0	0	0	0	0	0	0	0	0	0	0	1	0	0	0	0	0	0	0	0	0	0	0	0	0	14
RETT1ITS.MID103||IWQ0YCU02GITF2	0	0	53	0	1	0	0	0	0	0	0	0	0	0	0	0	1	0	0	0	0	0	0	0	0	0	0	0	0	1	0	0	0	0	0	0	0	0	0	0	0	0	0	0	0	0	0	0	0
RETT2_ITS.MID11||IXSJFTL02IJ175	0	0	0	0	0	0	0	0	0	0	0	0	0	0	0	0	0	0	0	0	0	0	0	0	0	0	0	0	0	0	0	0	0	0	0	0	0	0	0	0	0	21	0	0	0	0	0	0	0
RETT1ITS.MID119||IWQ0YCU02GA0VW	0	0	0	0	0	0	0	0	16	0	0	0	0	0	0	0	0	0	0	0	0	0	0	0	0	0	0	0	0	0	0	0	0	0	0	0	0	0	0	0	6	0	0	0	0	0	0	0	0
RETT1ITS.MID114||IWQ0YCU01BE7TP	0	0	0	0	0	16	0	0	0	0	0	0	0	0	0	0	0	0	0	0	0	0	0	0	0	0	0	0	0	0	0	0	0	0	0	0	0	0	0	0	0	0	0	0	0	0	0	0	0
RETT2_ITS.MID126||IXSJFTL01CYY1C	0	0	0	0	0	0	0	0	0	0	0	0	0	0	0	0	0	0	0	3	0	0	0	0	0	0	0	0	0	0	0	0	0	0	0	0	0	0	0	0	0	0	0	0	0	0	0	16	0
RETT2_ITS.MID112||IXSJFTL01BNHGU	0	0	0	0	0	0	0	0	0	0	0	0	0	0	0	0	0	0	0	0	0	0	0	0	0	0	0	0	0	0	0	0	0	0	0	0	0	0	0	0	0	0	21	0	0	0	0	0	0
RETT2_ITS.MID126||IXSJFTL02HK4C9	0	0	0	0	0	0	0	0	0	0	0	0	0	0	0	0	0	0	0	0	0	0	0	0	0	0	0	0	0	0	0	0	0	0	0	0	0	0	0	0	0	0	0	0	0	0	4	14	0
RETT2_ITS.MID35||IXSJFTL02H9GYN	0	0	0	0	0	0	0	0	0	0	0	0	0	0	0	0	0	0	0	0	0	0	0	0	0	0	0	0	0	0	0	0	0	0	0	0	0	0	0	0	0	0	0	0	0	0	0	0	0
RETT1ITS.MID52||IWQ0YCU01C8D79	0	0	0	0	0	0	0	0	0	0	0	0	0	0	0	0	0	0	0	0	0	0	0	0	0	0	23	0	0	0	0	0	0	0	0	0	0	0	0	0	0	0	0	0	0	0	0	0	0
RETT2_ITS.MID21||IXSJFTL02I9D2O	0	0	0	0	0	0	0	0	0	0	0	0	0	0	0	0	0	0	0	0	0	0	0	0	0	0	0	0	0	0	0	0	0	0	0	0	0	0	0	0	0	0	0	0	0	0	0	0	0
RETT1ITS.MID68||IWQ0YCU02IAO8C	0	0	0	0	0	0	0	0	0	0	0	0	0	0	0	0	0	0	0	0	0	0	0	0	0	0	0	0	0	0	0	11	0	0	0	0	0	0	0	0	0	0	0	0	0	0	0	0	0
RETT1ITS.MID117||IWQ0YCU01DY04V	0	0	0	0	0	0	0	32	4	0	0	0	0	0	0	0	0	0	0	0	0	0	0	0	0	0	0	0	0	0	0	0	0	0	0	0	0	0	0	0	0	0	0	0	0	0	0	0	0
RETT1ITS.MID37||IWQ0YCU02HFSFZ	0	0	0	0	0	0	0	0	0	0	0	0	0	0	0	0	0	0	0	0	0	0	14	0	0	0	0	0	0	0	0	0	0	0	0	0	0	0	0	0	0	0	0	0	0	0	0	0	0
RETT1ITS.MID114||IWQ0YCU02JLZ45	0	1	0	0	0	11	0	0	0	0	0	9	0	0	4	0	1	23	0	0	0	0	0	0	0	0	1	0	0	0	0	0	0	0	0	0	0	0	0	0	0	0	13	0	0	0	0	0	0
RETT2_ITS.MID117||IXSJFTL02FZFS8	0	0	0	0	0	0	0	0	0	0	0	0	0	0	0	0	0	0	0	0	0	0	0	0	0	0	0	0	0	0	0	0	0	0	0	0	0	0	0	0	0	0	0	0	0	20	0	0	0
RETT2_ITS.MID112||IXSJFTL02HM0QC	0	0	0	0	0	0	0	0	0	0	0	0	0	0	1	0	11	0	0	0	0	0	0	0	0	0	0	0	0	0	0	0	0	0	0	0	0	0	0	0	0	0	26	0	0	0	0	0	0
RETT1ITS.MID137||IWQ0YCU01BC6OR	1	0	14	0	0	0	0	0	0	5	1	9	0	2	13	0	0	7	0	0	0	0	0	0	15	0	0	0	4	1	0	0	0	7	0	1	0	0	1	0	0	0	1	0	0	0	0	0	0
RETT2_ITS.MID102||IXSJFTL01B5GXY	0	0	0	0	0	0	0	0	0	0	0	0	0	0	0	0	0	0	0	0	0	0	0	0	0	0	0	0	0	0	0	0	0	0	0	0	0	0	0	10	0	0	0	0	0	0	0	0	0
RETT2_ITS.MID4||IXSJFTL02H7MWR	0	0	0	0	0	0	0	0	0	0	0	0	0	0	0	0	0	0	0	0	0	0	0	0	0	0	0	0	0	0	0	0	0	0	0	0	0	0	0	0	0	0	0	0	0	0	0	0	0
RETT2_ITS.MID86||IXSJFTL02HMJQK	0	0	0	0	0	0	0	0	0	0	0	0	0	0	0	0	0	0	0	0	0	0	0	0	0	0	0	0	0	0	0	0	0	0	0	0	0	0	0	0	0	0	0	0	0	0	0	0	0
RETT1ITS.MID23||IWQ0YCU02GK8ZV	0	0	0	0	0	0	0	0	0	0	0	0	0	0	3	0	0	0	0	0	18	0	0	0	0	0	0	0	0	0	0	0	0	0	0	0	0	0	0	0	0	0	0	0	0	0	0	0	0
RETT2_ITS.MID142||IXSJFTL02G2C96	0	0	0	0	0	0	0	0	0	0	0	0	0	0	0	0	0	0	0	0	0	0	0	0	0	0	0	0	0	0	0	0	0	0	0	0	0	0	0	0	0	0	0	0	0	0	0	0	0
RETT2_ITS.MID146||IXSJFTL01BNEUL	0	0	0	0	0	0	0	0	0	0	0	0	0	0	0	0	0	0	0	0	0	0	0	0	0	0	0	0	0	0	0	0	0	0	0	0	0	0	0	0	0	0	0	0	0	0	0	0	0
RETT1ITS.MID115||IWQ0YCU02IE9HF	0	0	0	0	0	0	1	0	0	0	0	0	0	0	0	0	0	0	0	0	0	0	0	0	0	0	0	0	0	0	0	0	0	1	0	0	0	0	0	10	0	0	0	0	0	0	0	0	0
RETT1ITS.MID143||IWQ0YCU01DU5OM	0	0	0	0	0	0	0	0	0	0	0	0	0	0	0	0	14	0	0	0	0	0	0	0	0	0	0	0	0	0	0	0	0	9	0	0	0	0	0	0	0	0	0	0	0	0	0	0	0
RETT1ITS.MID114||IWQ0YCU02GDI17	0	0	0	0	0	16	0	0	0	0	0	0	0	0	0	0	0	0	0	0	0	0	0	0	0	0	0	0	0	0	0	0	0	0	0	0	0	0	0	0	0	0	0	0	0	0	0	0	0
RETT2_ITS.MID135||IXSJFTL02HMWMG	0	0	0	1	0	0	0	0	0	0	0	0	0	0	0	0	0	0	0	0	0	0	0	0	0	0	0	0	0	0	0	0	0	0	0	0	0	0	0	0	0	0	0	0	0	0	0	0	0
RETT1ITS.MID131||IWQ0YCU02HUAFE	0	0	0	0	0	0	0	0	0	0	0	30	0	0	0	0	0	0	0	0	0	0	0	0	0	0	0	0	0	0	0	0	0	0	1	0	0	0	0	0	0	0	0	0	0	0	0	0	0
RETT1ITS.MID4||IWQ0YCU02GI6IC	0	0	0	0	0	0	0	0	0	0	0	0	0	0	0	0	0	0	0	0	0	0	0	0	13	0	0	0	0	0	0	0	0	0	0	0	0	0	0	0	0	0	0	0	0	0	0	0	0
RETT1ITS.MID142||IWQ0YCU01C3TTI	0	0	0	0	0	0	0	0	0	0	0	0	0	0	0	0	0	0	0	0	0	0	0	0	0	0	0	0	0	0	0	0	0	0	0	0	0	0	0	0	0	0	0	0	0	0	0	0	0
RETT2_ITS.MID136||IXSJFTL02JKS5D	0	0	0	0	0	0	0	0	0	0	0	0	0	0	0	0	0	3	0	0	0	0	0	0	0	0	0	0	0	0	0	0	0	0	0	0	0	0	0	0	0	0	0	0	0	0	0	0	0
RETT2_ITS.MID135||IXSJFTL01C8UEC	0	0	0	0	0	0	0	0	0	0	0	0	0	0	0	0	0	0	0	0	0	0	0	0	0	0	0	0	0	0	0	0	0	0	0	0	0	0	0	0	0	0	0	0	0	0	0	0	0
RETT2_ITS.MID136||IXSJFTL02GDCB3	0	0	0	0	0	0	0	0	0	0	0	0	0	0	0	0	0	0	0	0	0	0	0	0	0	0	0	0	0	0	0	0	0	0	0	0	0	0	0	0	0	0	0	0	0	0	0	0	0
RETT1ITS.MID81||IWQ0YCU02HL8NF	0	0	0	0	0	0	0	0	0	0	0	0	0	0	0	0	0	0	0	0	0	0	0	0	0	0	0	0	0	0	0	0	0	10	0	0	0	0	0	0	0	0	0	0	0	0	0	0	0
RETT1ITS.MID68||IWQ0YCU01CA6TK	0	0	0	0	0	0	0	0	0	0	0	0	0	0	0	0	0	5	0	0	0	0	0	0	0	0	3	0	0	0	0	45	0	0	0	0	0	0	0	0	0	0	0	0	0	0	0	0	0
RETT1ITS.MID143||IWQ0YCU01BZVSP	0	0	0	0	0	0	0	0	0	0	0	0	0	0	0	0	12	0	0	0	0	0	0	0	0	0	0	0	0	0	0	0	0	0	0	0	0	0	0	0	0	0	0	0	0	0	0	0	0
RETT1ITS.MID131||IWQ0YCU02ILJ2G	0	0	0	0	0	0	0	0	0	0	0	10	0	0	0	0	0	0	0	0	0	0	0	0	0	0	0	0	0	0	0	0	0	0	0	0	0	0	0	0	0	0	0	0	0	0	0	0	0
RETT2_ITS.MID143||IXSJFTL02HQTIP	0	0	0	0	0	0	0	0	0	0	0	0	0	0	0	0	0	0	0	0	0	0	0	0	0	0	0	0	0	0	0	0	0	0	0	0	0	0	0	0	0	0	0	0	0	0	0	0	0
RETT1ITS.MID143||IWQ0YCU01DCT74	0	0	0	0	0	0	0	0	0	0	0	0	0	0	0	0	1	0	0	0	0	0	0	0	2	0	0	0	0	0	0	0	0	0	0	0	0	0	0	0	0	0	0	0	0	0	0	0	0
RETT2_ITS.MID126||IXSJFTL01AS3WV	0	1	12	2	0	1	1	0	0	1	0	0	0	0	0	0	1	2	1	0	0	0	0	1	0	4	0	2	0	3	0	0	0	6	0	0	0	0	0	0	0	3	0	0	2	4	0	3	4
RETT1ITS.MID81||IWQ0YCU02HJKME	0	0	0	0	0	0	0	0	0	0	0	0	0	0	0	0	0	0	0	0	0	0	0	0	0	0	0	0	0	0	0	0	0	9	0	0	0	0	0	0	0	0	0	0	0	0	0	0	0
RETT1ITS.MID136||IWQ0YCU01C3OVC	0	0	0	0	0	0	0	0	0	0	0	0	0	13	0	0	0	0	0	0	0	0	0	0	0	0	0	0	0	0	0	0	0	0	0	0	0	0	0	0	0	0	0	0	0	0	0	0	0
RETT1ITS.MID119||IWQ0YCU02IX7ZX	0	0	0	0	0	0	0	0	12	0	0	0	0	0	0	0	0	0	0	0	0	0	0	0	0	0	0	0	0	0	0	0	0	0	0	0	0	0	0	0	0	0	0	0	0	0	0	0	0
RETT1ITS.MID131||IWQ0YCU02IQ9AK	0	0	0	0	0	0	0	0	0	0	0	13	0	0	0	0	0	0	0	0	0	0	0	0	0	0	0	0	0	0	0	0	0	0	0	0	0	0	0	0	0	0	0	0	0	0	0	0	0
RETT1ITS.MID131||IWQ0YCU02F7FN4	0	0	0	0	0	0	0	0	0	0	0	12	0	0	0	0	0	0	0	0	0	0	0	0	0	0	0	0	0	0	0	0	0	0	0	0	0	0	0	0	0	0	0	0	0	0	0	0	0
RETT1ITS.MID124||IWQ0YCU01B7A4O	0	0	0	0	0	0	0	0	0	7	0	0	0	0	0	0	0	0	0	0	0	0	0	0	0	0	0	0	0	0	0	0	0	0	0	0	0	0	0	0	0	0	0	0	0	0	0	0	0
RETT1ITS.MID4||IWQ0YCU01EQ5P5	0	0	0	0	0	0	0	0	0	0	0	0	0	0	0	0	0	0	0	0	0	0	0	0	6	0	0	0	0	0	0	0	0	0	0	0	0	0	0	0	0	0	0	0	0	0	0	0	0
RETT1ITS.MID126||IWQ0YCU01DE8OS	0	0	0	0	0	0	0	0	0	0	5	0	0	0	0	0	0	0	0	0	0	0	0	0	0	0	0	0	0	0	0	0	0	0	0	0	0	0	0	0	0	0	0	0	0	0	0	0	0
RETT2_ITS.MID6||IXSJFTL01A1YJ4	0	0	0	0	0	0	0	0	0	0	0	0	0	0	0	0	0	0	0	0	0	0	0	0	0	0	0	0	0	0	0	0	0	0	0	0	0	0	0	0	0	0	0	0	0	0	0	0	0
RETT2_ITS.MID11||IXSJFTL02FT50Q	0	0	0	0	0	0	0	0	0	0	0	0	0	0	0	0	0	0	0	0	0	0	0	0	0	0	0	0	0	0	0	0	0	0	0	0	0	0	0	0	0	5	0	0	0	0	0	0	0
RETT1ITS.MID59||IWQ0YCU01CTH4V	0	0	0	0	0	0	0	0	0	0	0	0	0	0	0	0	0	0	0	0	0	0	0	0	0	0	1	13	0	0	0	0	0	0	0	0	0	0	0	0	0	0	0	0	0	0	0	0	0
RETT1ITS.MID114||IWQ0YCU02IAJTM	0	0	0	0	0	17	0	0	0	0	0	0	0	0	0	0	0	0	0	0	0	0	0	0	0	0	0	0	0	0	0	0	0	0	0	0	0	0	0	0	0	0	0	0	0	0	0	0	0
RETT2_ITS.MID143||IXSJFTL02H0NWE	0	0	0	0	0	0	0	0	0	0	0	0	0	0	0	0	0	0	0	0	0	0	0	0	0	0	0	0	0	0	0	0	0	0	0	0	0	0	0	0	0	0	0	0	0	0	0	0	0
RETT2_ITS.MID86||IXSJFTL01ALKCE	0	0	0	0	0	0	0	0	0	0	0	0	0	0	0	0	0	0	0	0	0	0	0	0	0	0	0	0	0	0	0	0	0	0	0	0	0	0	0	0	0	0	0	0	0	0	0	0	0
RETT2_ITS.MID135||IXSJFTL01BSBLR	0	0	0	0	0	0	0	0	0	0	0	0	0	0	0	0	0	0	0	0	0	0	0	0	0	0	0	0	0	0	0	0	0	0	0	0	0	0	0	0	0	0	0	0	0	0	0	0	0
RETT1ITS.MID126||IWQ0YCU01CSNMG	0	0	0	0	0	0	0	0	0	0	21	0	0	0	0	0	0	0	0	0	0	0	0	0	0	0	0	0	0	0	0	0	0	0	0	0	0	0	0	0	0	0	0	0	0	0	0	0	0
RETT2_ITS.MID114||IXSJFTL02G8G9V	0	0	0	0	0	0	0	0	0	0	0	0	0	0	0	0	0	0	0	0	0	0	0	0	0	0	0	0	0	0	0	0	0	0	0	0	0	0	0	0	0	0	0	6	0	0	0	0	0
RETT2_ITS.MID112||IXSJFTL02HLP2L	0	0	0	0	0	0	0	0	0	0	0	0	0	0	0	0	0	0	0	0	0	0	2	0	0	0	0	0	0	0	0	0	0	0	0	0	0	0	0	0	0	0	7	0	0	0	0	0	0
RETT1ITS.MID136||IWQ0YCU02HY4P6	0	0	0	0	0	0	0	0	0	0	0	0	0	6	0	0	0	0	0	0	0	0	0	0	0	0	0	0	0	0	0	0	0	0	0	0	0	0	0	0	0	0	0	0	0	0	0	0	0
RETT2_ITS.MID102||IXSJFTL02HF6X4	0	0	0	0	0	0	0	0	0	0	0	3	0	0	0	0	0	0	0	0	0	0	0	0	0	0	0	0	0	0	0	0	0	0	0	0	0	0	0	7	0	0	0	0	0	0	0	0	0
RETT1ITS.MID11||IWQ0YCU01EIAT5	0	0	0	4	0	0	0	0	0	0	0	0	0	0	0	0	0	0	0	0	0	0	0	0	0	0	0	0	0	2	0	0	0	0	0	0	0	0	0	0	0	0	0	0	0	0	0	0	0
RETT2_ITS.MID4||IXSJFTL01A6R6J	0	0	0	0	0	0	0	0	0	0	0	0	0	0	0	0	0	0	0	0	0	0	0	0	0	0	0	0	0	0	0	0	0	0	0	0	0	0	0	0	0	0	0	0	0	0	0	0	0
RETT1ITS.MID52||IWQ0YCU01CX6DR	0	0	0	0	0	0	0	0	0	0	0	0	0	0	0	0	0	0	0	0	0	0	0	0	0	0	16	0	0	0	0	0	0	0	0	0	0	0	0	0	0	0	0	0	0	0	0	0	0
RETT1ITS.MID62||IWQ0YCU01ASHY5	0	0	0	0	0	0	0	0	0	0	0	0	0	0	0	0	0	0	0	0	0	0	0	0	0	0	0	0	0	3	0	0	0	0	0	0	0	0	0	0	0	0	0	0	0	0	0	0	0
RETT1ITS.MID11||IWQ0YCU01DH0PY	0	0	0	11	0	0	0	0	0	0	0	0	0	0	0	0	0	0	0	0	0	0	0	0	0	0	0	0	0	0	0	0	0	0	0	0	0	0	0	0	0	0	0	0	0	0	0	0	0
RETT2_ITS.MID47||IXSJFTL01ALPUI	0	0	0	0	0	0	0	0	0	0	0	0	0	0	0	0	0	0	0	0	0	0	0	0	0	0	0	0	0	0	0	0	0	0	0	0	0	0	0	0	0	0	0	0	0	0	0	0	0
RETT1ITS.MID141||IWQ0YCU01C7Q7Y	0	0	0	0	0	0	0	0	0	0	0	2	0	0	0	3	0	0	0	0	0	0	0	0	0	0	0	0	0	0	0	0	0	0	0	0	0	0	0	0	0	0	0	0	0	0	0	0	0
RETT1ITS.MID11||IWQ0YCU01BFAN6	0	0	0	4	0	0	0	0	0	0	0	0	0	0	0	0	0	0	0	0	0	0	0	0	0	0	0	0	0	0	0	0	0	0	0	0	0	0	0	0	0	0	0	0	0	0	0	0	0
RETT2_ITS.MID143||IXSJFTL01EHIM4	0	0	0	0	0	0	0	0	0	0	0	0	0	0	0	0	0	0	0	0	0	0	0	0	0	0	0	0	0	0	0	0	0	0	0	0	0	0	0	0	0	0	0	0	0	0	0	0	0
RETT1ITS.MID119||IWQ0YCU02GIJOY	0	0	0	0	0	0	0	0	8	0	0	0	0	6	0	0	0	0	0	0	0	0	0	0	0	1	0	0	0	0	0	0	0	0	0	0	0	0	0	0	0	0	0	0	0	0	0	0	0
RETT1ITS.MID143||IWQ0YCU02GS1ZT	0	0	0	0	0	0	0	0	0	0	0	0	0	0	0	0	1	0	0	0	0	0	0	0	0	0	0	0	0	0	0	0	0	0	0	0	0	0	0	0	0	0	0	0	0	0	0	0	0
RETT1ITS.MID103||IWQ0YCU01CIJLA	0	0	4	0	0	0	0	0	0	0	0	0	0	0	0	0	0	0	0	0	0	0	0	0	0	0	0	0	0	0	0	0	0	0	0	0	0	0	0	0	0	0	0	0	0	0	0	0	0
RETT2_ITS.MID37||IXSJFTL02HJZ1I	0	0	0	0	0	0	0	0	0	0	0	0	0	0	0	0	0	0	0	0	0	0	0	0	0	0	0	0	0	0	0	0	0	0	0	0	0	0	0	0	0	0	0	0	0	0	0	0	0
RETT2_ITS.MID11||IXSJFTL01BT1PV	0	3	1	0	2	2	1	6	2	9	4	1	1	2	2	1	2	0	0	3	0	6	0	0	4	0	4	0	0	0	1	1	3	2	2	0	0	1	0	1	0	3	6	0	1	1	2	1	2
RETT1ITS.MID143||IWQ0YCU02IUM3X	0	0	0	0	0	0	0	0	0	0	0	0	0	0	0	0	3	0	0	0	0	0	0	0	0	0	0	0	0	0	0	0	0	0	0	0	0	0	0	0	0	0	0	0	0	0	0	0	0
RETT1ITS.MID83||IWQ0YCU01ANJRK	0	0	0	0	0	0	0	0	0	0	0	0	0	0	0	0	0	0	0	0	0	0	0	0	0	0	0	0	0	0	0	0	0	0	4	0	0	0	0	0	0	0	0	0	0	0	0	0	0
RETT2_ITS.MID145||IXSJFTL01B093Q	0	0	0	0	0	0	0	0	0	0	0	0	0	0	0	0	0	0	0	0	0	0	0	0	0	0	0	0	0	0	0	1	0	0	0	0	0	0	0	0	0	0	0	0	0	0	0	0	0
RETT2_ITS.MID6||IXSJFTL01DLS92	0	0	0	0	0	0	0	0	0	0	0	0	0	0	0	0	0	0	0	0	0	0	0	0	0	0	0	0	0	1	0	0	0	0	0	0	0	0	0	0	0	0	0	0	0	0	0	0	0
RETT2_ITS.MID68||IXSJFTL01CIBLD	5	3	0	14	0	0	0	0	0	0	49	0	0	0	0	1	0	4	0	6	7	5	7	0	0	12	1	5	12	0	7	5	10	2	2	3	0	0	0	1	3	0	0	0	0	1	0	0	1
RETT1ITS.MID103||IWQ0YCU02GYG3S	0	0	6	0	0	0	0	0	0	0	0	0	0	0	0	0	0	0	0	0	0	0	0	0	0	0	0	0	0	0	0	0	0	0	0	0	0	0	0	0	0	0	0	0	0	0	0	0	0
RETT2_ITS.MID144||IXSJFTL02I0DA6	0	0	0	0	0	0	0	0	0	0	0	0	0	0	0	0	0	0	0	0	0	0	0	0	0	0	0	0	0	0	0	0	0	0	0	0	0	0	0	0	0	0	0	0	0	0	0	0	0
RETT2_ITS.MID21||IXSJFTL01DVX47	0	0	0	0	0	0	0	0	0	0	0	0	0	0	0	0	0	0	0	0	0	0	0	0	0	0	0	0	0	0	0	0	0	0	0	4	0	0	0	0	0	0	0	0	0	0	0	0	0
RETT1ITS.MID86||IWQ0YCU02F8VMU	0	0	0	0	0	0	0	0	0	0	0	0	0	0	0	0	0	0	0	0	0	0	0	0	0	0	0	0	0	0	0	0	0	0	0	26	0	0	0	0	0	0	0	0	0	0	0	0	0
RETT2_ITS.MID62||IXSJFTL02FVVDT	0	0	0	0	0	0	0	0	0	0	0	0	0	0	0	0	0	0	0	0	0	0	0	0	1	0	0	0	0	0	0	0	0	0	0	0	0	0	0	0	0	0	0	0	0	0	3	0	0
RETT2_ITS.MID81||IXSJFTL02HGO1P	0	0	0	0	0	0	0	0	0	0	0	0	0	0	0	0	0	0	0	0	0	0	0	0	0	0	0	0	0	0	0	0	0	0	0	0	0	0	0	0	0	0	0	0	0	0	0	0	0
RETT2_ITS.MID59||IXSJFTL02IPYOB	0	0	0	0	0	0	0	0	0	0	0	0	0	0	0	0	0	0	0	0	0	0	0	0	0	0	0	0	0	0	0	0	0	0	0	0	0	0	0	0	0	0	0	0	0	0	0	0	0
RETT1ITS.MID131||IWQ0YCU01CH3OH	0	0	0	0	0	0	0	0	0	0	0	4	0	0	0	0	0	0	0	0	0	0	0	0	0	0	0	0	0	0	0	0	0	0	0	0	0	0	0	0	0	0	0	0	0	0	0	0	0
RETT1ITS.MID136||IWQ0YCU01EF75N	0	0	0	0	0	0	0	0	0	0	0	0	0	2	0	0	0	0	0	0	0	0	0	0	0	0	0	0	0	0	0	0	0	0	0	0	0	0	0	0	0	0	0	0	0	0	0	0	0
RETT1ITS.MID136||IWQ0YCU02FZCJB	0	0	0	0	0	0	0	0	0	0	0	0	0	5	0	0	0	0	0	0	0	0	0	0	0	0	0	0	0	0	0	0	0	0	0	0	0	0	0	0	0	0	0	0	0	0	0	0	0
RETT1ITS.MID115||IWQ0YCU02HBNO3	0	0	0	0	0	0	2	0	0	0	0	0	0	0	0	0	0	0	0	0	0	0	0	0	0	0	0	0	0	0	2	0	0	0	0	0	0	0	0	0	0	0	0	0	0	0	0	0	0
RETT1ITS.MID119||IWQ0YCU02GGXXQ	0	0	0	0	0	0	0	0	6	0	0	0	0	0	0	0	0	0	0	0	0	0	0	0	0	0	0	0	0	0	0	0	0	0	0	0	0	0	0	0	0	0	0	0	0	0	0	0	0
RETT1ITS.MID131||IWQ0YCU01AY4RH	0	0	0	0	0	0	0	0	0	0	0	3	0	0	0	0	0	0	0	0	0	0	0	0	0	0	0	0	0	0	0	0	0	0	0	0	0	0	0	0	0	0	0	0	0	0	0	0	0
RETT2_ITS.MID11||IXSJFTL02GZ8O7	0	0	0	0	0	0	0	0	0	0	0	0	0	0	0	0	0	0	0	0	0	0	0	0	0	0	0	0	0	0	0	0	0	0	0	0	0	0	0	0	0	3	0	0	0	0	0	0	0
RETT1ITS.MID62||IWQ0YCU01BXDSJ	0	0	0	0	0	0	0	0	0	0	0	0	0	0	0	0	0	0	0	0	0	0	0	0	0	0	0	0	0	3	0	0	0	0	0	0	0	0	0	0	0	0	0	0	0	0	0	0	0
RETT2_ITS.MID112||IXSJFTL01BIVJO	0	0	1	0	0	0	0	0	0	2	0	0	0	3	0	0	0	0	0	0	0	0	0	0	0	0	0	0	0	1	0	0	0	10	0	0	0	0	0	0	0	0	1	0	0	2	0	0	0
RETT1ITS.MID47||IWQ0YCU02FKDWW	0	0	0	0	0	0	0	0	0	0	0	0	0	0	0	0	0	0	0	0	0	0	0	0	0	3	0	0	0	0	0	0	0	0	0	0	0	0	0	0	0	0	0	0	0	0	0	0	0
[truncated: 28 more columns]

## Sheet: Taxonomy_ITS1
RETT1ITS.MID10||IWQ0YCU01D6J9S	Fungi;Basidiomycota;Basidiomycota_unidentified;Basidiomycota_unidentified_1;Basidiomycota_unidentified_1;Basidiomycota_unidentified_1_1
RETT1ITS.MID102||IWQ0YCU02FIFQM	Fungi;Basidiomycota;Tremellomycetes;Filobasidiales;Filobasidiaceae;Cryptococcus
RETT1ITS.MID102||IWQ0YCU02IZGOR	Fungi;Basidiomycota;Microbotryomycetes;Sporidiobolales;Incertae_sedis_25;Rhodotorula
RETT1ITS.MID103||IWQ0YCU01BUUOR	Fungi;Ascomycota;Saccharomycetes;Saccharomycetales;Saccharomycetales_unidentified;Saccharomycetales_unidentified_1
RETT1ITS.MID103||IWQ0YCU01CIJLA	Fungi;Basidiomycota;Tremellomycetes;Filobasidiales;Filobasidiaceae;Cryptococcus
RETT1ITS.MID103||IWQ0YCU01CLKPR	Fungi;Basidiomycota;Tremellomycetes;Tremellales;Incertae_sedis_12;Incertae_sedis_12_unidentified
RETT1ITS.MID103||IWQ0YCU01DBB0A	Fungi;Ascomycota;Eurotiomycetes;Eurotiales;Trichocomaceae;Trichocomaceae_unidentified
RETT1ITS.MID103||IWQ0YCU02GITF2	Fungi;Zygomycota;Incertae_sedis_10;Mucorales;Mucoraceae;Mucor
RETT1ITS.MID103||IWQ0YCU02GYG3S	Fungi;Basidiomycota;Exobasidiomycetes;Microstromatales;Quambalariaceae;Quambalaria
RETT1ITS.MID103||IWQ0YCU02IHTAC	Fungi;Ascomycota;Eurotiomycetes;Eurotiales;Trichocomaceae;Thermomyces
RETT1ITS.MID11||IWQ0YCU01BFAN6	Fungi;Ascomycota;Eurotiomycetes;Chaetothyriales;Herpotrichiellaceae;Exophiala
RETT1ITS.MID11||IWQ0YCU01DH0PY	Fungi;Ascomycota;Ascomycota_unidentified;Ascomycota_unidentified_1;Ascomycota_unidentified_1;Ascomycota_unidentified_1_1
RETT1ITS.MID11||IWQ0YCU01EIAT5	Fungi;Ascomycota;Saccharomycetes;Saccharomycetales;Saccharomycetaceae;Candida
RETT1ITS.MID112||IWQ0YCU01DQZ84	SAR_supergroup;Heterokontophyta;Blastocystae;Blastocystida;Blastocystidae;Blastocystis
RETT1ITS.MID114||IWQ0YCU01BE7TP	Fungi;Ascomycota;Saccharomycetes;Saccharomycetales;Pichiaceae;Pichia
RETT1ITS.MID114||IWQ0YCU01BZTYL	SAR_supergroup;Heterokontophyta;Blastocystae;Blastocystida;Blastocystidae;Blastocystis
RETT1ITS.MID114||IWQ0YCU02GDI17	Fungi;Ascomycota;Saccharomycetes;Saccharomycetales;Pichiaceae;Dekkera
RETT1ITS.MID114||IWQ0YCU02H03GT	Fungi;Ascomycota;Ascomycota_unidentified;Ascomycota_unidentified_1;Ascomycota_unidentified_1;Ascomycota_unidentified_1_1
RETT1ITS.MID114||IWQ0YCU02IAJTM	SAR_supergroup;Heterokontophyta;Blastocystae;Blastocystida;Blastocystidae;Blastocystis
RETT1ITS.MID114||IWQ0YCU02JLZ45	Fungi;Fungi_unidentified;Fungi_unidentified_1;Fungi_unidentified_1;Fungi_unidentified_1_1;Fungi_unidentified_1_1
RETT1ITS.MID115||IWQ0YCU01AQNB9	Fungi;Ascomycota;Dothideomycetes;Pleosporales;Didymellaceae;Phoma
RETT1ITS.MID115||IWQ0YCU01BW18V	Fungi;Basidiomycota;Tremellomycetes;Tremellales;Incertae_sedis_12;Incertae_sedis_12_unidentified
RETT1ITS.MID115||IWQ0YCU01CO52I	Fungi;Ascomycota;Saccharomycetes;Saccharomycetales;Saccharomycetales_unidentified;Saccharomycetales_unidentified_1
RETT1ITS.MID115||IWQ0YCU02FT4FT	Fungi;Ascomycota;Eurotiomycetes;Eurotiales;Trichocomaceae;Penicillium
RETT1ITS.MID115||IWQ0YCU02HBNO3	Fungi;Fungi_unidentified;Fungi_unidentified_1;Fungi_unidentified_1;Fungi_unidentified_1_1;Fungi_unidentified_1_1
RETT1ITS.MID115||IWQ0YCU02HYCWE	Fungi;Basidiomycota;Wallemiomycetes;Wallemiales;Wallemiaceae;Wallemia
RETT1ITS.MID115||IWQ0YCU02IE9HF	Fungi;Fungi_unidentified;Fungi_unidentified_1;Fungi_unidentified_1;Fungi_unidentified_1_1;Fungi_unidentified_1_1
RETT1ITS.MID117||IWQ0YCU01CA4ME	Fungi;Basidiomycota;Tremellomycetes;Cystofilobasidiales;Cystofilobasidiaceae;Udeniomyces
RETT1ITS.MID117||IWQ0YCU01DY04V	Fungi;Ascomycota;Eurotiomycetes;Eurotiales;Trichocomaceae;Aspergillus
RETT1ITS.MID117||IWQ0YCU02HFFN8	Fungi;Ascomycota;Dothideomycetes;Pleosporales;Pleosporaceae;Alternaria
RETT1ITS.MID117||IWQ0YCU02IHQZW	Fungi;Basidiomycota;Ustilaginomycetes;Ustilaginales;Ustilaginaceae
RETT1ITS.MID117||IWQ0YCU02JT0ZZ	Fungi;Basidiomycota;Exobasidiomycetes;Tilletiales;Tilletiaceae;Tilletia
RETT1ITS.MID119||IWQ0YCU02G1OZ5	Fungi;Ascomycota;Saccharomycetes;Saccharomycetales;Eremotheciaceae;Eremothecium
RETT1ITS.MID119||IWQ0YCU02GA0VW	Fungi;Ascomycota;Dothideomycetes;Dothideomycetes_unidentified;Dothideomycetes_unidentified_1;Dothideomycetes_unidentified_1
RETT1ITS.MID119||IWQ0YCU02GGXXQ	Fungi;Basidiomycota;Basidiomycota_unidentified;Basidiomycota_unidentified_1;Basidiomycota_unidentified_1;Basidiomycota_unidentified_1_1
RETT1ITS.MID119||IWQ0YCU02GIJOY	Fungi;Ascomycota;Eurotiomycetes;Eurotiales;Trichocomaceae;Penicillium
RETT1ITS.MID119||IWQ0YCU02HDLC0	Fungi;Basidiomycota;Microbotryomycetes;Sporidiobolales;Incertae_sedis_25;Rhodotorula
RETT1ITS.MID119||IWQ0YCU02IX7ZX	Fungi;Ascomycota;Dothideomycetes;Pleosporales;Lophiostomataceae;Lophiostoma
RETT1ITS.MID124||IWQ0YCU01B7A4O	Fungi;Ascomycota;Eurotiomycetes;Eurotiales;Trichocomaceae;Trichocomaceae_unidentified
RETT1ITS.MID124||IWQ0YCU01ETRMQ	Fungi;Ascomycota;Sordariomycetes;Xylariales ;Apiosporaceae;Arthrinium
RETT1ITS.MID124||IWQ0YCU02F27SF	Fungi;Ascomycota;Dothideomycetes;Pleosporales;Mycosphaerellaceae;Mycocentrospora
RETT1ITS.MID124||IWQ0YCU02GASY9	Fungi;Basidiomycota;Ustilaginomycetes;Urocystidales
RETT1ITS.MID124||IWQ0YCU02H1YKF	Fungi;Basidiomycota;Tremellomycetes;Cystofilobasidiales;Cystofilobasidiaceae;Guehomyces
RETT1ITS.MID124||IWQ0YCU02IW6SJ	Fungi;Basidiomycota;Basidiomycota_unidentified;Basidiomycota_unidentified_1;Basidiomycota_unidentified_1;Basidiomycota_unidentified_1_1
RETT1ITS.MID126||IWQ0YCU01BCKDR	Fungi;Basidiomycota;Pucciniomycetes;Pucciniales;Pucciniaceae;Puccinia
RETT1ITS.MID126||IWQ0YCU01BLOBE	Fungi;Ascomycota;Saccharomycetes;Saccharomycetales;Saccharomycetaceae;Candida
RETT1ITS.MID126||IWQ0YCU01C5CWU	Fungi;Basidiomycota;Microbotryomycetes;Sporidiobolales;Incertae_sedis_25;Incertae_sedis_25_unidentified
RETT1ITS.MID126||IWQ0YCU01CSNMG	Fungi;Basidiomycota;Tremellomycetes;Cystofilobasidiales;Cystofilobasidiaceae;Cystofilobasidium
RETT1ITS.MID126||IWQ0YCU01DE8OS	Fungi;Ascomycota;Leotiomycetes;Erysiphales;Erysiphaceae;Podosphaera
RETT1ITS.MID126||IWQ0YCU01DM7DD	Fungi;Ascomycota;Saccharomycetes;Saccharomycetales;Saccharomycetales_unidentified;Saccharomycetales_unidentified_1
RETT1ITS.MID126||IWQ0YCU02H51AP	Fungi;Ascomycota;Pezizomycetes;Pezizales;Sarcosomataceae;Sarcosomataceae_unidentified
RETT1ITS.MID126||IWQ0YCU02H64DP	Fungi;Basidiomycota;Microbotryomycetes;Sporidiobolales;Incertae_sedis_25;Rhodotorula
RETT1ITS.MID131||IWQ0YCU01AY4RH	Fungi;Ascomycota;Ascomycota_unidentified;Ascomycota_unidentified_1;Ascomycota_unidentified_1;Ascomycota_unidentified_1_1
RETT1ITS.MID131||IWQ0YCU01CH3OH	Fungi;Basidiomycota;Agaricostilbomycetes;Agaricostilbales;Agaricostilbaceae;Sterigmatomyces
RETT1ITS.MID131||IWQ0YCU02F6UIW	Fungi;Ascomycota;Saccharomycetes;Saccharomycetales;Dipodascaceae;Dipodascaceae_unidentified
RETT1ITS.MID131||IWQ0YCU02F7FN4	Fungi;Ascomycota;Sordariomycetes;Hypocreales;Clavicipitaceae;Claviceps
RETT1ITS.MID131||IWQ0YCU02G1PEY	Fungi;Ascomycota;Saccharomycetes;Saccharomycetales;Pichiaceae;Pichia
RETT1ITS.MID131||IWQ0YCU02GEC1J	Fungi;Basidiomycota;Tremellomycetes;Trichosporonales;Trichosporonaceae;Trichosporon
RETT1ITS.MID131||IWQ0YCU02HPOPN	Fungi;Ascomycota;Saccharomycetes;Saccharomycetales;Pichiaceae;Pichia
RETT1ITS.MID131||IWQ0YCU02HUAFE	Fungi;Basidiomycota;Pucciniomycetes;Pucciniales;Pucciniaceae;Puccinia
RETT1ITS.MID131||IWQ0YCU02ILJ2G	Fungi;Zygomycota;Incertae_sedis_10;Mucorales;Mucoraceae;Mucor
RETT1ITS.MID131||IWQ0YCU02IQ9AK	Fungi;Ascomycota;Eurotiomycetes;Chaetothyriales;Herpotrichiellaceae;Exophiala
RETT1ITS.MID136||IWQ0YCU01C3OVC	Fungi;Ascomycota;Eurotiomycetes;Chaetothyriales;Chaetothyriales_unidentified;Chaetothyriales_unidentified_1
RETT1ITS.MID136||IWQ0YCU01DIUCV	Fungi;Ascomycota;Saccharomycetes;Saccharomycetales;Phaffomycetaceae;Wickerhamomyces
RETT1ITS.MID136||IWQ0YCU01EF75N	Fungi;Fungi_unidentified;Fungi_unidentified_1;Fungi_unidentified_1;Fungi_unidentified_1_1;Fungi_unidentified_1_1
RETT1ITS.MID136||IWQ0YCU02FZCJB	Fungi;Basidiomycota;Pucciniomycetes;Pucciniales;Pucciniaceae;Puccinia
RETT1ITS.MID136||IWQ0YCU02HY4P6	Fungi;Basidiomycota;Cystobasidiomycetes;Erythrobasidiales ;Erythrobasidiaceae;Sakaguchia
RETT1ITS.MID137||IWQ0YCU01BC6OR	Fungi;Ascomycota;Eurotiomycetes;Eurotiales;Trichocomaceae;Rasamsonia
RETT1ITS.MID137||IWQ0YCU01DHXN9	Fungi;Ascomycota;Saccharomycetes;Saccharomycetales;Saccharomycetaceae;Candida
RETT1ITS.MID141||IWQ0YCU01A5DCY	Fungi;Zygomycota;Incertae_sedis_10;Mucorales;Mucoraceae;Mucor
RETT1ITS.MID141||IWQ0YCU01C7Q7Y	Fungi;Basidiomycota;Microbotryomycetes;Leucosporidiales;Leucosporidiaceae;Leucosporidiella
RETT1ITS.MID141||IWQ0YCU02I7AIT	Fungi;Fungi_unidentified;Fungi_unidentified_1;Fungi_unidentified_1;Fungi_unidentified_1_1;Fungi_unidentified_1_1
RETT1ITS.MID142||IWQ0YCU01C3TTI	Fungi;Zygomycota;Incertae_sedis_10;Mucorales;Rhizopodaceae;Rhizopus
RETT1ITS.MID142||IWQ0YCU01CE6E6	Fungi;Basidiomycota;Ustilaginomycetes;Ustilaginales;Ustilaginaceae;Ustilago
RETT1ITS.MID143||IWQ0YCU01AVKUB	Fungi;Ascomycota;Dothideomycetes;Pleosporales;Pleosporales_unidentified;Pleosporales_unidentified_1
RETT1ITS.MID143||IWQ0YCU01BZVSP	Fungi;Ascomycota;Ascomycota_unidentified;Ascomycota_unidentified_1;Ascomycota_unidentified_1;Ascomycota_unidentified_1_1
RETT1ITS.MID143||IWQ0YCU01D6QZD	Fungi;Zygomycota;Incertae_sedis_10;Mucorales;Mucoraceae;Mucoraceae_unidentified
RETT1ITS.MID143||IWQ0YCU01DCT74	Fungi;Ascomycota;Sordariomycetes;Hypocreales;Hypocreaceae;Trichoderma
RETT1ITS.MID143||IWQ0YCU01DU5OM	Fungi;Basidiomycota;Cystobasidiomycetes;Erythrobasidiales;Erythrobasidiaceae;Erythrobasidium
RETT1ITS.MID143||IWQ0YCU02GD5TL	Fungi;Basidiomycota;Malasseziomycetes;Malasseziales;Malasseziaceae;Malassezia
RETT1ITS.MID143||IWQ0YCU02GMRQS	Fungi;Basidiomycota;Malasseziomycetes;Malasseziales;Malasseziaceae;Malassezia
RETT1ITS.MID143||IWQ0YCU02GS1ZT	Fungi;Ascomycota;Ascomycota_unidentified;Ascomycota_unidentified_1;Ascomycota_unidentified_1;Ascomycota_unidentified_1_1
RETT1ITS.MID143||IWQ0YCU02HGHVA	Fungi;Zygomycota;Incertae_sedis_10;Mucorales;Mucoraceae;Mucor
RETT1ITS.MID143||IWQ0YCU02IUM3X	Fungi;Basidiomycota;Tremellomycetes;Tremellomycetes_unidentified;Tremellomycetes_unidentified_1;Tremellomycetes_unidentified_1
RETT1ITS.MID144||IWQ0YCU01D22WN	Fungi;Basidiomycota;Tremellomycetes;Tremellales;Incertae_sedis_12;Dioszegia
RETT1ITS.MID144||IWQ0YCU01EBC2D	Fungi;Ascomycota;Saccharomycetes;Saccharomycetales;Saccharomycetaceae;Kazachstania
RETT1ITS.MID145||IWQ0YCU01BRBV0	Fungi;Ascomycota;Sordariomycetes;Hypocreales
RETT1ITS.MID145||IWQ0YCU01CXAJ2	Fungi;Basidiomycota;Ustilaginomycetes
RETT1ITS.MID145||IWQ0YCU01D6E8T	Fungi;Ascomycota;Sordariomycetes;Hypocreales;Cordycipitaceae;Cordyceps
RETT1ITS.MID145||IWQ0YCU01D7BA8	Fungi;Ascomycota;Saccharomycetes;Saccharomycetales;Saccharomycetaceae;Candida
RETT1ITS.MID145||IWQ0YCU02ICOKC	Fungi;Ascomycota;Dothideomycetes;Pleosporales;Pleosporales_unidentified;Pleosporales_unidentified_1
RETT1ITS.MID145||IWQ0YCU02IRFKS	Fungi;Basidiomycota;Malasseziomycetes;Malasseziales;Malasseziaceae;Malassezia
RETT1ITS.MID21||IWQ0YCU02JGVFB	Fungi;Ascomycota;Saccharomycetes;Saccharomycetales;Saccharomycetaceae;Candida
RETT1ITS.MID23||IWQ0YCU01BW2W0	Fungi;Ascomycota;Ascomycota_unidentified;Ascomycota_unidentified_1;Ascomycota_unidentified_1;Ascomycota_unidentified_1_1
RETT1ITS.MID23||IWQ0YCU01C83HF	Fungi;Ascomycota;Saccharomycetes;Saccharomycetales;Pichiaceae;Pichia
RETT1ITS.MID23||IWQ0YCU01CAHZE	Fungi;Ascomycota;Saccharomycetes;Saccharomycetales;Saccharomycetaceae;Zygosaccharomyces
RETT1ITS.MID23||IWQ0YCU01D6FMO	Fungi;Ascomycota;Eurotiomycetes;Ascosphaerales;Ascosphaeraceae;Ascosphaera
RETT1ITS.MID23||IWQ0YCU02GK8ZV	Fungi;Basidiomycota;Malasseziomycetes;Malasseziales;Malasseziaceae;Malassezia
RETT1ITS.MID23||IWQ0YCU02HH6UY	Fungi;Fungi_unidentified;Fungi_unidentified_1;Fungi_unidentified_1;Fungi_unidentified_1_1;Fungi_unidentified_1_1
RETT1ITS.MID35||IWQ0YCU01B6FJ2	Fungi;Ascomycota;Eurotiomycetes;Eurotiales;Monascaceae;Xeromyces
RETT1ITS.MID35||IWQ0YCU01C8SVP	Fungi;Zygomycota;Incertae_sedis_10;Mucorales;Mucoraceae;Mucor
RETT1ITS.MID35||IWQ0YCU02H1KVL	Fungi;Ascomycota;Pezizomycetes;Pezizales;Pezizaceae;Peziza
RETT1ITS.MID35||IWQ0YCU02HMREE	Fungi;Basidiomycota;Tremellomycetes;Tremellales;Incertae_sedis_12;Bulleromyces
RETT1ITS.MID37||IWQ0YCU02HFSFZ	Fungi;Ascomycota;Dothideomycetes;Pleosporales;Pleosporaceae;Pleospora
RETT1ITS.MID4||IWQ0YCU01DDOUN	Fungi;Ascomycota;Saccharomycetes;Saccharomycetales;Saccharomycetaceae;Candida
RETT1ITS.MID4||IWQ0YCU01EQ5P5	Fungi;Ascomycota;Saccharomycetes;Saccharomycetales;Eremotheciaceae;Eremothecium
RETT1ITS.MID4||IWQ0YCU01ESL7D	Fungi;Fungi_unidentified;Fungi_unidentified_1;Fungi_unidentified_1;Fungi_unidentified_1_1;Fungi_unidentified_1_1
RETT1ITS.MID4||IWQ0YCU02GDZZG	Fungi;Basidiomycota;Microbotryomycetes;Sporidiobolales;Incertae_sedis_25;Incertae_sedis_25_unidentified
RETT1ITS.MID4||IWQ0YCU02GI6IC	Fungi;Basidiomycota;Microbotryomycetes;Sporidiobolales;Incertae_sedis_25;Sporobolomyces
RETT1ITS.MID47||IWQ0YCU02FKDWW	Fungi;Basidiomycota;Malasseziomycetes;Malasseziales;Malasseziaceae;Malassezia
RETT1ITS.MID47||IWQ0YCU02GOALR	Fungi;Ascomycota;Saccharomycetes;Saccharomycetales;Saccharomycetaceae;Candida
RETT1ITS.MID52||IWQ0YCU01C42FT	Fungi;Ascomycota;Ascomycota_unidentified;Ascomycota_unidentified_1;Ascomycota_unidentified_1;Ascomycota_unidentified_1_1
RETT1ITS.MID52||IWQ0YCU01C8D79	Fungi;Basidiomycota;Ustilaginomycetes;Ustilaginales;Ustilaginales_unidentified;Ustilaginales_unidentified_1
RETT1ITS.MID52||IWQ0YCU01CX6DR	Fungi;Ascomycota;Saccharomycetes;Saccharomycetales;Saccharomycetales_unidentified;Saccharomycetales_unidentified_1
RETT1ITS.MID59||IWQ0YCU01CTH4V	Fungi;Basidiomycota;Ustilaginomycetes;Ustilaginales;Ustilaginaceae;Ustilago
RETT1ITS.MID62||IWQ0YCU01ASHY5	Fungi;Ascomycota;Saccharomycetes;Saccharomycetales;Saccharomycetales_unidentified;Saccharomycetales_unidentified_1
RETT1ITS.MID62||IWQ0YCU01BXDSJ	Fungi;Ascomycota;Eurotiomycetes;Chaetothyriales;Herpotrichiellaceae;Exophiala
RETT1ITS.MID68||IWQ0YCU01BGVEH	Fungi;Basidiomycota;Malasseziomycetes;Malasseziales;Malasseziaceae;Malassezia
RETT1ITS.MID68||IWQ0YCU01CA6TK	Fungi;Basidiomycota;Malasseziomycetes;Malasseziales;Malasseziaceae;Malassezia
RETT1ITS.MID68||IWQ0YCU02IAO8C	Fungi;Basidiomycota;Malasseziomycetes;Malasseziales;Malasseziaceae;Malassezia
RETT1ITS.MID68||IWQ0YCU02JJKE5	Fungi;Ascomycota;Leotiomycetes;Helotiales;Incertae_sedis_2;Incertae_sedis_2_unidentified
RETT1ITS.MID70||IWQ0YCU01AW46G	Fungi;Basidiomycota;Malasseziomycetes;Malasseziales;Malasseziaceae;Malassezia
RETT1ITS.MID81||IWQ0YCU02HJKME	Fungi;Basidiomycota;Microbotryomycetes;Sporidiobolales;Incertae_sedis_25;Sporobolomyces
RETT1ITS.MID81||IWQ0YCU02HL8NF	Fungi;Ascomycota;Dothideomycetes;Pleosporales;Pleosporaceae;Alternaria
RETT1ITS.MID83||IWQ0YCU01ANJRK	Fungi;Ascomycota;Sordariomycetes
RETT1ITS.MID83||IWQ0YCU02JPHYR	Fungi;Basidiomycota;Ustilaginomycetes;Ustilaginales;Ustilaginaceae;Ustilago
RETT1ITS.MID86||IWQ0YCU01AHHQD	Fungi;Ascomycota;Saccharomycetes;Saccharomycetales;Saccharomycetaceae;Candida
RETT1ITS.MID86||IWQ0YCU01ENX25	Fungi;Ascomycota;Saccharomycetes;Saccharomycetales;Metschnikowiaceae;Clavispora
RETT1ITS.MID86||IWQ0YCU02F1UBE	Fungi;Basidiomycota;Tremellomycetes;Tremellomycetes_unidentified;Tremellomycetes_unidentified_1;Tremellomycetes_unidentified_1
RETT1ITS.MID86||IWQ0YCU02F8VMU	Fungi;Ascomycota;Saccharomycetes;Saccharomycetales;Saccharomycetaceae;Candida
RETT1ITS.MID88||IWQ0YCU01CZETH	Fungi;Ascomycota;Saccharomycetes;Saccharomycetales;Saccharomycetaceae;Candida
RETT1ITS.MID88||IWQ0YCU01EAWMY	Fungi;Ascomycota;Saccharomycetes;Saccharomycetales;Saccharomycetaceae;Candida
RETT1ITS.MID97||IWQ0YCU01CEBLY	Fungi;Ascomycota;Dothideomycetes;Pleosporales;Phaeosphaeriaceae;Phaeosphaeriaceae_unidentified
RETT1ITS.MID97||IWQ0YCU01CMV7X	Fungi;Ascomycota;Saccharomycetes;Saccharomycetales;Saccharomycetaceae;Candida
RETT1ITS.MID97||IWQ0YCU01D5QY6	Fungi;Ascomycota;Ascomycota_unidentified;Ascomycota_unidentified_1;Ascomycota_unidentified_1;Ascomycota_unidentified_1_1
RETT1ITS.MID97||IWQ0YCU01DW00Z	Fungi;Ascomycota;Eurotiomycetes;Eurotiales;Trichocomaceae;Penicillium
RETT1ITS.MID97||IWQ0YCU02GGVGO	Fungi;Ascomycota;Saccharomycetes;Saccharomycetales;Phaffomycetaceae;Cyberlindnera
RETT1ITS.MID97||IWQ0YCU02HAOL9	Fungi;Fungi_unidentified;Fungi_unidentified_1;Fungi_unidentified_1;Fungi_unidentified_1_1;Fungi_unidentified_1_1
RETT2_ITS.MID10||IXSJFTL01D1VEE	Fungi;Basidiomycota;Tremellomycetes;Trichosporonales;Trichosporonaceae;Trichosporon
RETT2_ITS.MID102||IXSJFTL01B5GXY	Fungi;Ascomycota;Sordariomycetes;Sordariales;Lasiosphaeriaceae;Podospora
RETT2_ITS.MID102||IXSJFTL01C0NHI	Fungi;Ascomycota;Dothideomycetes;Pleosporales;Didymosphaeriaceae;Letendraea
RETT2_ITS.MID102||IXSJFTL02HF6X4	Fungi;Ascomycota;Dothideomycetes;Capnodiales
RETT2_ITS.MID102||IXSJFTL02IVNQ3	Fungi;Ascomycota;Saccharomycetes;Saccharomycetales;Saccharomycetaceae;Candida
RETT2_ITS.MID103||IXSJFTL02F1NP6	Fungi;Ascomycota;Dothideomycetes;Pleosporales;Didymellaceae;Leptosphaerulina
RETT2_ITS.MID11||IXSJFTL01BSKCW	Fungi;Fungi_unidentified;Fungi_unidentified_1;Fungi_unidentified_1;Fungi_unidentified_1_1;Fungi_unidentified_1_1
RETT2_ITS.MID11||IXSJFTL01BT1PV	Fungi;Fungi_unidentified;Fungi_unidentified_1;Fungi_unidentified_1;Fungi_unidentified_1_1;Fungi_unidentified_1_1
RETT2_ITS.MID11||IXSJFTL01C3T7V	Fungi;Ascomycota;Saccharomycetes;Saccharomycetales;Pichiaceae;Issatchenkia
RETT2_ITS.MID11||IXSJFTL02FT50Q	Fungi;Fungi_unidentified;Fungi_unidentified_1;Fungi_unidentified_1;Fungi_unidentified_1_1;Fungi_unidentified_1_1
RETT2_ITS.MID11||IXSJFTL02FV510	Fungi;Ascomycota;Eurotiomycetes;Eurotiales;Trichocomaceae;Aspergillus
RETT2_ITS.MID11||IXSJFTL02GZ8O7	Fungi;Ascomycota;Sordariomycetes;Hypocreales;Nectriaceae;Nectriaceae_unidentified
RETT2_ITS.MID11||IXSJFTL02IJ175	Fungi;Ascomycota;Dothideomycetes;Dothideomycetes_unidentified;Dothideomycetes_unidentified_1;Dothideomycetes_unidentified_1
RETT2_ITS.MID11||IXSJFTL02JPH6R	SAR_supergroup;Heterokontophyta;Blastocystae;Blastocystida;Blastocystidae;Blastocystis
RETT2_ITS.MID112||IXSJFTL01BIVJO	Fungi;Ascomycota;Eurotiomycetes;Eurotiales;Trichocomaceae;Penicillium
RETT2_ITS.MID112||IXSJFTL01BNHGU	Fungi;Basidiomycota;Tremellomycetes;Tremellales;Incertae_sedis_12;Bullera
RETT2_ITS.MID112||IXSJFTL01BVVRX	Fungi;Ascomycota;Sordariomycetes;Hypocreales
RETT2_ITS.MID112||IXSJFTL01CDA7D	Fungi;Ascomycota;Leotiomycetes;Helotiales;Sclerotiniaceae;Botrytis
RETT2_ITS.MID112||IXSJFTL01CXXG5	Fungi;Basidiomycota;Basidiomycota_unidentified;Basidiomycota_unidentified_1;Basidiomycota_unidentified_1;Basidiomycota_unidentified_1_1
RETT2_ITS.MID112||IXSJFTL01EF6KX	Fungi;Basidiomycota;Basidiomycota_unidentified;Basidiomycota_unidentified_1;Basidiomycota_unidentified_1;Basidiomycota_unidentified_1_1
RETT2_ITS.MID112||IXSJFTL02F39KC	Fungi;Ascomycota;Eurotiomycetes;Eurotiales;Trichocomaceae;Aspergillus
RETT2_ITS.MID112||IXSJFTL02FMN41	Fungi;Ascomycota;Sordariomycetes;Hypocreales;Nectriaceae;Fusarium
RETT2_ITS.MID112||IXSJFTL02HLP2L	Fungi;Basidiomycota;Tremellomycetes;Tremellomycetes_unidentified;Tremellomycetes_unidentified_1;Tremellomycetes_unidentified_1
RETT2_ITS.MID112||IXSJFTL02HM0QC	Fungi;Ascomycota;Ascomycota_unidentified;Ascomycota_unidentified_1;Ascomycota_unidentified_1;Ascomycota_unidentified_1_1
RETT2_ITS.MID114||IXSJFTL02FU6RI	Fungi;Ascomycota;Saccharomycetes;Saccharomycetales;Phaffomycetaceae;Wickerhamomyces
RETT2_ITS.MID114||IXSJFTL02G8G9V	Fungi;Ascomycota;Dothideomycetes;Capnodiales;Mycosphaerellaceae
RETT2_ITS.MID114||IXSJFTL02GOJWK	Fungi;Ascomycota;Dothideomycetes;Dothideomycetes_unidentified;Dothideomycetes_unidentified_1;Dothideomycetes_unidentified_1
RETT2_ITS.MID115||IXSJFTL01BXSKH	Fungi;Ascomycota;Eurotiomycetes;Eurotiales;Trichocomaceae;Penicillium
RETT2_ITS.MID115||IXSJFTL01DBO15	Fungi;Ascomycota;Eurotiomycetes;Eurotiales;Trichocomaceae;Penicillium
RETT2_ITS.MID115||IXSJFTL01ELI9Q	Fungi;Ascomycota;Leotiomycetes;Erysiphales;Erysiphaceae;Blumeria
RETT2_ITS.MID115||IXSJFTL02H2BC6	Fungi;Ascomycota;Dothideomycetes;Dothideales;Dothideaceae
RETT2_ITS.MID115||IXSJFTL02H5FKD	Fungi;Zygomycota;Incertae_sedis_10;Mucorales;Mucoraceae;Mucor
RETT2_ITS.MID117||IXSJFTL01A8S6B	Fungi;Ascomycota;Dothideomycetes;Capnodiales;Davidiellaceae;Davidiella
RETT2_ITS.MID117||IXSJFTL01B6PFP	Fungi;Basidiomycota;Microbotryomycetes;Sporidiobolales;Incertae_sedis_25;Rhodotorula
RETT2_ITS.MID117||IXSJFTL01CJW31	Fungi;Ascomycota;Sordariomycetes
RETT2_ITS.MID117||IXSJFTL01D577W	Fungi;Ascomycota;Dothideomycetes;Pleosporales;Phaeosphaeriaceae;Phaeosphaeriaceae_unidentified
RETT2_ITS.MID117||IXSJFTL01EBOOW	Fungi;Ascomycota;Eurotiomycetes;Chaetothyriales;Herpotrichiellaceae;Exophiala
RETT2_ITS.MID117||IXSJFTL02FZFS8	Fungi;Ascomycota;Saccharomycetes;Saccharomycetales;Saccharomycetales_unidentified;Saccharomycetales_unidentified_1
RETT2_ITS.MID117||IXSJFTL02HGK0L	Fungi;Ascomycota;Lecanoromycetes;Teloschistales;Physciaceae;Physcia
RETT2_ITS.MID126||IXSJFTL01A3R3W	Fungi;Ascomycota;Saccharomycetes;Saccharomycetales;Debaryomycetaceae;Debaryomyces
RETT2_ITS.MID126||IXSJFTL01AS3WV	Fungi;Ascomycota;Saccharomycetes;Saccharomycetales;Saccharomycetaceae;Saccharomyces
RETT2_ITS.MID126||IXSJFTL01CYY1C	Fungi;Ascomycota;Sordariomycetes;Xylariales;Amphisphaeriaceae;Pestalotiopsis
RETT2_ITS.MID126||IXSJFTL02G5JVB	Fungi;Basidiomycota;Basidiomycota_unidentified;Basidiomycota_unidentified_1;Basidiomycota_unidentified_1;Basidiomycota_unidentified_1_1
RETT2_ITS.MID126||IXSJFTL02G9BDF	Fungi;Ascomycota;Eurotiomycetes;Eurotiales;Trichocomaceae;Penicillium
RETT2_ITS.MID126||IXSJFTL02H50NC	Fungi;Ascomycota;Eurotiomycetes;Eurotiales;Trichocomaceae;Trichocomaceae_unidentified
RETT2_ITS.MID126||IXSJFTL02HK4C9	Fungi;Basidiomycota;Microbotryomycetes;Sporidiobolales;Incertae_sedis_25;Rhodotorula
RETT2_ITS.MID126||IXSJFTL02IBP4B	Fungi;Ascomycota;Ascomycota_unidentified;Ascomycota_unidentified_1;Ascomycota_unidentified_1;Ascomycota_unidentified_1_1
RETT2_ITS.MID131||IXSJFTL01EL0B2	Fungi;Basidiomycota;Tremellomycetes;Filobasidiales;Filobasidiaceae;Cryptococcus
RETT2_ITS.MID131||IXSJFTL02FLN8Y	Fungi;Ascomycota;Saccharomycetes;Saccharomycetales;Pichiaceae;Pichia
RETT2_ITS.MID131||IXSJFTL02G0NKF	Fungi;Ascomycota;Ascomycota_unidentified;Ascomycota_unidentified_1;Ascomycota_unidentified_1;Ascomycota_unidentified_1_1
RETT2_ITS.MID131||IXSJFTL02GUK9U	Fungi;Ascomycota;Saccharomycetes;Saccharomycetales;Saccharomycodaceae;Hanseniaspora
RETT2_ITS.MID131||IXSJFTL02IT561	SAR_supergroup;Heterokontophyta;Blastocystae;Blastocystida;Blastocystidae;Blastocystis
RETT2_ITS.MID135||IXSJFTL01BC97I	Fungi;Ascomycota;Eurotiomycetes;Eurotiales;Trichocomaceae;Penicillium
RETT2_ITS.MID135||IXSJFTL01BSBLR	Fungi;Ascomycota;Saccharomycetes;Saccharomycetales;Saccharomycetaceae;Candida
RETT2_ITS.MID135||IXSJFTL01C8UEC	Fungi;Basidiomycota;Tremellomycetes;Filobasidiales;Filobasidiaceae;Cryptococcus
RETT2_ITS.MID135||IXSJFTL01CFKSY	Fungi;Zygomycota;Incertae_sedis_10;Mucorales;Rhizopodaceae;Rhizopus
RETT2_ITS.MID135||IXSJFTL01EIHSH	Fungi;Fungi_unidentified;Fungi_unidentified_1;Fungi_unidentified_1;Fungi_unidentified_1_1;Fungi_unidentified_1_1
RETT2_ITS.MID135||IXSJFTL02GI116	Fungi;Basidiomycota;Tremellomycetes;Filobasidiales;Filobasidiaceae;Cryptococcus
RETT2_ITS.MID135||IXSJFTL02H1OMV	Fungi;Basidiomycota;Tremellomycetes;Tremellomycetes_unidentified;Tremellomycetes_unidentified_1;Tremellomycetes_unidentified_1
RETT2_ITS.MID135||IXSJFTL02HMWMG	Fungi;Ascomycota;Saccharomycetes;Saccharomycetales;Saccharomycetaceae;Candida
RETT2_ITS.MID136||IXSJFTL02GDCB3	Fungi;Ascomycota;Dothideomycetes;Pleosporales;Pleosporales_unidentified;Pleosporales_unidentified_1
RETT2_ITS.MID136||IXSJFTL02JKS5D	Fungi;Ascomycota;Saccharomycetes;Saccharomycetales;Saccharomycetaceae;Kazachstania
RETT2_ITS.MID137||IXSJFTL01ANDN7	Fungi;Ascomycota;Eurotiomycetes;Eurotiales;Trichocomaceae;Aspergillus
RETT2_ITS.MID141||IXSJFTL01DGQD6	Fungi;Basidiomycota;Ustilaginomycetes;Ustilaginales;Ustilaginaceae;Pseudozyma
RETT2_ITS.MID141||IXSJFTL02IPKK5	Fungi;Ascomycota;Saccharomycetes;Saccharomycetales;Saccharomycetaceae;Candida
RETT2_ITS.MID142||IXSJFTL01EGCVJ	Fungi;Ascomycota;Eurotiomycetes;Eurotiales;Trichocomaceae;Penicillium
RETT2_ITS.MID142||IXSJFTL02G2C96	Fungi;Fungi_unidentified;Fungi_unidentified_1;Fungi_unidentified_1;Fungi_unidentified_1_1;Fungi_unidentified_1_1
RETT2_ITS.MID142||IXSJFTL02H8THO	Fungi;Ascomycota;Eurotiomycetes;Eurotiales;Trichocomaceae;Talaromyces
RETT2_ITS.MID143||IXSJFTL01CI76U	Fungi;Ascomycota;Eurotiomycetes;Onygenales;Gymnoascaceae;Gymnoascus
RETT2_ITS.MID143||IXSJFTL01DJY9J	Fungi;Ascomycota;Saccharomycetes;Saccharomycetales;Eremotheciaceae;Eremothecium
RETT2_ITS.MID143||IXSJFTL01EHIM4	Fungi;Ascomycota;Sordariomycetes;Hypocreales
RETT2_ITS.MID143||IXSJFTL01EP6T4	Fungi;Ascomycota;Dothideomycetes;Botryosphaeriales;Botryosphaeriaceae;Diplodia
RETT2_ITS.MID143||IXSJFTL02F2L18	Fungi;Ascomycota;Eurotiomycetes;Eurotiales;Trichocomaceae;Aspergillus
RETT2_ITS.MID143||IXSJFTL02FYF3N	Fungi;Ascomycota;Eurotiomycetes;Eurotiales;Trichocomaceae;Aspergillus
RETT2_ITS.MID143||IXSJFTL02GTRJQ	Fungi;Ascomycota;Eurotiomycetes;Eurotiales;Trichocomaceae;Penicillium
RETT2_ITS.MID143||IXSJFTL02H0NWE	Fungi;Zygomycota;Incertae_sedis_10;Mucorales;Lichtheimiaceae;Lichtheimia
RETT2_ITS.MID143||IXSJFTL02H9WSD	Fungi;Ascomycota;Sordariomycetes;Hypocreales;Nectriaceae
RETT2_ITS.MID143||IXSJFTL02HOI18	Fungi;Ascomycota;Eurotiomycetes;Eurotiales;Trichocomaceae;Aspergillus
RETT2_ITS.MID143||IXSJFTL02HQTIP	Fungi;Ascomycota;Sordariomycetes;Hypocreales;Stachybotriaceae;Myrothecium
RETT2_ITS.MID143||IXSJFTL02I3ZC9	Fungi;Ascomycota;Dothideomycetes;Dothideales;Dothideaceae;Endoconidioma
RETT2_ITS.MID143||IXSJFTL02JF4Q3	Fungi;Ascomycota;Ascomycota_unidentified;Ascomycota_unidentified_1;Ascomycota_unidentified_1;Ascomycota_unidentified_1_1
RETT2_ITS.MID144||IXSJFTL01C9ZPA	Fungi;Ascomycota;Eurotiomycetes;Eurotiales;Trichocomaceae;Aspergillus
RETT2_ITS.MID144||IXSJFTL02I0DA6	Fungi;Ascomycota;Eurotiomycetes;Eurotiales;Trichocomaceae;Trichocomaceae_unidentified
RETT2_ITS.MID145||IXSJFTL01B093Q	Fungi;Fungi_unidentified;Fungi_unidentified_1;Fungi_unidentified_1;Fungi_unidentified_1_1;Fungi_unidentified_1_1
RETT2_ITS.MID145||IXSJFTL02GZGV7	Fungi;Fungi_unidentified;Fungi_unidentified_1;Fungi_unidentified_1;Fungi_unidentified_1_1;Fungi_unidentified_1_1
RETT2_ITS.MID145||IXSJFTL02HILTA	Fungi;Fungi_unidentified;Fungi_unidentified_1;Fungi_unidentified_1;Fungi_unidentified_1_1;Fungi_unidentified_1_1
RETT2_ITS.MID145||IXSJFTL02HTIRM	Fungi;Fungi_unidentified;Fungi_unidentified_1;Fungi_unidentified_1;Fungi_unidentified_1_1;Fungi_unidentified_1_1
RETT2_ITS.MID146||IXSJFTL01BNEUL	Fungi;Ascomycota;Saccharomycetes;Saccharomycetales;Saccharomycetaceae;Kazachstania
RETT2_ITS.MID146||IXSJFTL01CNCIE	Fungi;Ascomycota;Ascomycota_unidentified;Ascomycota_unidentified_1;Ascomycota_unidentified_1;Ascomycota_unidentified_1_1
RETT2_ITS.MID146||IXSJFTL02GENJY	Fungi;Ascomycota;Eurotiomycetes;Eurotiales;Trichocomaceae;Trichocomaceae_unidentified
RETT2_ITS.MID146||IXSJFTL02HQOA5	Fungi;Basidiomycota;Malasseziomycetes;Malasseziales;Malasseziaceae;Malassezia
RETT2_ITS.MID146||IXSJFTL02I0Y1V	Fungi;Basidiomycota;Tremellomycetes;Filobasidiales;Filobasidiaceae;Cryptococcus
RETT2_ITS.MID146||IXSJFTL02I74C6	Fungi;Ascomycota;Ascomycota_unidentified;Ascomycota_unidentified_1;Ascomycota_unidentified_1;Ascomycota_unidentified_1_1
RETT2_ITS.MID21||IXSJFTL01C8JGQ	Fungi;Ascomycota;Saccharomycetes;Saccharomycetales;Metschnikowiaceae;Clavispora
RETT2_ITS.MID21||IXSJFTL01DVX47	Fungi;Ascomycota;Saccharomycetes;Saccharomycetales;Saccharomycetaceae;Candida
RETT2_ITS.MID21||IXSJFTL02FL2RD	Fungi;Ascomycota;Eurotiomycetes;Chaetothyriales;Herpotrichiellaceae;Exophiala
RETT2_ITS.MID21||IXSJFTL02FSIXM	Fungi;Ascomycota;Leotiomycetes;Erysiphales;Erysiphaceae;Podosphaera
RETT2_ITS.MID21||IXSJFTL02I9D2O	Fungi;Ascomycota;Eurotiomycetes;Eurotiales
RETT2_ITS.MID23||IXSJFTL02J0N66	Fungi;Basidiomycota;Tremellomycetes;Filobasidiales;Filobasidiaceae;Filobasidium
RETT2_ITS.MID35||IXSJFTL01EHANS	Fungi;Ascomycota;Eurotiomycetes;Eurotiales;Trichocomaceae;Aspergillus
RETT2_ITS.MID35||IXSJFTL02H9GYN	Fungi;Ascomycota;Ascomycota_unidentified;Ascomycota_unidentified_1;Ascomycota_unidentified_1;Ascomycota_unidentified_1_1
RETT2_ITS.MID37||IXSJFTL02HJZ1I	Fungi;Ascomycota;Sordariomycetes;Hypocreales;Nectriaceae;Fusarium
RETT2_ITS.MID4||IXSJFTL01A6R6J	Fungi;Ascomycota;Saccharomycetes;Saccharomycetales;Saccharomycetaceae;Candida
RETT2_ITS.MID4||IXSJFTL01C031P	Fungi;Ascomycota;Eurotiomycetes
RETT2_ITS.MID4||IXSJFTL01CN9SA	Fungi;Ascomycota;Dothideomycetes;Dothideales;Dothioraceae;Aureobasidium
RETT2_ITS.MID4||IXSJFTL01DY23T	Fungi;Ascomycota;Eurotiomycetes;Eurotiales;Trichocomaceae;Aspergillus
RETT2_ITS.MID4||IXSJFTL02FKCEG	Fungi;Basidiomycota;Tremellomycetes;Tremellomycetes_unidentified;Tremellomycetes_unidentified_1;Tremellomycetes_unidentified_1
RETT2_ITS.MID4||IXSJFTL02H7MWR	Fungi;Ascomycota;Eurotiomycetes;Eurotiales;Trichocomaceae;Penicillium
RETT2_ITS.MID4||IXSJFTL02IHKNM	Fungi;Ascomycota;Eurotiomycetes;Eurotiales;Monascaceae;Monascus
RETT2_ITS.MID47||IXSJFTL01ALPUI	Fungi;Ascomycota;Ascomycota_unidentified;Ascomycota_unidentified_1;Ascomycota_unidentified_1;Ascomycota_unidentified_1_1
RETT2_ITS.MID47||IXSJFTL01C0D0H	Fungi;Basidiomycota;Wallemiomycetes;Wallemiales;Wallemiaceae;Wallemia
RETT2_ITS.MID47||IXSJFTL02IJAT6	Fungi;Basidiomycota;Malasseziomycetes;Malasseziales;Malasseziaceae;Malassezia
RETT2_ITS.MID59||IXSJFTL02IPYOB	Fungi;Ascomycota;Eurotiomycetes;Eurotiales;Trichocomaceae;Penicillium
RETT2_ITS.MID6||IXSJFTL01A1YJ4	Fungi;Ascomycota;Dothideomycetes;Pleosporales;Montagnulaceae;Montagnulaceae_unidentified
RETT2_ITS.MID6||IXSJFTL01AKL3G	Fungi;Ascomycota;Saccharomycetes;Saccharomycetales;Saccharomycetaceae;Candida
RETT2_ITS.MID6||IXSJFTL01DKY3K	Fungi;Ascomycota;Leotiomycetes;Helotiales;Hyaloscyphaceae;Lachnum
RETT2_ITS.MID6||IXSJFTL01DLS92	Fungi;Basidiomycota;Pucciniomycetes;Pucciniales;Pucciniaceae;Uromyces
RETT2_ITS.MID62||IXSJFTL01EUXAY	Fungi;Ascomycota;Dothideomycetes;Capnodiales;Davidiellaceae;Davidiella
RETT2_ITS.MID62||IXSJFTL02FVVDT	Fungi;Ascomycota;Eurotiomycetes;Eurotiales;Trichocomaceae;Penicillium
RETT2_ITS.MID62||IXSJFTL02I7KWR	Fungi;Fungi_unidentified;Fungi_unidentified_1;Fungi_unidentified_1;Fungi_unidentified_1_1;Fungi_unidentified_1_1
RETT2_ITS.MID65||IXSJFTL01DJT14	Fungi;Ascomycota;Eurotiomycetes;Chaetothyriales;Herpotrichiellaceae;Exophiala
RETT2_ITS.MID65||IXSJFTL01EMCLU	Fungi;Ascomycota;Saccharomycetes;Saccharomycetales;Saccharomycetaceae;Torulaspora
RETT2_ITS.MID65||IXSJFTL02HWSNC	Fungi;Fungi_unidentified;Fungi_unidentified_1;Fungi_unidentified_1;Fungi_unidentified_1_1;Fungi_unidentified_1_1
RETT2_ITS.MID65||IXSJFTL02IV37V	Fungi;Ascomycota;Dothideomycetes;Pleosporales;Leptosphaeriaceae;Coniothyrium
RETT2_ITS.MID68||IXSJFTL01B9FDQ	Fungi;Basidiomycota;Microbotryomycetes;Sporidiobolales;Incertae_sedis_25;Sporobolomyces
RETT2_ITS.MID68||IXSJFTL01C08BX	Fungi;Fungi_unidentified;Fungi_unidentified_1;Fungi_unidentified_1;Fungi_unidentified_1_1;Fungi_unidentified_1_1
RETT2_ITS.MID68||IXSJFTL01C339X	Fungi;Ascomycota;Sordariomycetes;Trichosphaeriales;Incertae_sedis_26;Incertae_sedis_26_unidentified
RETT2_ITS.MID68||IXSJFTL01CIBLD	Fungi;Ascomycota;Saccharomycetes;Saccharomycetales;Saccharomycetaceae;Candida
RETT2_ITS.MID68||IXSJFTL01DZEW2	Fungi;Fungi_unidentified;Fungi_unidentified_1;Fungi_unidentified_1;Fungi_unidentified_1_1;Fungi_unidentified_1_1
RETT2_ITS.MID68||IXSJFTL01EPHFO	Fungi;Basidiomycota;Malasseziomycetes;Malasseziales;Malasseziaceae;Malassezia
RETT2_ITS.MID68||IXSJFTL02I8948	Fungi;Ascomycota;Ascomycota_unidentified;Ascomycota_unidentified_1;Ascomycota_unidentified_1;Ascomycota_unidentified_1_1
RETT2_ITS.MID81||IXSJFTL01EYLWP	Fungi;Fungi_unidentified;Fungi_unidentified_1;Fungi_unidentified_1;Fungi_unidentified_1_1;Fungi_unidentified_1_1
RETT2_ITS.MID81||IXSJFTL02F7YDJ	Fungi;Ascomycota;Leotiomycetes;Erysiphales;Erysiphaceae;Podosphaera
RETT2_ITS.MID81||IXSJFTL02FUFN7	Fungi;Zygomycota;Incertae_sedis_10;Mucorales;Rhizopodaceae;Rhizopus
RETT2_ITS.MID81||IXSJFTL02HFWGV	Fungi;Ascomycota;Leotiomycetes;Helotiales;Helotiales_unidentified;Helotiales_unidentified_1
RETT2_ITS.MID81||IXSJFTL02HGO1P	Fungi;Ascomycota;Sordariomycetes
RETT2_ITS.MID81||IXSJFTL02II08F	Fungi;Ascomycota;Eurotiomycetes;Eurotiales;Trichocomaceae;Penicillium
RETT2_ITS.MID86||IXSJFTL01ALKCE	Fungi;Zygomycota;Incertae_sedis_10;Mortierellales;Mortierellaceae;Mortierella
RETT2_ITS.MID86||IXSJFTL01CRW9C	Fungi;Ascomycota;Eurotiomycetes;Eurotiales;Trichocomaceae;Aspergillus
RETT2_ITS.MID86||IXSJFTL01D46ZX	Fungi;Basidiomycota;Tremellomycetes;Cystofilobasidiales;Syzygosporaceae;Syzygospora
RETT2_ITS.MID86||IXSJFTL01ENY9W	Fungi;Ascomycota;Ascomycota_unidentified;Ascomycota_unidentified_1;Ascomycota_unidentified_1;Ascomycota_unidentified_1_1
RETT2_ITS.MID86||IXSJFTL02GL5Z6	Fungi;Ascomycota;Eurotiomycetes;Eurotiales;Trichocomaceae;Eupenicillium
RETT2_ITS.MID86||IXSJFTL02GNNIO	Fungi;Fungi_unidentified;Fungi_unidentified_1;Fungi_unidentified_1;Fungi_unidentified_1_1;Fungi_unidentified_1_1
RETT2_ITS.MID86||IXSJFTL02HMJQK	Fungi;Basidiomycota;Basidiomycota_unidentified;Basidiomycota_unidentified_1;Basidiomycota_unidentified_1;Basidiomycota_unidentified_1_1
RETT2_ITS.MID86||IXSJFTL02JZODO	Fungi;Ascomycota;Eurotiomycetes;Eurotiales;Trichocomaceae;Penicillium
RETT2_ITS.MID97||IXSJFTL01DKDCD	Fungi;Ascomycota;Leotiomycetes;Erysiphales;Erysiphaceae;Golovinomyces
